# Supplementary material for: A novel method to calculate compliance and airway resistance in ventilated patients
Source: Intensive Care Med Exp. 2022 Dec 30;10:55. doi: 10.1186/s40635-022-00483-2 (PMC9800666; doi:10.1186/s40635-022-00483-2)
Supplement: Supplementary file 2 — Additional file 2. Fitting double exponential. [file 40635_2022_483_MOESM2_ESM.xlsx]

## Sheet: Summary
	Mean Airway Pressure Plateau region for the 15 patients in the study
	Mean fitted data using double exponential y = Ae(-mt) + Be(-nt)									based on -		Double Exponential Decay Data Fitting Using Microsoft Excel - Bing video
	Further predicted decrease in airway pressure from 0.4 secs to 1.0 secs is 17.8 - 17.0 = 0.8 cm H2O
Study number	11030401	11052701	11062101	11070202	11070204	11070702	11080103	11091402	11091403	11091601	11091802	11092201	11092203	11101606	11101902	11111901
Adj_R2 =	0.940817	0.972991	0.972991	0.890908	0.988575	0.890908	0.950121	0.93277	0.982179	0.99059	0.981807	0.986983	0.977312	0.988984	0.992548	0.993906		Adj_R2 =	0.962699
Time																		Time	Mean	SD	SEM
0	30	35.27	35.27	25.8857	32	25.3671	27.7	27.1	26.66	18	27	23.8716	20.5	31.339	28.4442	18.69		0	27.0686	5.1526	1.37709
0.032	23.9569	31.5764	31.5764	20.8887	25.5735	20.5564	22.8971	23.5083	19.7846	13.9165	19.8047	18.5561	15.8769	25.6691	23.183	15.7255		0.032	22.0656	5.06622	1.35401
0.064	20.8105	29.2858	29.2858	18.1467	22.8784	17.6835	20.6977	21.4	18.0702	12.0321	18.0623	17.9499	15.4064	23.4727	22.4494	14.7831		0.064	20.1509	4.71751	1.26081
0.096	19.1721	27.8594	27.8594	16.6393	21.7285	15.9655	19.6869	20.1624	17.6079	11.146	17.6048	17.8142	15.3394	22.5962	22.2536	14.4495		0.096	19.2428	4.50715	1.20459
0.128	18.3186	26.9653	26.9653	15.808	21.2186	14.9358	19.2189	19.4359	17.4495	10.7131	17.4501	17.7259	15.3116	22.2213	22.1223	14.2993		0.128	18.76	4.39113	1.17358
0.16	17.8737	26.3991	26.3991	15.3468	20.9738	14.3163	18.9987	19.0094	17.365	10.4861	17.3669	17.6427	15.2877	22.0372	21.9992	14.2046		0.16	18.4817	4.32287	1.15534
0.192	17.6416	26.0349	26.0349	15.0882	20.8389	13.9414	18.8916	18.7591	17.2985	10.3527	17.3008	17.5603	15.2642	21.9257	21.8776	14.1268		0.192	18.3086	4.27937	1.14371
0.224	17.5202	25.7951	25.7951	14.9406	20.7496	13.7121	18.8363	18.612	17.2366	10.2619	17.2388	17.4784	15.2408	21.8418	21.7569	14.0544		0.224	18.1919	4.24983	1.13581
0.256	17.4564	25.6319	25.6319	14.8538	20.6793	13.5697	18.8045	18.5257	17.176	10.1907	17.1779	17.3968	15.2174	21.7686	21.6368	13.9838		0.256	18.1063	4.22881	1.1302
0.288	17.4227	25.5161	25.5161	14.8002	20.6169	13.479	18.7835	18.475	17.1158	10.1285	17.1175	17.3157	15.194	21.6996	21.5174	13.914		0.288	18.0382	4.21328	1.12605
0.32	17.4046	25.4293	25.4293	14.7649	20.5579	13.4192	18.7674	18.4451	17.0559	10.0705	17.0574	17.2349	15.1707	21.6324	21.3986	13.8447		0.32	17.9802	4.20138	1.12287
0.352	17.3945	25.3605	25.3605	14.7395	20.5004	13.3778	18.7536	18.4276	16.9962	10.0146	16.9975	17.1544	15.1474	21.5658	21.2805	13.7758		0.352	17.9279	4.19195	1.12035
0.384	17.3888	25.3027	25.3027	14.7196	20.4436	13.3474	18.7408	18.4172	16.9367	9.95987	16.9378	17.0744	15.1242	21.4998	21.1631	13.7072		0.384	17.8791	4.1842	1.11827
0.416	17.3852	25.2519	25.2519	14.7028	20.3871	13.3235	18.7285	18.4111	16.8775	9.90577	16.8783	16.9947	15.101	21.4339	21.0463	13.639		0.416	17.8324	4.17762	1.11652
0.448	17.3828	25.2052	25.2052	14.6875	20.331	13.3035	18.7164	18.4074	16.8184	9.85213	16.819	16.9154	15.0778	21.3684	20.9302	13.5711		0.448	17.787	4.17188	1.11498
0.48	17.381	25.1613	25.1613	14.6732	20.275	13.2858	18.7044	18.4052	16.7596	9.79886	16.7599	16.8365	15.0547	21.303	20.8146	13.5035		0.48	17.7424	4.16677	1.11362
0.512	17.3795	25.1189	25.1189	14.6594	20.2192	13.2696	18.6924	18.4039	16.7009	9.7459	16.701	16.7579	15.0316	21.2378	20.6998	13.4363		0.512	17.6983	4.16213	1.11238
0.544	17.3781	25.0776	25.0776	14.6458	20.1635	13.2542	18.6805	18.4031	16.6425	9.69325	16.6424	16.6798	15.0085	21.1729	20.5855	13.3695		0.544	17.6547	4.15787	1.11124
0.576	17.3768	25.037	25.037	14.6324	20.108	13.2393	18.6686	18.4025	16.5843	9.64089	16.5839	16.6019	14.9855	21.1081	20.4719	13.3029		0.576	17.6113	4.15393	1.11018
0.608	17.3756	24.9968	24.9968	14.6192	20.0527	13.2247	18.6567	18.4022	16.5263	9.58882	16.5257	16.5245	14.9625	21.0436	20.3589	13.2367		0.608	17.5682	4.15027	1.10921
0.64	17.3744	24.9569	24.9569	14.6059	19.9975	13.2103	18.6449	18.4019	16.4684	9.53703	16.4676	16.4474	14.9395	20.9792	20.2466	13.1708		0.64	17.5253	4.14687	1.1083
0.672	17.3732	24.9172	24.9172	14.5927	19.9425	13.196	18.633	18.4017	16.4108	9.48552	16.4098	16.3706	14.9166	20.915	20.1349	13.1053		0.672	17.4826	4.14371	1.10745
0.704	17.3721	24.8776	24.8776	14.5795	19.8876	13.1818	18.6211	18.4015	16.3534	9.43429	16.3521	16.2942	14.8937	20.8511	20.0237	13.04		0.704	17.4401	4.14076	1.10667
0.736	17.3709	24.8382	24.8382	14.5664	19.8328	13.1676	18.6093	18.4014	16.2962	9.38333	16.2947	16.2182	14.8708	20.7873	19.9132	12.9751		0.736	17.3977	4.13804	1.10594
0.768	17.3697	24.7988	24.7988	14.5532	19.7783	13.1535	18.5974	18.4012	16.2392	9.33265	16.2375	16.1425	14.848	20.7237	19.8033	12.9106		0.768	17.3555	4.13552	1.10526
0.8	17.3685	24.7596	24.7596	14.5401	19.7238	13.1394	18.5856	18.4011	16.1823	9.28225	16.1804	16.0672	14.8252	20.6603	19.694	12.8463		0.8	17.3135	4.1332	1.10464
0.832	17.3674	24.7204	24.7204	14.527	19.6695	13.1253	18.5738	18.401	16.1257	9.23211	16.1236	15.9922	14.8025	20.5971	19.5854	12.7824		0.832	17.2716	4.13108	1.10408
0.864	17.3662	24.6813	24.6813	14.5139	19.6154	13.1112	18.562	18.4009	16.0693	9.18225	16.067	15.9176	14.7797	20.5342	19.4773	12.7188		0.864	17.2299	4.12916	1.10356
0.896	17.365	24.6422	24.6422	14.5008	19.5614	13.0972	18.5502	18.4007	16.0131	9.13266	16.0105	15.8433	14.7571	20.4713	19.3698	12.6554		0.896	17.1883	4.12742	1.1031
0.928	17.3638	24.6032	24.6032	14.4877	19.5076	13.0832	18.5384	18.4006	15.9571	9.08333	15.9543	15.7694	14.7344	20.4087	19.2629	12.5925		0.928	17.1469	4.12588	1.10269
0.96	17.3627	24.5643	24.5643	14.4747	19.4539	13.0692	18.5266	18.4005	15.9012	9.03427	15.8983	15.6958	14.7118	20.3463	19.1566	12.5298		0.96	17.1056	4.12452	1.10232
0.992	17.3615	24.5254	24.5254	14.4616	19.4004	13.0552	18.5148	18.4004	15.8456	8.98548	15.8424	15.6226	14.6892	20.2841	19.0508	12.4674		0.992	17.0645	4.12334	1.10201
1.024	17.3603	24.4866	24.4866	14.4486	19.347	13.0412	18.503	18.4002	15.7901	8.93695	15.7868	15.5497	14.6667	20.222	18.9457	12.4054		1.024	17.0236	4.12233	1.10174
1.056	17.3591	24.4479	24.4479	14.4356	19.2937	13.0273	18.4912	18.4001	15.7349	8.88868	15.7313	15.4772	14.6442	20.1602	18.8411	12.3436		1.056	16.9827	4.12151	1.10152
Actual data
Study number	11030401	11052701	11062101	11070202	11070204	11070702	11080103	11091402	11091403	11091601	11091802	11092201	11092203	11101606	11101902	11111901		Time	Mean	SD	SEM
	27.7274	35.278	28.085	24.521	31.88	23.52	27.07	27.1	26.66	18.3746	26.6612	23.8716	20.5127	31.339	28.4442	18.69		0	26.2334	4.61435	1.23324
	25.0043	32.907	24.488	22.22	26.3	21.29	24.03	25.47	20.22	14.3586	20.2229	18.633	15.9608	26.2384	23.2606	15.7841		0.032	22.2742	4.75322	1.27035
	20.2175	28.534	23.077	15.88	22.15	16.04	19.7	20.44	17.04	11.5074	17.0461	17.497	14.9036	22.7647	22.055	14.5775		0.064	18.9644	4.21004	1.12518
	18.5578	27.18	23.47	14.74	21.27	13.58	19.01	19	17.83	11.0006	17.8306	18.2564	15.8251	22.3482	22.6119	14.6373		0.096	18.5717	4.14312	1.10729
	18.1465	27.082	23.272	15.82	21.4	13.97	19.48	19.38	17.85	10.9686	17.8508	17.8117	15.3393	22.3835	22.2432	14.4366		0.128	18.5896	4.0653	1.0865
	18.037	26.532	22.9	15.17	21.28	14.17	19.25	19.34	17.47	10.6312	17.4725	17.5329	15.1861	22.3616	21.9814	14.1995		0.16	18.3446	4.0333	1.07795
	17.8882	26.181	22.796	15.05	21.01	13.93	19.09	19.01	17.39	10.3443	17.3907	17.5795	15.3722	22.044	21.8458	14.1239		0.192	18.1904	3.9875	1.06571
	17.7503	25.962	22.704	15.2	20.83	13.83	19.08	18.83	17.24	10.2481	17.2436	17.463	15.2362	21.9076	21.6826	14.0191		0.224	18.0767	3.95331	1.05657
	17.6366	25.742	22.584	15	20.72	13.79	19.1	18.71	17.12	10.1928	17.1185	17.3211	15.1432	21.7811	21.5462	13.8257		0.256	17.9582	3.93545	1.05179
	17.5295	25.546	22.507	14.9	20.63	13.71	18.95	18.61	17.08	10.1158	17.0797	17.3491	15.1759	21.6635	21.4548	13.8154		0.288	17.8823	3.90369	1.0433
	17.4233	25.43	22.435	14.94	20.56	13.63	18.55	18.51	17.05	10.036	17.0468			21.563	21.4895	13.8199		0.32	18.0345	4.0983	1.09532
	17.3323	25.298	22.386	14.88	20.47	13.59	18.27	18.41	16.97	9.99201	16.9713			21.5089	21.2799	13.7658		0.352	17.9374	4.07298	1.08855
	17.2629	25.183	22.299	14.84	20.38	13.57	18.6	18.31	16.88	9.96066	16.8892			21.4728	21.1916	13.7483		0.384	17.8991	4.05397	1.08347
	17.2596		22.158	14.81	20.3	13.53	18.96	18.19	16.88							13.76		0.416	17.3164	2.94253	0.786424

## Sheet: 11111901
t	Paw	fit	(yi - f i)^2	(yi-y_avg)^2
0	18.69	18.69	1.26218e-29	13.1878					A=	14.553
0.032	15.7841	15.7255	0.00343087	0.526495					B=	4.13703
0.064	14.5775	14.7831	0.0422864	0.231365					m=	0.155923
0.096	14.6373	14.4495	0.035256	0.177431					n=	37.5268
0.128	14.4366	14.2993	0.0188384	0.386776					y_avg=	15.0585
0.16	14.1995	14.2046	2.56494e-05	0.737796					RSS=Sum_D	0.152865
0.192	14.1239	14.1268	8.51416e-06	0.873457					SST=Sum_E	26.8745
0.224	14.0191	14.0544	0.00124668	1.0804					R^2=1-RSS/SST	0.994312
0.256	13.8257	13.9838	0.0249954	1.51981					A+B =	18.69
0.288	13.8154	13.914	0.00971306	1.54518					Adj_R2 =	0.993906
0.32	13.8199	13.8447	0.000616584	1.53423
0.352	13.7658	13.7758	9.9936e-05	1.67115
0.384	13.7483	13.7072	0.00169194	1.71654					t =	y = Ae(-mt) + Be(-nt)
0.416	13.76	13.639	0.0146554	1.68601					0	18.69
0.448	13.7168	13.5711	0.0212409	1.80007					0.032	15.7255
0.48	13.7189	13.5035	0.0463855	1.79448					0.064	14.7831
									0.096	14.4495
	9.86053								0.128	14.2993
	9.82453								0.16	14.2046
	9.70379								0.192	14.1268
									0.224	14.0544
									0.256	13.9838
									0.288	13.914
									0.32	13.8447
									0.352	13.7758
									0.384	13.7072
									0.416	13.639
									0.448	13.5711
Double Exponential Decay Data Fitting Using Microsoft Excel - Bing video									0.48	13.5035
									0.512	13.4363
									0.544	13.3695
									0.576	13.3029
									0.608	13.2367
									0.64	13.1708
									0.672	13.1053
									0.704	13.04
									0.736	12.9751
									0.768	12.9106
									0.8	12.8463
									0.832	12.7824
									0.864	12.7188
									0.896	12.6554
									0.928	12.5925
									0.96	12.5298
									0.992	12.4674
									1.024	12.4054
									1.056	12.3436

## Sheet: 11101902
t	Paw	fit	(yi - f i)^2	(yi-y_avg)^2
0	28.4442	28.4442	1.26218e-29	29.4692					A=	22.6162
0.032	23.2606	23.183	0.00603583	0.060041					B=	5.82792
0.064	22.055	22.4494	0.155481	0.922686					m=	0.172941
0.096	22.6119	22.2536	0.128408	0.162952					n=	66.6099
0.128	22.2432	22.1223	0.014626	0.596628					y_avg=	23.0156
0.16	21.9814	21.9992	0.000313783	1.06951					RSS=Sum_D	0.332585
0.192	21.8458	21.8776	0.00101141	1.3684					SST=Sum_E	48.6905
0.224	21.6826	21.7569	0.00551095	1.77682					R^2=1-RSS/SST	0.993169
0.256	21.5462	21.6368	0.00821262	2.15924					A+B =	28.4442
0.288	21.4548	21.5174	0.00392102	2.43622					Adj_R2 =	0.992548
0.32	21.4895	21.3986	0.00825417	2.32904
0.352	21.2799	21.2805	3.83305e-07	3.01261
0.384	21.1916	21.1631	0.000809451	3.32719					t =	y = Ae(-mt) + Be(-nt)
									0	28.4442
									0.032	23.183
									0.064	22.4494
									0.096	22.2536
	9.86053								0.128	22.1223
	9.82453								0.16	21.9992
	9.70379								0.192	21.8776
									0.224	21.7569
									0.256	21.6368
									0.288	21.5174
									0.32	21.3986
									0.352	21.2805
									0.384	21.1631
									0.416	21.0463
									0.448	20.9302
Double Exponential Decay Data Fitting Using Microsoft Excel - Bing video									0.48	20.8146
									0.512	20.6998
									0.544	20.5855
									0.576	20.4719
									0.608	20.3589
									0.64	20.2466
									0.672	20.1349
									0.704	20.0237
									0.736	19.9132
									0.768	19.8033
									0.8	19.694
									0.832	19.5854
									0.864	19.4773
									0.896	19.3698
									0.928	19.2629
									0.96	19.1566
									0.992	19.0508
									1.024	18.9457
									1.056	18.8411

## Sheet: 11101606
t	Paw	fit	(yi - f i)^2	(yi-y_avg)^2
0	31.339	31.339	0	54.9919					A=	22.3047
0.032	26.2384	25.6691	0.324084	5.35944					B=	9.03434
0.064	22.7647	23.4727	0.501327	1.34256					m=	0.0957254
0.096	22.3482	22.5962	0.0615229	2.48122					n=	30.2405
0.128	22.3835	22.2213	0.0262814	2.3713					y_avg=	23.9234
0.16	22.3616	22.0372	0.105212	2.4392					RSS=Sum_D	1.047
0.192	22.044	21.9257	0.014015	3.53183					SST=Sum_E	103.683
0.224	21.9076	21.8418	0.00432028	4.06347					R^2=1-RSS/SST	0.989902
0.256	21.7811	21.7686	0.000155208	4.58924					A+B =	31.339
0.288	21.6635	21.6996	0.00130715	5.10699					Adj_R2 =	0.988984
0.32	21.563	21.6324	0.00480495	5.5711
0.352	21.5089	21.5658	0.00324402	5.82966
0.384	21.4728	21.4998	0.000725007	6.0051					t =	y = Ae(-mt) + Be(-nt)
									0	31.339
									0.032	25.6691
									0.064	23.4727
									0.096	22.5962
	9.86053								0.128	22.2213
	9.82453								0.16	22.0372
	9.70379								0.192	21.9257
									0.224	21.8418
									0.256	21.7686
									0.288	21.6996
									0.32	21.6324
									0.352	21.5658
									0.384	21.4998
									0.416	21.4339
									0.448	21.3684
Double Exponential Decay Data Fitting Using Microsoft Excel - Bing video									0.48	21.303
									0.512	21.2378
									0.544	21.1729
									0.576	21.1081
									0.608	21.0436
									0.64	20.9792
									0.672	20.915
									0.704	20.8511
									0.736	20.7873
									0.768	20.7237
									0.8	20.6603
									0.832	20.5971
									0.864	20.5342
									0.896	20.4713
									0.928	20.4087
									0.96	20.3463
									0.992	20.2841
									1.024	20.222
									1.056	20.1602

## Sheet: 11092203
t	Paw	fit	(yi - f i)^2	(yi-y_avg)^2
0	20.5127	20.5	0.000161963	19.9874					A=	15.4055
0.032	15.9608	15.8769	0.00704246	0.00659651					B=	5.09448
0.064	14.9036	15.4064	0.252803	1.29602					m=	0.0479968
0.096	15.8251	15.3394	0.235884	0.0470647					n=	72.8561
0.128	15.3393	15.3116	0.00076879	0.493715					y_avg=	16.042
0.16	15.1861	15.2877	0.0103193	0.732509					RSS=Sum_D	0.524497
0.192	15.3722	15.2642	0.011662	0.448625					SST=Sum_E	25.2193
0.224	15.2362	15.2408	2.1268e-05	0.649358					R^2=1-RSS/SST	0.979203
0.256	15.1432	15.2174	0.00550463	0.807841					A+B =	20.5
0.288	15.1759	15.194	0.000329778	0.750165					Adj_R2 =	0.977312
									t =	y = Ae(-mt) + Be(-nt)
									0	20.5
									0.032	15.8769
									0.064	15.4064
									0.096	15.3394
	9.86053								0.128	15.3116
	9.82453								0.16	15.2877
	9.70379								0.192	15.2642
									0.224	15.2408
									0.256	15.2174
									0.288	15.194
									0.32	15.1707
									0.352	15.1474
									0.384	15.1242
									0.416	15.101
									0.448	15.0778
Double Exponential Decay Data Fitting Using Microsoft Excel - Bing video									0.48	15.0547
									0.512	15.0316
									0.544	15.0085
									0.576	14.9855
									0.608	14.9625
									0.64	14.9395
									0.672	14.9166
									0.704	14.8937
									0.736	14.8708
									0.768	14.848
									0.8	14.8252
									0.832	14.8025
									0.864	14.7797
									0.896	14.7571
									0.928	14.7344
									0.96	14.7118
									0.992	14.6892
									1.024	14.6667
									1.056	14.6442

## Sheet: 11092201
t	Paw	fit	(yi - f i)^2	(yi-y_avg)^2
0	23.8716	23.8716	0	27.9939					A=	18.0601
0.032	18.633	18.5561	0.00591734	0.00274523					B=	5.8115
0.064	17.497	17.9499	0.205074	1.17424					m=	0.146154
0.096	18.2564	17.8142	0.1955	0.105146					n=	72.0008
0.128	17.8117	17.7259	0.00735936	0.591256					y_avg=	18.5806
0.16	17.5329	17.6427	0.0120612	1.09782					RSS=Sum_D	0.433375
0.192	17.5795	17.5603	0.000369042	1.00222					SST=Sum_E	36.3197
0.224	17.463	17.4784	0.000236137	1.24909					R^2=1-RSS/SST	0.988068
0.256	17.3211	17.3968	0.00574168	1.58656					A+B =	23.8716
0.288	17.3491	17.3157	0.00111615	1.51679					Adj_R2 =	0.986983
									t =	y = Ae(-mt) + Be(-nt)
									0	23.8716
									0.032	18.5561
									0.064	17.9499
									0.096	17.8142
	9.86053								0.128	17.7259
	9.82453								0.16	17.6427
	9.70379								0.192	17.5603
									0.224	17.4784
									0.256	17.3968
									0.288	17.3157
									0.32	17.2349
									0.352	17.1544
									0.384	17.0744
									0.416	16.9947
									0.448	16.9154
Double Exponential Decay Data Fitting Using Microsoft Excel - Bing video									0.48	16.8365
									0.512	16.7579
									0.544	16.6798
									0.576	16.6019
									0.608	16.5245
									0.64	16.4474
									0.672	16.3706
									0.704	16.2942
									0.736	16.2182
									0.768	16.1425
									0.8	16.0672
									0.832	15.9922
									0.864	15.9176
									0.896	15.8433
									0.928	15.7694
									0.96	15.6958
									0.992	15.6226
									1.024	15.5497
									1.056	15.4772

## Sheet: 11091802
t	Paw	fit	(yi - f i)^2	(yi-y_avg)^2
0	26.6612	27	0.114754	59.2353		26.6612			A=	17.6683
0.032	20.2229	19.8047	0.174931	1.58284		20.2229			B=	9.33173
0.064	17.0461	18.0623	1.03265	3.68139		17.0461			m=	0.10996
0.096	17.8306	17.6048	0.0510024	1.28641		17.8306			n=	45.1771
0.128	17.8508	17.4501	0.160535	1.24111		17.8508			y_avg=	18.9648
0.16	17.4725	17.3669	0.0111437	2.22702		17.4725			RSS=Sum_D	1.56124
0.192	17.3907	17.3008	0.00808343	2.47789		17.3907			SST=Sum_E	93.6177
0.224	17.2436	17.2388	2.36689e-05	2.96239		17.2436			R^2=1-RSS/SST	0.983323
0.256	17.1185	17.1779	0.00353438	3.40887		17.1185			A+B =	27
0.288	17.0797	17.1175	0.00142966	3.55352		17.0797			Adj_R2 =	0.981807
0.32	17.0468	17.0574	0.000113058	3.67888		17.0468
0.352	16.9713	16.9975	0.000684235	3.97398		16.9713
0.384	16.8892	16.9378	0.00235834	4.30809		16.8892			t =	y = Ae(-mt) + Be(-nt)
									0	27
									0.032	19.8047
									0.064	18.0623
									0.096	17.6048
	9.86053								0.128	17.4501
	9.82453								0.16	17.3669
	9.70379								0.192	17.3008
									0.224	17.2388
									0.256	17.1779
									0.288	17.1175
									0.32	17.0574
									0.352	16.9975
									0.384	16.9378
									0.416	16.8783
									0.448	16.819
Double Exponential Decay Data Fitting Using Microsoft Excel - Bing video									0.48	16.7599
									0.512	16.701
									0.544	16.6424
									0.576	16.5839
									0.608	16.5257
									0.64	16.4676
									0.672	16.4098
									0.704	16.3521
									0.736	16.2947
									0.768	16.2375
									0.8	16.1804
									0.832	16.1236
									0.864	16.067
									0.896	16.0105
									0.928	15.9543
									0.96	15.8983
									0.992	15.8424
									1.024	15.7868
									1.056	15.7313

## Sheet: 11091601
t	Paw	fit	(yi - f i)^2	(yi-y_avg)^2
0	18.3746	18	0.140301	38.3829					A=	10.628
0.032	14.3586	13.9165	0.195457	4.74983					B=	7.37196
0.064	11.5074	12.0321	0.275304	0.451287					m=	0.16924
0.096	11.0006	11.146	0.0211328	1.38905					n=	24.6864
0.128	10.9686	10.7131	0.0653119	1.46538					y_avg=	12.1792
0.16	10.6312	10.4861	0.0210661	2.39616					RSS=Sum_D	0.720783
0.192	10.3443	10.3527	7.0255e-05	3.36679					SST=Sum_E	83.5609
0.224	10.2481	10.2619	0.000191077	3.72908					R^2=1-RSS/SST	0.991374
0.256	10.1928	10.1907	4.32295e-06	3.94586					A+B =	18
0.288	10.1158	10.1285	0.000161055	4.25764					Adj_R2 =	0.99059
0.32	10.036	10.0705	0.00119192	4.59331
0.352	9.99201	10.0146	0.000511807	4.78371
0.384	9.96066	9.95987	6.26655e-07	4.92181					t =	y = Ae(-mt) + Be(-nt)
0.416	9.91463	9.90577	7.85549e-05	5.12815					0	18
									0.032	13.9165
									0.064	12.0321
									0.096	11.146
	9.86053								0.128	10.7131
	9.82453								0.16	10.4861
	9.70379								0.192	10.3527
									0.224	10.2619
									0.256	10.1907
									0.288	10.1285
									0.32	10.0705
									0.352	10.0146
									0.384	9.95987
									0.416	9.90577
									0.448	9.85213
Double Exponential Decay Data Fitting Using Microsoft Excel - Bing video									0.48	9.79886
									0.512	9.7459
									0.544	9.69325
									0.576	9.64089
									0.608	9.58882
									0.64	9.53703
									0.672	9.48552
									0.704	9.43429
									0.736	9.38333
									0.768	9.33265
									0.8	9.28225
									0.832	9.23211
									0.864	9.18225
									0.896	9.13266
									0.928	9.08333
									0.96	9.03427
									0.992	8.98548
									1.024	8.93695
									1.056	8.88868

## Sheet: 11091403
t	Paw	fit	(yi - f i)^2	(yi-y_avg)^2
0	26.66	26.66	1.26218e-29	65.1249					A=	17.6643
0.032	20.22	19.7846	0.189608	2.6569					B=	8.99571
0.064	17.04	18.0702	1.06131	2.4025					m=	0.10953
0.096	17.83	17.6079	0.0493221	0.5776					n=	44.2647
0.128	17.85	17.4495	0.160394	0.5476					y_avg=	18.59
0.16	17.47	17.365	0.0110303	1.2544					RSS=Sum_D	1.4884
0.192	17.39	17.2985	0.00836827	1.44					SST=Sum_E	91.1116
0.224	17.24	17.2366	1.1455e-05	1.8225					R^2=1-RSS/SST	0.983664
0.256	17.12	17.176	0.00313289	2.1609					A+B =	26.66
0.288	17.08	17.1158	0.00128129	2.2801					Adj_R2 =	0.982179
0.32	17.05	17.0559	3.4692e-05	2.3716
0.352	16.97	16.9962	0.000686936	2.6244
0.384	16.88	16.9367	0.00321958	2.9241					t =	y = Ae(-mt) + Be(-nt)
0.416	16.88	16.8775	6.33934e-06	2.9241					0	26.66
									0.032	19.7846
									0.064	18.0702
									0.096	17.6079
									0.128	17.4495
									0.16	17.365
									0.192	17.2985
									0.224	17.2366
									0.256	17.176
									0.288	17.1158
									0.32	17.0559
									0.352	16.9962
									0.384	16.9367
									0.416	16.8775
									0.448	16.8184
Double Exponential Decay Data Fitting Using Microsoft Excel - Bing video									0.48	16.7596
									0.512	16.7009
									0.544	16.6425
									0.576	16.5843
									0.608	16.5263
									0.64	16.4684
									0.672	16.4108
									0.704	16.3534
									0.736	16.2962
									0.768	16.2392
									0.8	16.1823
									0.832	16.1257
									0.864	16.0693
									0.896	16.0131
									0.928	15.9571
									0.96	15.9012
									0.992	15.8456
									1.024	15.7901
									1.056	15.7349

## Sheet: 11091402
t	Paw	fit	(yi - f i)^2	(yi-y_avg)^2
0	27.1	27.1	0	42.3931					A=	18.4041
0.032	25.47	23.5083	3.84829	23.8242					B=	8.69589
0.064	20.44	21.4	0.921576	0.022201					m=	0.00020513
0.096	19	20.1624	1.35119	2.52492					n=	16.649
0.128	19.38	19.4359	0.00312745	1.46168					y_avg=	20.589
0.16	19.34	19.0094	0.109268	1.56					RSS=Sum_D	6.46103
0.192	19.01	18.7591	0.0629715	2.49324					SST=Sum_E	104.84
0.224	18.83	18.612	0.0475073	3.09408					R^2=1-RSS/SST	0.938372
0.256	18.71	18.5257	0.0339699	3.53064					A+B =	27.1
0.288	18.61	18.475	0.0182368	3.91644					Adj_R2 =	0.93277
0.32	18.51	18.4451	0.00420855	4.32224
0.352	18.41	18.4276	0.000308612	4.74804
0.384	18.31	18.4172	0.0114941	5.19384					t =	y = Ae(-mt) + Be(-nt)
0.416	18.19	18.4111	0.048877	5.7552					0	27.1
									0.032	23.5083
									0.064	21.4
									0.096	20.1624
									0.128	19.4359
									0.16	19.0094
									0.192	18.7591
									0.224	18.612
									0.256	18.5257
									0.288	18.475
									0.32	18.4451
									0.352	18.4276
									0.384	18.4172
									0.416	18.4111
									0.448	18.4074
Double Exponential Decay Data Fitting Using Microsoft Excel - Bing video									0.48	18.4052
									0.512	18.4039
									0.544	18.4031
									0.576	18.4025
									0.608	18.4022
									0.64	18.4019
									0.672	18.4017
									0.704	18.4015
									0.736	18.4014
									0.768	18.4012
									0.8	18.4011
									0.832	18.401
									0.864	18.4009
									0.896	18.4007
									0.928	18.4006
									0.96	18.4005
									0.992	18.4004
									1.024	18.4002
									1.056	18.4001

[truncated: 8 more sheets: 11080103, 11070702, 11070204, 11070202, 11062101, 11052701, 11030401, Sheet3]
