# Supplementary material for: A novel method to calculate compliance and airway resistance in ventilated patients
Source: Intensive Care Med Exp. 2022 Dec 30;10:55. doi: 10.1186/s40635-022-00483-2 (PMC9800666; doi:10.1186/s40635-022-00483-2)
Supplement: Supplementary file 3 — Additional file 3. Raw data individual and aggregate. [file 40635_2022_483_MOESM3_ESM.xlsx]

## Sheet:  Individual analysis
Study & date	Epochs	Reject	Breaths	RRV	Peak P	Mean P	Drive P	Plateau P	Peak-Plat	PEEP	vol_PBW	RR	Flow	inspTV	expTV	Ti	Te	Power	brths_del	brths_done	R-meas	R-calc	R-mean	R-diff	dyn_comp	C-meas	C-calc	C-mean	C-diff		LOA C		LOA R
11030401	293	343	5924	45.374	28.977	8.671	11.783	17.033	11.944	5.25	8.034	9.761	32.194	425.576	457.133	1.323	4.369	8.726	1.171	20.218	22.128	21.698	21.913	0.43	36.35	36.004	35.633	35.819	0.371		1.08248		1.35361
11052701	119	28	4917	45.25	35.683	13.805	19.826	25.381	10.303	5.555	8.452	19.004	39.901	541.395	534.169	1.253	1.715	24.96	0.076	41.475	15.298	15.053	15.176	0.245	27.427	27.163	27.732	27.448	-0.569		0.893567		2.22517
11070202	127	192	2926	36.42	24.902	8.683	9.561	14.908	9.994	5.347	7.781	11.235	41.557	566.211	618.536	1.309	3.634	12.089	1.512	23.039	14.397	14.246	14.322	0.151	59.596	59.296	57.919	58.608	1.377		0.949647		0.287667
11070204	385	807	8632	40.179	33.179	10.112	15.259	20.694	12.483	5.435	10.417	11.213	36.662	498.766	545.856	1.313	3.622	13.191	2.096	22.421	20.277	20.625	20.451	-0.349	33.084	32.622	32.954	32.788	-0.332		1.16066		0.884307
11070702	15	4	459	45.713	23.688	9.287	8.148	13.561	10.12	5.413	10.102	14.133	36.363	496.265	529.399	1.306	2.662	13.066	0.267	30.6	16.628	16.695	16.661	-0.067	61.411	60.537	58.902	59.719	1.634		0.903353		0.628484
11080103	38	455	660	45.413	26.387	9.678	12.26	17.633	8.753	5.373	6.756	13.413	40.163	545.462	537.07	1.329	2.903	14.181	11.974	17.368	13.373	13.76	13.566	-0.387	45.984	47.55	45.94	46.745	1.61		2.26261		1.89365
11091402	399	778	11714	40.141	28.75	10.29	13.186	18.528	10.223	5.343	8.536	14.322	38.793	521.338	524.124	1.297	2.612	15.402	1.95	29.358	15.399	15.336	15.367	0.063	39.969	39.826	39.663	39.744	0.163		0.94592		1.08023
11091403	881	3784	17953	51.617	31.151	9.527	12.32	17.428	13.721	5.109	9.401	11.271	49.076	661.033	688.155	1.295	3.603	17.525	4.295	20.378	16.623	16.9	16.761	-0.277	53.738	53.954	53.143	53.548	0.811		0.752865		0.567498
11091601	72	69	1718	51.171	20.252	4.044	9.5	10.072	10.178	0.572	8.933	11.335	34.25	462.032	484.201	1.411	3.386	7.343	0.958	23.861	17.642	17.728	17.685	-0.086	49.892	50.376	49.042	49.709	1.334		0.776428		0.546189
11091802	27	242	426	49.891	28.134	9.041	11.894	17.099	11.03	5.205	6.321	11.293	36.796	496.156	476.625	1.326	3.36	11.437	8.963	15.778	18.45	16.301	17.375	2.15	41.892	41.958	40.538	41.248	1.42		1.29496		1.10934
11092201	38	71	1123	40.973	26.221	9.494	11.896	17.347	8.871	5.451	8.094	14.371	42.303	568.252	591.73	1.198	2.709	15.421	1.868	29.553	12.55	11.788	12.169	0.762	47.994	47.854	47.133	47.494	0.721		1.11333		0.436603
11092203	26	57	494	40.712	22.624	7.655	9.749	15.018	7.604	5.268	8.576	9.704	37.844	512.702	567.782	1.242	4.424	8.301	2.192	19	11.992	12.077	12.034	-0.085	52.813	52.509	52.55	52.53	-0.041		0.666203		0.247692
11101606	248	960	6771	33.069	35.376	11.769	16.931	22.311	13.065	5.38	7.478	14.233	42.261	574.001	529.45	1.328	2.586	20.65	3.863	27.241	18.017	19.641	18.829	-1.624	34.103	34.397	35.377	34.887	-0.981		0.740391		0.758667
11101902	476	816	14067	39.086	31.614	11.02	15.936	21.304	10.309	5.368	8.215	14.305	39.076	525.902	543.852	1.292	2.626	16.905	1.714	29.553	15.393	15.906	15.649	-0.513	33.493	33.543	34.018	33.781	-0.475		1.15842		1.6029
11111901	30	44	587	44.72	22.501	7.648	8.624	13.602	8.91	4.978	8.072	9.617	41.386	557.191	627.183	1.483	4.178	9.1	1.467	19.567	12.98	12.769	12.875	0.211	64.953	64.976	64.327	64.652	0.649		1.33998		0.310138
	34	63	623.5	40.16	24.295	8.677		14.963		5.2275	7.9075	11.224	36.729	497.515	526.762	1.2935	2.644	10.2685			13.885	14.003	13.944	-0.313		35.2005	35.505	35.353	-0.1865		0.834997		0.491396
	119	242	2926	44.72	28.134	9.494		17.347		5.347	8.215	11.335	39.076	525.902	537.07	1.309	3.36	13.191			15.399	15.906	15.649	-0.067		47.55	45.94	46.745	0.649		0.949647		0.758667
	339	792.5	7701.5	45.563	31.3825	10.201		19.611		5.3965	8.7545	14.269	41.4715	561.701	579.756	1.327	3.628	16.163			17.8295	17.314	17.53	0.228		53.2315	52.8465	53.039	1.3555		1.15954		1.23147
																					11.992	11.788	12.034	-1.624		27.163	27.732	27.448	-0.981		0.666203		0.247692
BREATHS	87021	REJECT	ANALYZED																		22.128	21.698	21.913	2.15		64.976	64.327	64.652	1.634		2.26261		2.22517
EPOCHS	3174	8650	78371	43.3153	27.9626	9.3816	12.4582	17.4613	10.5005	5.00313	8.34453	12.614	39.2417	530.152	550.351	1.31367	3.22593	13.8865	2.95773	24.6273	16.0765	16.0349	16.0555	0.0416	45.5133	45.5043	44.9914	45.248	0.5128		1.06939		0.92881
				4.37907	1.83387	0.3788	0.882533	0.872067	1.362	0.0438667	0.117333	0.583667	0.196067	4.78173	7.60407	0.021	0.188933	1.07233	1.84213	2.25593	1.43207	1.61227	1.50293	0.474133	3.2574	2.5498	2.49807	2.4792	0.723667
Standard deviations																															LOA C		LOA R
11030401	293	343	5924	3.673	1.842	0.65	0.771	0.744	1.767	0.065	0.243	1.508	0.18	2.074	13.841	0.036	0.8	1.639	1.369	3.752	3.27	3.154	3.194	0.691	2.114	2.046	1.671	1.847	0.552		1.08248		1.35361
11052701	118	28	4917	1.599	1.344	0.443	0.974	0.962	0.939	0.04	0.066	0.685	0.179	2.076	4.124	0.005	0.005	1.408	0.324	1.713	1.415	2.348	1.853	1.139	1.077	1.148	0.904	1.008	0.456		0.893567		2.22517
11070202	127	192	2926	2.716	2.135	0.945	0.909	0.95	1.329	0.046	0.124	1.112	0.204	3.332	9.842	0.017	0.22	2.862	1.864	2.815	1.766	1.84	1.802	0.147	3.49	3.385	3.079	3.227	0.485		0.949647		0.287667
11070204	385	807	8632	5.996	2.031	0.338	1.28	1.256	1.349	0.041	0.152	0.296	0.032	1.107	7.936	0.008	0.086	0.832	2.514	2.221	2.174	2.221	2.186	0.451	3.151	2.672	2.28	2.466	0.592		1.16066		0.884307
11070702	15	4	459	1.137	0.581	0.157	0.239	0.232	0.583	0.01	0.049	0.176	0.009	0.62	2.589	0.007	0.002	0.526	1.033	1.056	1.007	1.243	1.12	0.321	3.031	1.49	1.308	1.383	0.461		0.903353		0.628484
11080103	38	455	660	7.538	1.969	0.839	1.812	1.851	0.506	0.045	0.076	1.742	0.088	0.964	6.029	0.009	0.536	2.154	2.563	2.498	0.554	1.231	0.823	0.966	8.096	8.179	8.903	8.529	1.154		2.26261		1.89365
11091402	399	778	11714	5.474	2.513	0.361	0.738	0.732	2.226	0.054	0.183	0.315	0.711	13.424	11.261	0.018	0.052	1.084	1.975	1.793	1.853	2.153	1.989	0.551	2.498	1.885	1.823	1.838	0.483		0.94592		1.08023
11091403	881	3784	17953	3.04	2.414	0.288	0.695	0.693	2.173	0.011	0.087	0.23	0.124	7.339	6.335	0.011	0.054	1.055	2.511	2.477	1.278	1.485	1.378	0.29	10.402	2.817	2.744	2.774	0.384		0.752865		0.567498
11091601	72	69	1718	4.758	2.738	0.125	1.508	1.506	1.498	0.016	0.123	0.277	0.094	4.762	6.682	0.029	0.178	0.273	1.18	1.595	0.521	0.69	0.595	0.279	3.008	2.785	2.481	2.63	0.396		0.776428		0.546189
11091802	27	242	426	3.566	0.92	0.199	0.221	0.223	0.787	0.012	0.047	0.223	0.043	5.091	3.493	0.015	0.106	0.442	1.891	1.888	1.506	1.234	1.347	0.566	0.774	0.87	0.719	0.727	0.661		1.29496		1.10934
11092201	38	71	1123	5.866	0.496	0.1	0.505	0.497	0.133	0.015	0.05	0.229	0.108	5.084	3.639	0.012	0.043	0.421	1.528	1.35	0.16	0.177	0.127	0.223	1.565	1.684	1.677	1.656	0.568		1.11333		0.436603
11092203	26	57	494	5.547	2.008	0.111	0.584	0.533	1.504	0.057	0.196	0.849	0.059	7.064	12.937	0.073	0.44	0.22	2.899	4.472	2.381	2.325	2.353	0.126	2.841	3.066	3.2	3.129	0.34		0.666203		0.247692
11101606	249	960	6771	3.431	3.374	0.628	1.309	1.223	2.972	0.21	0.105	0.564	0.776	6.079	7.454	0.009	0.112	1.719	2.324	2.498	1.91	1.981	1.936	0.386	2.26	2.251	3.186	2.299	3.048		0.740391		0.758667
11101902	476	816	14067	4.913	2.901	0.441	1.495	1.486	2.47	0.018	0.186	0.24	0.281	5.232	12.31	0.008	0.036	1.18	1.75	1.699	1.478	1.864	1.632	0.818	2.637	2.633	2.43	2.516	0.591		1.15842		1.6029
11111901	30	44	587	6.432	0.242	0.057	0.198	0.193	0.194	0.018	0.073	0.309	0.053	7.478	5.589	0.058	0.164	0.27	1.907	2.012	0.208	0.238	0.209	0.158	1.917	1.336	1.066	1.159	0.684		1.33998		0.310138
	118	242	2926
	34	63	623.5
	339	792.5	7701.5
			PBW	BMI	SAPS	P/F
11030401	72	F	56.9	25	46	370	Smoke inhalation	Diabetes	LLL PNA		0	0
11052701	81	F	63.2	45	49	236	Pneumonia	HTN - pulmonary	Bilateral effusions		0	1
11070202	22	M	79.5	22	45	268	Trauma - MVA		Rib fractures		0	0
11070204	33	M	52.4	20	17	552.5	Post-op	Chrons Disease	Clear		0	0
11070702	30	M	52.4	29	38	336.667	Post-op	Acute CVA	Atelectais		0	0
11080103	58	F	79.5	35	28	215	Seizures	Cirrhosis	Pulmonary edema		0	0
11091402	54	M	61.4	22	43	586	Cardiac Arrest	Renal Failure	Clear		0	1
11091403	42	M	73.2	30	32	382.5	Cardiac Arrest	Evisceration	Clear		0	0
11091601	88	F	54.2	19	41	298.333	Intracranial bleed		Clear		0	0
11091802	31	M	75.4	19	36	485.714	Sepsis	adrenal insufufficency	Clear		0	0
11092201	51	M	73.1	21	33	224	Overdose		Atelectasis		0	0
11092203	56	F	66.2	18	34	400	Intracranial bleed	HLD	Clear		2	2
11101606	37	F	70.8	31	19	335	Trauma and intoxication		Clear		0	0
11101902	75	F	66.2	29	62	275	Acute renal failure	HTN - systemic	Bilateral PNA		0	0
11111901	58	M	77.7	22	32	457.5	Post-op	GI bleed - Upper	LLL PNA		0	0
	54		66.2	22	36	336.667
	35		59.15	20.5	32	271.5
	65		74.3	29.5	44	428.75
0	1	2	3	4	5	6	7	8	9	10	11	12	13	14	15	16	17	18	19	20	21	22	23	24	25	26	27	28	29		30	31	32	33	34	35	36	37	38	39	40	41	42	43	44	45	46	47	48
Research	Patient	11030401	487	2011-03-03	2011-03-04	2011-03-04	3	46	72	165	68	24.977	1.78157	38.1	African American				0	3	F	0	0	0	Diabetes		Smoke inhalation	83.3333	114		48	0	70	3	3	1	8	0	0	0	0		0	Respiratory failure	VC	40	5	0
Research	Patient	11052701	486	2011-05-17	2011-05-20	2011-05-27	5	49	81	172	134	45.2948	2.57047	37	African American	0	0	0	0	3	F	0	0	0	Pneumonia	HTN - pulmonary		76	106		58	1	74	3	3	1	8	0	0	0	0		0	Respiratory failure	VC	100	5	0
Research	Patient	11070202	278	2011-07-02	2011-07-02	2011-07-02	10	45	22	190	78	21.6066	2.0293	39.9	Caucasian	0	0	0	2	0	F	0	0	0			Trauma - MVA	67	151		55	0	87	3	3	5	4	0	0	0	0		0	Respiratory failure	VC	50	7	0
Research	Patient	11070204	287	2011-07-01	2011-07-01	2011-07-01	3	17	33	160	50	19.5312	1.50121	37.5	Caucasian	0	0	0	1	3	F	0	0	0	Pulmonary Edema	Chrons Disease	Colectomy	108	103		52	0	69	0	3	0	12	0	0	0	0		0	Post-op complication	VC	40	5	0
Research	Patient	11070702	581	2011-07-07	2011-07-07	2011-07-07	6	38	30	160	75	29.2969	1.84949	37.1	Hispanic	0	1	0	0	3	F	0	0	0	Acute CVA		Craniotomy	85	140		70	0	93.3333	3	3	1	8	0	0	0	0		0	Respiratory failure	VC	60	5	0
Research	Patient	11080103	481	2011-07-31	2011-07-31	2011-07-31	8	28	58	190	125	34.626	2.58664	36.5	African American	0	0	1	0	3	F	0	0	0		Cirrhosis	Abdominal Hernia Repair	62	144		58	0	86.6667	1	3	1	10	0	0	0	0		0	Respiratory failure	VC	40	5	0
Research	Patient	11091402	481	2011-09-08	2011-09-08	2011-09-14	10	43	54	170	64	22.1453	1.74876	36	African American	0	0	0	0	1	F	0	0	0	Cardiac Arrest	Renal Failure		80	143		77	0	99	2	3	1	9	0	0	0	0		0	Respiratory failure	VC	50	5	0
Research	Patient	11091403	277	2011-09-13	2011-09-13	2011-09-13	4	32	42	183	100	29.8606	2.26978	38.2	Caucasian	0	0	0	2	3	F	0	0	0			Evisceration	78	101		57	0	71.6667	1	3	0	11	0	0	0	0		0	Respiratory failure	vc	40	5	0
Research	Patient	11091601	585	2011-09-16	2011-09-16	2011-09-16	4	41	88	162	49	18.6709	1.49351	36.9	Caucasian	0	0	0	0	3	F	0	0	0	HTN - systemic		Intracranial bleed	111	163		86	1	111.667	0	3	0	12	0	0	0	0		0	Respiratory failure	VC	60	0	0
Research	Patient	11091802	480	2011-09-18	2011-09-18	2011-09-18	3	36	31	185.4	67	19.492	1.85728	36.4	African American	0	0	0	0	3	F	0	0	0	Sepsis	adrenal insufufficency		72	181		64	0	103	3	3	1	8	0	0	0	0		0	Respiratory failure	VC	70	5	0
Research	Patient	11092201	584	2011-09-21	2011-09-21	2011-09-21	5	33	51	182.9	69	20.6263	1.87483	37	Caucasian	0	0	0	0	3	F	0	0	0	ETOH overdose			93	115		89	0	97.6667	1	3	2	9	0	0	0	0		0	Airway protection	VC	50	4.6	0
Research	Patient	11092203	483	2011-09-19	2011-09-21	2011-09-21	3	34	56	175.3	56	18.2232	1.65395	36.7	Caucasian	0	0	0	2	3	F	0	0	0	Intracranial bleed	HLD		75	112		64	0	80	3	3	1	8	0	0	0	0		0	Airway protection	VC	40	5	0
Research	Patient	11101606	281	2011-10-15	2011-10-15	2011-10-15	5	19	37	180.3	100	30.7616	2.25557	37.3	African American	0	0	0	0	3	F	0	0	0	trauma and intoxication			75	117		73	1	87.6667	2	3	1	9	0	0	0	0		0	Respiratory failure	PRVC	40	0	0
Research	Patient	11101902	585	2011-10-18	2011-10-18	2011-10-19	9	62	75	175.3	88.7	28.8642	2.09556	36.7	African American	0	0	0	0	3	F	0	0	0	Acute renal failure	HTN - systemic		100	150		64	0	92.6667	2	3	2	8	0	0	0	0		0	Airway protection	VC	40	5	0
Research	Patient	11111901	477	2011-11-11	2011-11-18	2011-11-18	4	32	58	188	79	22.3517	2.03353	37	African American	1	0	1	2	3	F	0	0	0	GI bleed - Upper		GI - Gastroduodenectomy	75	105		60	1	75	1	3	0	11	0	0	0	0		0	Airway protection	VC	40	5	0
[truncated: 62 more columns]

## Sheet: Aggregate analysis
					RRV	Peak P	Mean P	Drive P	Plateau P	Peak-Plat	PEEP	vol_PBW	RR	Flow	inspTV	expTV	Ti	Te	Power	brths_del	brths_done	R-meas	R-calc	R-mean	R-diff	dyn_comp	C-meas	C-calc	C-mean	C-diff	Plateau_time	COV
			Mean		43.6282	30.6409	9.98189	13.6579	18.8427	11.7972	5.18482	8.76071	12.5361	41.183	555.274	574.578	1.30465	3.23764	15.6138	2.72487	24.6943	17.0914	17.33	17.2107	-0.238557	42.3552	42.3397	42.1156	42.2276	0.224076	0.388796	-13.8602
			SD		7.4811	3.9897	1.53551	2.62529	2.95017	2.60218	0.716727	0.926157	2.17561	5.51155	75.316	78.3003	0.0360442	0.706913	4.03956	2.76375	5.74186	2.99138	3.12532	3.03443	0.77541	11.5063	10.308	9.71624	10.0078	0.835252	0.0258086	3.09277
			1st		36.8	28.43	9.324	11.92	17.0925	9.9	5.12	8.1725	11	37.767	504.522	525.693	1.2902	2.6318	13.31	1	21	14.903	14.9522	14.9273	-0.523	33.96	33.9597	34.3785	34.1797	-0.39	0.384	-15.72
			Median		43.78	30.595	9.9505	13.035	18.285	11.7	5.34	8.51	11.4	39.2505	531.1	546.34	1.2972	3.5671	16.17	2	24	16.5715	17.038	16.8915	-0.146	39.09	38.9365	38.7315	38.822	0.224	0.391	-13.26
			3rd		51.63	32.9675	10.6822	15.34	20.73	13.3	5.38	9.42	14.2	48.914	652.48	680.622	1.3146	3.6275	17.93	4	30	18.4348	18.994	18.638	0.16275	52.74	52.7967	51.8738	52.3317	0.79225	0.394	-12.1425
			min		28.74	18.74	3.737	7.66	8.85	5.7	0.5	6.16	7.8	31.764	418.49	403.29	1.1573	1.2277	6.18	0	10	10.234	10.377	10.324	-4.608	-241.82	21.899	23.946	22.922	-2.734	0.246	-32.76
			max		55	56.92	19.119	24.86	30.38	40	5.85	10.75	23.3	49.599	755.07	707.39	1.76	5.3238	43.59	19	48	32.003	31.675	31.839	4.901	72.93	68.411	66.484	67.239	7.129	0.568	16.99
	3174																			8650	78371	87021	0.900599
Study & date	Epoch	Mode	Asynch	Severity	RRV	Peak P	Mean P	Drive P	Plateau P	Peak-Plat	PEEP	vol_PBW	RR	Flow	inspTV	expTV	Ti	Te	Power	brths_del	brths_done	R-meas	R-calc	R-mean	R-diff	dyn_comp	C-meas	C-calc	C-mean	C-diff	Plateau_time	COV			Resistance				Compliance				8528
11030401_110307	217	VC	Synchronous	Mild	47.09	31.09	8.376	13.25	18.42	12.7	5.17	8.34	8.2	32.367	428.48	474.6	1.3238	5.3154	7.79	2	16	23.31	23.119	23.215	0.191	32.35	32.014	32.376	32.195	-0.362	0.389	-13.59		Bias	-0.240839	1.28431	-1.76599		0.220145	1.85631	-1.41602		77292
11030401_110307	219	VC	Variability	Mild	51.84	30.47	8.305	12.61	17.8	12.7	5.19	8.25	8.7	32.262	428.12	469.19	1.336	5.016	8.06	0	19	23.397	22.737	23.067	0.66	33.97	33.622	33.411	33.517	0.211	0.394	-12.97		SD	0.778138				0.834776				85820
11030401_110307	220	VC	Synchronous	Mild	48.37	29.95	8.247	12.64	17.83	12.1	5.19	8.31	8.2	32.257	427.61	473.08	1.3221	5.3137	7.51	0	18	22.363	21.933	22.148	0.43	33.85	33.439	33.35	33.395	0.089	0.395	-13.04		LOA	1.52515				1.63616
11030401_110307	221	VC	Synchronous	Mild	47.63	30.14	8.217	12.76	17.93	12.2	5.17	8.27	8.2	32.238	428.2	470.45	1.3238	5.3154	7.57	1	17	22.599	22.147	22.373	0.452	33.57	33.278	33.218	33.248	0.06	0.393	-13.08			14.94	14.983			33.916	34.3522
11030401_110307	225	VC	Synchronous	Mild	50.22	28.21	8.023	11.95	17.14	11.1	5.19	8.29	8.2	32.086	426.6	471.86	1.3204	5.3154	7.13	1	17	20.516	20.135	20.325	0.381	35.7	35.263	34.835	35.049	0.428	0.389	-12.35			16.5875	17.0595			38.844	38.658
11030401_110307	226	VC	Synchronous	Mild	49.68	28.92	8.132	12.32	17.51	11.4	5.19	8.31	8.2	32.145	427.12	472.8	1.3086	5.3103	7.3	1	17	21.194	20.753	20.974	0.441	34.7	34.33	33.831	34.081	0.499	0.396	-12.68			18.4722	19.057			52.6882	51.747
11030401_110307	228	VC	Variability	Mild	40.23	27.5	7.91	12.28	17.46	10	5.18	8.2	8.7	32.119	427.11	466.79	1.2709	4.867	7.19	5	15	18.632	18.1	18.366	0.532	34.8	34.354	34.33	34.342	0.024	0.389	-12.09			10.234	10.377			21.899	23.946
11030401_110307	230	VC	Synchronous	Mild	46.52	27.51	7.994	12.18	17.36	10.2	5.18	8.25	8.2	32.111	426.53	469.31	1.3272	5.3137	6.95	1	17	18.752	18.829	18.791	-0.077	35.02	34.586	34.687	34.636	-0.101	0.389	-12.55			32.003	31.675			66.255	65.771
11030401_110307	231	VC	Synchronous	Mild	48.39	28.19	7.912	12.12	17.3	10.9	5.18	8.32	7.8	32.103	426.72	473.33	1.3262	5.3138	6.71	2	15	20.032	19.74	19.886	0.292	35.22	34.902	34.382	34.642	0.52	0.393	-12.52
11030401_110307	232	VC	Synchronous	Mild	47.99	27.78	7.892	12.34	17.52	10.3	5.18	8.34	7.8	32.144	426.62	474.39	1.3209	5.3156	6.59	3	14	18.93	18.75	18.84	0.18	34.58	34.111	34.143	34.127	-0.032	0.392	-12.68
11030401_110307	233	VC	Synchronous	Mild	47.44	27.41	7.866	12.32	17.49	9.9	5.17	8.34	7.8	32.151	426.93	474.76	1.3191	5.28	6.47	1	16	18.334	17.944	18.139	0.39	34.66	34.325	34.203	34.264	0.122	0.393	-12.66
11030401_110307	236	VC	Synchronous	Mild	47.71	25.76	7.767	11.19	16.38	9.4	5.19	8.27	8.2	31.99	424.08	470.78	1.3406	5.2901	6.5	2	16	17.374	17.119	17.246	0.255	37.92	37.488	37.545	37.517	-0.057	0.391	-11.52				17.3673	17.2469
11030401_110307	237	VC	Synchronous	Mild	38.97	25.93	7.769	11.29	16.46	9.5	5.17	8.22	8.2	32.03	425.03	467.58	1.3272	5.1217	6.52	2	16	17.692	17.194	17.443	0.498	37.64	37.584	37.282	37.433	0.302	0.393	-11.62				3.11592	3.02675
11030401_110307	238	VC	Synchronous	Mild	45.84	26	7.784	11.12	16.3	9.7	5.18	8.28	8.2	32.004	423.88	471.01	1.3389	5.2952	6.55	2	16	18.008	17.644	17.826	0.364	38.13	37.871	37.436	37.654	0.435	0.391	-11.49
11030401_110307	239	VC	Synchronous	Mild	47.98	26.19	7.688	11.19	16.38	9.8	5.19	8.32	7.8	32.008	425.06	473.59	1.3333	5.2427	6.26	1	16	18.289	17.887	18.088	0.402	38.01	37.796	37.402	37.599	0.394	0.393	-11.47
11030401_110307	240	VC	Synchronous	Mild	46.57	26.14	7.811	11.27	16.45	9.7	5.18	8.31	8.2	32.015	424.3	473.03	1.3221	5.3137	6.59	2	16	17.918	17.7	17.809	0.218	37.66	37.261	37.092	37.177	0.169	0.395	-11.68		22.082	0.0969966		35.989	0.507188
11030401_110307	241	VC	Synchronous	Mild	46.06	26.08	7.806	11.34	16.52	9.6	5.18	8.28	8.2	32.021	424.89	471.01	1.3171	5.3002	6.59	1	17	17.718	17.524	17.621	0.194	37.48	36.999	36.716	36.858	0.283	0.388	-11.74		15.211			27.238
11030401_110307	242	VC	Synchronous	Mild	47.19	26.37	7.688	11.45	16.63	9.7	5.18	8.34	7.8	32.098	424.48	474.49	1.3369	5.1947	6.24	3	14	18.09	17.464	17.777	0.626	37.09	36.771	36.446	36.608	0.325	0.393	-11.76		13.732			27.745
11030401_110307	243	VC	Synchronous	Mild	47.02	26.19	7.72	11.54	16.72	9.5	5.18	8.23	7.8	32.114	424.65	468.29	1.3209	5.2747	6.21	2	15	17.524	17.22	17.372	0.304	36.8	36.492	36.414	36.453	0.078	0.39	-11.86		14.398			59.238
11030401_110307	244	VC	Synchronous	Mild	45.57	26.23	7.816	11.62	16.79	9.4	5.17	8.32	8.2	32.238	425.44	473.47	1.3221	5.28	6.6	1	17	17.351	17.171	17.261	0.18	36.61	36.227	36.095	36.161	0.132	0.389	-11.99		20.295			32.515
11030401_110307	245	VC	Synchronous	Mild	44.76	26.63	7.722	11.82	17	9.6	5.18	8.2	7.8	32.186	425.73	466.47	1.3564	5.2924	6.27	3	14	17.734	17.1	17.417	0.634	36.04	35.728	35.568	35.648	0.16	0.388	-12.22		16.655			61.038
11030401_110307	247	VC	Synchronous	Mild	47.8	26.38	7.859	11.71	16.91	9.5	5.2	8.41	8.2	32.176	425.26	478.44	1.3339	5.3053	6.63	2	16	17.58	17.231	17.405	0.349	36.37	36.102	35.999	36.05	0.103	0.391	-12.03		12.743			42.986												20
11030401_110307	248	VC	Synchronous	Mild	45.64	26.27	7.809	11.66	16.84	9.4	5.18	8.28	8.2	32.187	425.3	471.01	1.3389	5.3019	6.63	5	13	17.317	17.492	17.404	-0.175	36.5	36.133	36.433	36.283	-0.3	0.389	-11.99		15.187			39.889												80
11030401_110307	249	VC	Synchronous	Mild	47.65	26.45	7.827	11.64	16.82	9.6	5.18	8.31	8.2	32.228	426.4	472.62	1.3491	5.2632	6.71	3	15	17.78	17.8	17.79	-0.02	36.65	36.468	36.355	36.412	0.113	0.389	-11.96		16.604			53.944
11030401_110307	250	VC	Synchronous	Mild	47.68	26.83	7.925	11.82	17.01	9.8	5.19	8.34	8.2	32.228	425.65	474.67	1.3204	5.3171	6.81	1	17	18.173	18.159	18.166	0.014	36	35.858	35.664	35.761	0.194	0.391	-12.12		17.623			50.235
11030401_110307	252	VC	Synchronous	Mild	42.14	26.33	7.701	11.48	16.67	9.7	5.19	8.27	7.8	32.228	425.04	470.35	1.3547	5.2267	6.24	5	12	17.79	17.6	17.695	0.19	37.03	36.764	36.657	36.71	0.107	0.39	-11.9		18.15			41.849
11030401_110307	253	VC	Synchronous	Mild	44.95	26.71	7.893	11.67	16.86	9.9	5.19	8.26	8.2	32.221	425.09	470.14	1.3221	5.3154	6.74	1	17	18.236	18.018	18.127	0.218	36.43	36.272	36.082	36.177	0.19	0.393	-11.94		12.551			47.789
11030401_110307	254	VC	Synchronous	Mild	45.03	26.48	7.727	11.7	16.87	9.6	5.17	8.21	8.2	32.189	425.59	467.23	1.3171	5.1823	6.7	0	18	17.773	17.867	17.82	-0.094	36.38	36.038	36.174	36.106	-0.136	0.393	-12.06		11.983			52.329
11030401_110307	255	VC	Synchronous	Mild	46.93	26.54	7.737	11.65	16.82	9.7	5.17	8.33	7.8	32.208	425.65	474	1.328	5.3102	6.35	2	15	18.02	18.04	18.03	-0.02	36.53	36.41	36.152	36.281	0.258	0.393	-11.99		18.104			34.44
11030401_110307	256	VC	Synchronous	Mild	45.34	26.51	7.867	11.71	16.89	9.6	5.18	8.24	8.2	32.236	425.65	468.93	1.3255	5.2901	6.71	3	15	17.68	17.82	17.75	-0.14	36.37	36.032	35.993	36.013	0.039	0.391	-12.1		15.236			33.752
11030401_110307	257	VC	Variability	Severe	52.17	29.17	8.266	14.14	19.3	9.9	5.16	8.12	9.2	32.321	434.42	461.98	1.5069	4.176	7.96	4	17	18.025	18.124	18.075	-0.099	33.45	33.842	33.875	33.858	-0.033	0.378	-14.03		13.012			66.741
11030401_110307	260	VC	Synchronous	Mild	40.02	27.67	8.042	11.49	16.7	11	5.21	8.3	8.2	32.294	425.11	472.16	1.3491	5.0627	7.12	3	15	20.264	20.74	20.502	-0.476	37.01	36.69	36.722	36.706	-0.032	0.393	-11.81
11030401_110307	261	VC	Variability	Mild	45.4	28.2	8.043	11.85	17.04	11.2	5.19	8.31	8.2	32.25	426.27	473.07	1.3221	5.3154	7.12	2	16	20.64	20.325	20.483	0.315	36	35.793	35.589	35.691	0.204	0.393	-12.17
11030401_110307	262	VC	Synchronous	Mild	46.3	28.01	7.898	11.79	16.97	11	5.18	8.31	8.2	32.232	425.98	472.92	1.3322	5.2227	7.1	4	14	20.327	20.1	20.214	0.227	36.14	35.681	35.441	35.561	0.24	0.393	-12.19		RVR
11030401_110307	264	VC	Variability	Mild	49.06	28.89	8.271	11.81	17.01	11.9	5.2	8.16	8.7	32.299	426.52	464.24	1.3227	4.675	7.74	6	14	22.106	22.286	22.196	-0.18	36.25	36.488	36.164	36.326	0.324	0.39	-11.54
11030401_110307	265	VC	Synchronous	Mild	47.27	28.44	7.961	11.66	16.85	11.6	5.19	8.29	7.8	32.286	425.91	471.42	1.3209	5.3156	6.81	1	16	21.323	21.412	21.367	-0.089	36.53	36.068	35.801	35.934	0.267	0.39	-12.03
11030401_110307	266	VC	Synchronous	Mild	45.52	28.7	8.115	12.37	17.56	11.1	5.19	8.29	8.2	32.378	426.86	471.94	1.3187	5.2733	7.22	2	16	20.501	20.55	20.526	-0.049	34.52	34.286	34.202	34.244	0.084	0.388	-12.72
11030401_110307	267	VC	Synchronous	Mild	45.24	28.74	8.089	12.32	17.49	11.2	5.17	8.26	8.2	32.388	427.72	470.22	1.3541	5.2867	7.22	3	15	20.548	20.52	20.534	0.028	34.74	34.255	34.323	34.289	-0.068	0.395	-12.74
11030401_110307	268	VC	Synchronous	Mild	45.44	28.61	8.078	12.44	17.61	11	5.17	8.3	8.2	32.384	427.11	471.99	1.3238	5.2261	7.2	0	18	20.243	20.317	20.28	-0.074	34.34	34.101	34.083	34.092	0.018	0.391	-12.79
11030401_110307	269	VC	Synchronous	Mild	45.76	28.64	8.061	12.54	17.71	10.9	5.17	8.25	8.2	32.335	427.47	469.18	1.2884	5.3171	7.24	0	18	20.157	20.467	20.312	-0.31	34.11	33.89	34.088	33.989	-0.198	0.391	-12.86
11030401_110307	270	VC	Synchronous	Mild	45.46	28.32	8.074	12.52	17.7	10.6	5.18	8.31	8.2	32.393	427.43	473.07	1.3322	5.2514	7.13	2	16	19.556	19.519	19.538	0.037	34.16	33.895	33.867	33.881	0.028	0.389	-12.88
11030401_110307	271	VC	Synchronous	Mild	45.04	28.27	8.048	12.63	17.8	10.5	5.17	8.31	8.2	32.423	428.14	472.79	1.3221	5.2564	7.16	0	18	19.223	19.6	19.412	-0.377	33.89	33.643	33.93	33.787	-0.287	0.389	-12.99
11030401_110307	272	VC	Synchronous	Mild	45.48	28.7	8.084	12.67	17.85	10.8	5.18	8.28	8.2	32.417	427.97	471.37	1.3154	5.2564	7.24	1	17	19.945	20.135	20.04	-0.19	33.79	33.481	33.672	33.576	-0.191	0.391	-13.03
11030401_110307	273	VC	Synchronous	Mild	45.06	28.78	8.142	12.67	17.86	10.9	5.19	8.27	8.2	32.414	428.31	470.64	1.3356	5.2227	7.3	1	17	19.924	20.294	20.109	-0.37	33.8	33.416	33.696	33.556	-0.28	0.388	-13.09
11030401_110307	274	VC	Synchronous	Mild	44.7	28.67	8.129	12.69	17.85	10.8	5.16	8.24	8.2	32.42	428.72	468.8	1.3423	5.2042	7.32	0	18	19.907	20.4	20.154	-0.493	33.79	33.575	33.967	33.771	-0.392	0.395	-13.02
11030401_110307	275	VC	Synchronous	Mild	44.67	28.83	8.059	12.69	17.86	11	5.17	8.18	8.2	32.439	427.27	465.44	1.3356	5.3036	7.3	3	15	20.092	20.5	20.296	-0.408	33.69	33.258	33.479	33.368	-0.221	0.395	-13.05
11030401_110307	276	VC	Synchronous	Mild	45.3	28.71	8.136	12.71	17.88	10.8	5.17	8.24	8.2	32.415	427.34	468.67	1.3154	5.2632	7.28	2	16	19.913	20.137	20.025	-0.224	33.62	33.36	33.671	33.516	-0.311	0.389	-13.03
11030401_110307	277	VC	Synchronous	Mild	45.54	28.33	8.124	12.73	17.9	10.4	5.17	8.22	8.2	32.385	428.11	467.86	1.3221	5.2514	7.26	2	16	19.144	19.988	19.566	-0.844	33.64	33.389	33.84	33.615	-0.451	0.389	-13.04
11030401_110307	278	VC	Synchronous	Mild	46	28.13	8.052	12.27	17.44	10.7	5.17	8.32	8.2	32.307	426.94	473.62	1.3272	5.2817	7.16	1	17	19.659	19.924	19.791	-0.265	34.82	34.385	34.637	34.511	-0.252	0.395	-12.61
11030401_110307	279	VC	Synchronous	Mild	46.18	27.84	7.988	12.16	17.34	10.5	5.18	8.23	8.2	32.303	426.48	468.43	1.2918	5.2766	7.07	0	18	19.307	19.533	19.42	-0.226	35.07	34.662	34.797	34.73	-0.135	0.391	-12.52
11030401_110307	280	VC	Synchronous	Mild	46.58	27.94	8.042	12.26	17.44	10.5	5.18	8.22	8.2	32.307	427.49	467.74	1.3507	5.1789	7.1	4	14	19.427	19.543	19.485	-0.116	34.89	34.595	34.494	34.544	0.101	0.396	-12.63
11030401_110307	281	VC	Synchronous	Mild	46.33	27.83	7.988	12.15	17.32	10.5	5.17	8.29	8.2	32.273	426.99	471.81	1.3474	5.1806	7.04	0	18	19.353	19.317	19.335	0.036	35.14	34.753	34.718	34.736	0.035	0.393	-12.54
11030401_110307	282	VC	Synchronous	Mild	45.9	27.25	7.896	12.06	17.23	10	5.17	8.29	8.2	32.252	426.58	471.77	1.3474	5.1469	6.93	1	17	18.473	18.971	18.722	-0.498	35.36	35.031	35.356	35.194	-0.325	0.393	-12.45
11030401_110307	283	VC	Synchronous	Mild	45.41	27.42	7.978	12.13	17.31	10.1	5.18	8.25	8.2	32.245	426.68	469.54	1.3575	5.2699	6.95	1	17	18.664	18.918	18.791	-0.254	35.19	34.885	35.22	35.052	-0.335	0.389	-12.51
11030401_110307	284	VC	Synchronous	Mild	44.15	27.42	7.982	12.11	17.29	10.1	5.18	8.21	8.2	32.248	426.03	467.19	1.3204	5.2581	6.94	1	17	18.678	18.776	18.727	-0.098	35.19	34.865	34.964	34.915	-0.099	0.393	-12.45
11030401_110307	285	VC	Synchronous	Mild	43.48	27.23	7.879	12.13	17.3	9.9	5.17	8.19	8.2	32.286	427.3	466.23	1.3339	5.1823	6.93	5	13	18.222	18.577	18.4	-0.355	35.23	34.951	35.065	35.008	-0.114	0.389	-12.45
11030401_110307	286	VC	Synchronous	Mild	43.92	27.68	7.904	12.77	17.95	9.7	5.18	8.3	8.2	32.335	427.87	472.21	1.3305	5.2531	6.98	1	17	17.947	18.071	18.009	-0.124	33.51	33.283	33.837	33.56	-0.554	0.393	-13.02
11030401_110307	287	VC	Synchronous	Mild	43.76	28.3	8.093	12.94	18.12	10.2	5.18	8.13	8.2	32.387	428.51	462.84	1.4316	5.0611	7.11	0	18	18.713	18.783	18.748	-0.07	33.2	32.937	33.153	33.045	-0.216	0.391	-13.29
11030401_110307	288	VC	Variability	Mild	48.67	30.29	8.151	14.93	20.11	10.2	5.18	8.33	8.2	32.579	436.29	473.72	1.76	4.9246	7.57	3	15	18.356	19.7	19.028	-1.344	31.12	31.674	32.191	31.933	-0.517	0.382	-14.8
11030401_110307	289	VC	Variability	Mild	41.2	28.67	8.41	13.15	18.32	10.4	5.17	8.33	7.8	32.412	427.99	473.8	1.3387	5.1893	6.75	2	15	18.852	18.8	18.826	0.052	32.58	32.315	32.623	32.469	-0.308	0.395	-13.49
11030401_110307	291	VC	Synchronous	Mild	46.27	31.38	8.262	12.24	17.41	14	5.17	8.28	7.8	32.262	427.9	471	1.4293	5.1413	7.6	0	17	25.839	27	26.419	-1.161	35	34.716	34.949	34.832	-0.233	0.39	-12.54
11030401_110307	292	VC	Synchronous	Mild	45.36	30.87	8.363	12.76	17.93	12.9	5.17	8.28	8.2	32.321	427.6	471.27	1.3272	5.2783	7.82	1	17	23.862	24.529	24.195	-0.667	33.52	33.269	33.613	33.441	-0.344	0.389	-13.09
11030401_110307	299	VC	Synchronous	Mild	45.48	27.64	7.975	12.42	17.58	10.1	5.16	8.25	8.2	32.29	427.38	469.32	1.3255	5.1217	6.91	1	17	18.544	18.229	18.386	0.315	34.44	34.214	34.211	34.212	0.003	0.395	-12.72
11030401_110307	301	VC	Synchronous	Mild	43.34	28.27	7.957	12.94	18.12	10.1	5.18	8.25	7.8	32.356	428.06	469.17	1.3404	5.2444	6.65	1	16	18.731	18.375	18.553	0.356	33.11	32.918	33.025	32.971	-0.107	0.392	-13.26
11030401_110307	308	VC	Variability	Moderate	50.79	35.16	9.012	13.31	18.49	16.7	5.18	8.07	9.2	32.63	430.52	459.33	1.3547	4.7985	9.92	6	14	30.724	31.286	31.005	-0.562	32.54	32.6	32.86	32.73	-0.26	0.395	-13.48
11030401_110307	311	VC	Synchronous	Mild	48.89	33.57	8.71	13.61	18.79	14.8	5.18	8.26	8.2	32.459	430.04	470.25	1.3558	5.2834	8.62	2	16	27.206	28.406	27.806	-1.2	31.66	31.2	32.217	31.709	-1.017	0.388	-13.87			3174	8650	78371
11030401_110307	312	VC	Synchronous	Mild	48.12	32.7	8.498	13.05	18.24	14.5	5.19	8.33	8.2	32.366	428.59	473.96	1.3204	5.3171	8.46	1	17	26.665	28.024	27.345	-1.359	32.85	32.601	33.282	32.941	-0.681	0.393	-13.47
11030401_110307	313	VC	Synchronous	Mild	49.54	32.57	8.59	13.43	18.62	13.9	5.19	8.37	8.2	32.411	429.86	476.11	1.3288	5.2733	8.32	1	17	25.638	26.418	26.028	-0.78	32.02	31.708	32.311	32.01	-0.603	0.393	-13.85			Epochs	Reject	Breaths		Average	Bias	LOA		Average	Bias	LOA
11030401_110307	314	VC	Synchronous	Mild	47.68	31.85	8.497	12.9	18.08	13.8	5.18	8.37	8.2	32.328	428.89	476.3	1.3255	5.3137	8.13	1	17	25.373	26.012	25.693	-0.639	33.26	32.864	33.352	33.108	-0.488	0.391	-13.35		1	293	343	5924		35.8187	0.370505	1.08248		21.9133	0.430065	1.35361
11030401_110307	317	VC	Synchronous	Mild	44.88	29.87	8.224	12.84	18	11.9	5.16	8.06	8.2	32.293	428.79	458.39	1.3811	5.2581	7.51	1	17	21.911	21.882	21.897	0.029	33.48	32.926	33.18	33.053	-0.254	0.391	-13.15		2	119	28	4917		27.4533	-0.572303	0.893567		15.1641	0.23942	2.22517
11030401_110307	318	VC	Synchronous	Mild	44.88	30.66	8.231	13.27	18.43	12.2	5.16	8.23	8.2	32.348	429.13	468.57	1.3728	5.008	7.66	1	18	22.52	22.583	22.551	-0.063	32.37	32.038	32.46	32.249	-0.422	0.392	-12.91		3	127	192	2926		58.6077	1.37658	0.949647		14.3217	0.150543	0.287667
11030401_110307	319	VC	Synchronous	Mild	47.45	31.01	8.237	13.31	18.47	12.5	5.16	8.33	8.2	32.4	429.74	474.1	1.3272	5.2665	7.77	1	17	23.086	23.118	23.102	-0.032	32.3	32.103	32.51	32.306	-0.407	0.391	-13.62		4	385	807	8632		32.788	-0.331774	1.16066		20.4511	-0.348751	0.884307
11030401_110307	321	VC	Synchronous	Mild	48.31	30.36	8.284	11.74	16.94	13.4	5.2	8.23	8.2	32.146	425.66	468.26	1.312	5.3221	7.7	0	18	24.893	24.617	24.755	0.276	36.25	35.855	35.611	35.733	0.244	0.391	-12.16		5	15	4	459		59.7193	1.63427	0.903353		16.6613	-0.0674667	0.628484
11030401_110307	323	VC	Synchronous	Mild	47.75	29.88	8.087	11.75	16.94	12.9	5.19	8.25	7.8	32.124	425.73	469.39	1.3262	5.3156	7.19	0	17	24.042	24.018	24.03	0.024	36.23	35.989	35.52	35.755	0.469	0.388	-12.12		6	38	455	660		46.7451	1.61024	2.26261		13.5664	-0.387263	1.89365
11030401_110307	324	VC	Synchronous	Mild	48.37	30.18	8.275	12.22	17.41	12.8	5.19	8.2	8.2	32.197	427.91	466.81	1.3255	5.312	7.69	1	17	23.721	23.612	23.666	0.109	35.08	34.658	34.741	34.7	-0.083	0.391	-12.53		7	399	778	11714		39.7442	0.162885	0.94592		15.3675	0.0629398	1.08023
11030401_110307	325	VC	Synchronous	Mild	48.91	29.99	8.185	12.05	17.23	12.8	5.18	8.27	8.2	32.193	426.38	470.28	1.3204	5.3187	7.63	3	15	23.736	23.74	23.738	-0.004	35.37	35.16	34.966	35.063	0.194	0.389	-12.43		8	881	3784	17953		53.5482	0.81093	0.752865		16.7613	-0.276543	0.567498
11030401_110307	326	VC	Synchronous	Mild	46.38	29.79	8.083	11.91	17.1	12.7	5.19	8.18	7.8	32.161	426	465.61	1.3244	5.3138	7.17	2	15	23.588	23.64	23.614	-0.052	35.78	35.606	35.427	35.517	0.179	0.393	-12.26		9	72	69	1718		49.7089	1.33367	0.776428		17.6852	-0.0860417	0.546189
11030401_110307	327	VC	Synchronous	Mild	48.54	29.48	8.214	11.98	17.17	12.3	5.19	8.31	8.2	32.173	426.44	472.8	1.3255	5.3137	7.56	1	17	22.86	23.347	23.104	-0.487	35.6	35.331	35.42	35.376	-0.089	0.391	-12.35		10	27	242	426		41.2479	1.41993	1.29496		17.3754	2.14963	1.10934
11030401_110307	328	VC	Synchronous	Mild	47.08	29.49	8.229	12.03	17.22	12.3	5.19	8.22	8.2	32.186	426.33	467.81	1.3255	5.28	7.59	1	17	22.751	23.259	23.005	-0.508	35.45	35.178	35.513	35.346	-0.335	0.391	-12.35		11	38	71	1123		47.4936	0.720763	1.11333		12.1689	0.761763	0.436603
11030401_110307	329	VC	Synchronous	Mild	48.14	29.3	8.084	12.03	17.21	12.1	5.18	8.31	8.2	32.179	426.57	473.01	1.3204	5.3171	7.55	0	18	22.37	23.217	22.794	-0.847	35.47	35.02	35.279	35.15	-0.259	0.391	-12.46		12	26	57	494		52.5297	-0.0410769	0.666203		12.0341	-0.0848462	0.247692
11030401_110307	330	VC	Synchronous	Mild	47.5	30.04	8.253	12.05	17.24	12.8	5.19	8.23	8.2	32.165	426.57	468.2	1.3339	5.2497	7.61	2	16	23.835	23.494	23.665	0.341	35.41	35.167	34.912	35.04	0.255	0.395	-12.4		13	248	960	6771		34.8223	-0.788996	0.740391		18.9029	-1.6236	0.758667
11030401_110307	331	VC	Synchronous	Mild	43.7	29.25	8.187	12.08	17.26	12	5.18	8.07	8.2	32.186	426.64	459.32	1.3406	5.1992	7.44	1	17	22.225	22.341	22.283	-0.116	35.34	34.964	34.936	34.95	0.028	0.393	-12.48		14	476	816	14067		33.7806	-0.475216	1.15842		15.6495	-0.513149	1.6029
11030401_110307	332	VC	Synchronous	Mild	48.26	30.25	8.311	12.35	17.56	12.7	5.21	8.37	8.2	32.217	427.47	476.53	1.3204	5.3171	7.69	1	17	23.46	23.347	23.404	0.113	34.73	34.319	34.483	34.401	-0.164	0.395	-12.79		15	30	44	587		64.6517	0.6488	1.33998		12.8746	0.211167	0.310138
11030401_110307	333	VC	Synchronous	Mild	48.01	29.44	8.193	11.98	17.18	12.3	5.2	8.31	8.2	32.176	426.8	473.07	1.3171	5.3221	7.46	0	18	22.77	22.417	22.593	0.353	35.64	35.432	35.053	35.242	0.379	0.389	-12.34
11030401_110307	334	VC	Synchronous	Mild	48.59	28.81	8.041	11.86	17.06	11.8	5.2	8.32	7.8	32.155	425.8	473.17	1.3262	5.312	6.87	1	16	21.656	21.488	21.572	0.168	35.89	35.394	35.139	35.267	0.255	0.393	-12.33			119	242	2926		46.7451	0.6488	0.949647		15.6495	-0.0674667	0.758667
11030401_110307	335	VC	Synchronous	Mild	47	28.99	8.131	11.92	17.12	11.9	5.2	8.3	8.2	32.152	426.28	472.53	1.3171	5.3069	7.32	1	17	22.027	21.618	21.822	0.409	35.76	35.5	35.238	35.369	0.262	0.389	-12.25			34	63	623.5		35.3205	-0.186425	0.834997		13.9441	-0.312647	0.491396
11030401_110307	336	VC	Synchronous	Mild	47.74	29.07	8.11	11.87	17.05	12	5.18	8.24	8.2	32.145	426.02	468.63	1.3255	5.3154	7.3	1	17	22.316	21.724	22.02	0.592	35.91	35.65	35.228	35.439	0.422	0.393	-12.23			339	792.5	7701.5		53.039	1.35512	1.15954		17.5303	0.225293	1.23147
11030401_110307	337	VC	Synchronous	Mild	49.36	28.88	8.079	11.99	17.16	11.7	5.17	8.36	8.2	32.18	425.95	475.77	1.3187	5.3187	7.3	1	17	21.731	21.618	21.675	0.113	35.52	35.198	34.978	35.088	0.22	0.389	-12.36
11030401_110307	338	VC	Synchronous	Mild	47.77	28.91	8.1	12.04	17.22	11.7	5.18	8.2	8.2	32.186	427.18	466.62	1.3036	5.3137	7.31	1	17	21.692	21.6	21.646	0.092	35.47	35.102	35.11	35.106	-0.008	0.395	-12.43
11030401_110307	339	VC	Synchronous	Mild	49.1	28.91	8.126	12.24	17.42	11.5	5.18	8.42	8.2	32.195	426.55	478.94	1.3238	5.3171	7.28	0	18	21.303	21.083	21.193	0.22	34.9	34.611	34.583	34.597	0.028	0.391	-12.63
11030401_110307	340	VC	Synchronous	Mild	48.18	28.83	8.055	12.23	17.41	11.4	5.18	8.33	8.2	32.189	427.47	473.89	1.3204	5.3171	7.26	0	18	21.177	20.8	20.989	0.377	34.98	34.716	34.74	34.728	-0.024	0.389	-12.59
11030401_110307	341	VC	Synchronous	Mild	47.59	28.78	8.003	12.1	17.3	11.5	5.2	8.26	7.8	32.173	425.95	470.02	1.3476	5.2907	6.82	1	16	21.289	20.719	21.004	0.57	35.23	34.976	34.713	34.844	0.263	0.388	-12.51
11030401_110307	342	VC	Variability	Mild	46.66	28.51	8.221	12.04	17.23	11.3	5.19	8.11	8.7	32.187	427.31	461.63	1.3312	5.0496	7.56	3	16	20.876	20.512	20.694	0.364	35.51	35.208	35.029	35.118	0.179	0.392	-12.46
11030401_110307	344	VC	Synchronous	Mild	48.25	28.47	8.078	11.82	17.01	11.5	5.19	8.27	8.2	32.14	426.04	470.73	1.3154	5.3238	7.2	0	18	21.263	20.85	21.056	0.413	36.04	35.754	35.491	35.623	0.263	0.391	-12.19
11030401_110307	346	VC	Variability	Mild	53.93	26.91	7.894	11.48	16.68	10.2	5.2	7.94	8.2	32.019	426.23	452.07	1.4703	4.7798	6.76	2	16	19.061	18.413	18.737	0.648	37.19	36.805	36.626	36.715	0.179	0.396	-11.78
11030401_110307	347	VC	Synchronous	Mild	46.23	27.12	7.919	11.44	16.62	10.5	5.18	8.19	8.2	32.045	425.32	466.08	1.312	4.992	6.88	2	17	19.539	19.253	19.396	0.286	37.17	36.893	36.461	36.677	0.432	0.387	-11.18
11030401_110307	348	VC	Synchronous	Mild	46.5	27.83	7.843	11.65	16.83	11	5.18	8.19	7.8	32.099	425.96	465.77	1.3262	5.312	6.63	2	15	20.56	19.78	20.17	0.78	36.57	36.268	35.849	36.058	0.419	0.392	-11.97
11030401_110307	349	VC	Synchronous	Mild	47.97	27.48	7.983	11.75	16.93	10.6	5.18	8.37	8.2	32.133	425.78	476.14	1.3221	5.3053	7	0	18	19.597	19.617	19.607	-0.02	36.26	36.001	36.008	36.005	-0.007	0.393	-12.13
11030401_110307	350	VC	Synchronous	Mild	45.66	27.53	8.004	11.79	16.98	10.6	5.19	8.21	8.2	32.14	425.94	467.11	1.3288	5.3086	7.04	0	18	19.597	19.767	19.682	-0.17	36.13	35.895	35.855	35.875	0.04	0.396	-12.17
11030401_110307	351	VC	Synchronous	Mild	45.93	28.01	8.01	11.84	17.03	11	5.19	8.23	8.2	32.15	426.13	468.48	1.3255	5.2413	7.06	0	18	20.467	19.933	20.2	0.534	36.01	35.963	35.732	35.847	0.231	0.393	-12.09
11030401_110307	352	VC	Synchronous	Mild	43.39	27.85	7.97	11.94	17.13	10.7	5.19	8.22	8.2	32.221	427.39	467.78	1.4349	5.0931	6.98	0	18	19.893	19.083	19.488	0.81	35.79	35.715	35.323	35.519	0.392	0.389	-12.27
11030401_110307	353	VC	Synchronous	Mild	39.4	27.64	7.944	11.75	16.94	10.7	5.19	8.14	8.2	32.154	425.49	463.2	1.3036	5.2564	6.92	3	15	19.94	19.22	19.58	0.72	36.25	36.087	35.47	35.779	0.617	0.391	-12.12
11030401_110307	354	VC	Synchronous	Mild	43.03	27.37	7.871	11.69	16.88	10.5	5.19	8.24	7.8	32.099	426.29	468.6	1.3244	5.2622	6.51	2	15	19.564	19.22	19.392	0.344	36.57	36.112	36.143	36.127	-0.031	0.393	-11.99
11030401_110307	356	VC	Synchronous	Mild	41.45	27.07	7.904	11.38	16.58	10.5	5.2	8.14	8.2	32.042	425.35	463.25	1.304	4.8896	6.83	2	17	19.514	19.235	19.374	0.279	37.41	36.974	37.021	36.998	-0.047	0.391	-11.02
11030401_110307	357	VC	Synchronous	Mild	46.13	26.88	7.766	11.48	16.66	10.2	5.18	8.18	8.2	32.052	424.83	465.48	1.3171	5.2598	6.82	3	15	18.992	18.96	18.976	0.032	37.02	36.956	36.983	36.969	-0.027	0.391	-11.74
11030401_110307	359	VC	Variability	Mild	48.22	27.08	7.915	11.3	16.49	10.6	5.19	8.17	8.2	32.068	424.9	465.15	1.3024	4.8912	6.86	4	15	19.696	19.5	19.598	0.196	37.61	37.269	37.107	37.188	0.162	0.394	-11.07
11030401_110307	360	VC	Synchronous	Mild	46.54	27.13	7.913	11.33	16.51	10.6	5.18	8.22	8.2	32.065	425.29	467.68	1.3204	5.3187	6.88	0	18	19.75	19.467	19.608	0.283	37.53	37.312	36.969	37.141	0.343	0.389	-11.68
11030401_110307	361	VC	Synchronous	Mild	46.44	27.18	7.779	11.34	16.52	10.7	5.18	8.24	8.2	32.091	425.35	469.09	1.3204	5.2817	6.88	0	18	19.853	19.45	19.651	0.403	37.51	37.352	36.868	37.11	0.484	0.391	-11.66
11030401_110307	363	VC	Synchronous	Mild	42.94	26.86	7.756	11.2	16.4	10.5	5.2	8.16	8.2	32.038	424.98	464.52	1.3794	5.2261	6.8	1	17	19.447	18.988	19.218	0.459	37.99	37.721	37.312	37.516	0.409	0.388	-11.59
11030401_110307	365	VC	Variability	Severe	51.2	27.42	8.298	11.71	16.93	10.5	5.22	8.04	9.6	32.076	425.17	457.29	1.3498	4.3375	8.02	4	17	19.673	19.076	19.374	0.597	36.42	36.617	36.147	36.382	0.47	0.39	-11.96
11030401_110307	366	VC	Variability	Mild	47.67	26.81	7.864	11.54	16.73	10.1	5.19	8.02	8.7	32.097	424.74	456.16	1.3264	5.1408	7.11	2	17	18.896	18.424	18.66	0.472	36.81	36.588	36.44	36.514	0.148	0.396	-11.62
11030401_110307	367	VC	Synchronous	Mild	46	26.86	7.878	11.64	16.82	10	5.18	8.24	8.2	32.131	425.49	468.95	1.3255	5.3019	6.75	1	17	18.621	18.194	18.407	0.427	36.58	36.309	36.088	36.198	0.221	0.395	-12.01
11030401_110307	368	VC	Variability	Mild	46.82	26.89	7.881	11.88	17.07	9.8	5.19	8.21	8.2	32.122	426.67	467.34	1.3457	5.1116	6.71	3	15	18.216	17.74	17.978	0.476	36.02	35.447	35.582	35.514	-0.135	0.391	-12.2
11030401_110307	370	VC	Synchronous	Mild	46.65	26.78	7.903	11.5	16.69	10.1	5.19	8.24	8.2	32.085	424.64	468.92	1.3204	5.3171	6.81	0	18	18.76	18.633	18.697	0.127	36.92	36.658	36.507	36.582	0.151	0.395	-11.8
11030401_110307	371	VC	Synchronous	Mild	46.87	26.83	7.917	11.84	17.02	9.8	5.18	8.33	8.2	32.18	425.88	474.01	1.3221	5.3154	6.83	2	16	18.116	18.225	18.171	-0.109	35.97	35.793	35.898	35.846	-0.105	0.391	-12.2
11030401_110307	372	VC	Synchronous	Mild	46.53	27.06	7.926	11.73	16.91	10.1	5.18	8.3	8.2	32.179	425.98	472.08	1.3322	5.3069	6.87	1	17	18.829	18.724	18.776	0.105	36.31	36.084	36.056	36.07	0.028	0.391	-12.09
11030401_110307	373	VC	Synchronous	Mild	47.25	26.62	7.796	11.75	16.93	9.7	5.18	8.25	7.8	32.183	426.33	469.59	1.3316	5.3173	6.33	0	17	17.968	17.559	17.764	0.409	36.3	36.007	35.883	35.945	0.124	0.39	-12.13
11030401_110307	374	VC	Synchronous	Mild	46.17	26.61	7.874	11.79	16.98	9.6	5.19	8.25	8.2	32.183	425.63	469.62	1.3339	5.3137	6.7	1	17	17.788	17.612	17.7	0.176	36.12	35.733	35.667	35.7	0.066	0.391	-12.21
11030401_110307	375	VC	Synchronous	Mild	46.23	26.75	7.851	11.84	17.01	9.7	5.17	8.26	8.2	32.156	425.57	470.2	1.3272	5.3103	6.69	0	18	18.113	17.583	17.848	0.53	35.95	35.869	35.71	35.79	0.159	0.393	-12.08
11030401_110307	376	VC	Synchronous	Mild	47.37	26.74	7.82	11.82	17	9.7	5.18	8.25	8.2	32.155	426.75	469.7	1.2918	5.312	6.71	1	17	18.014	17.524	17.769	0.49	36.1	35.808	35.566	35.687	0.242	0.388	-12.2
11030401_110307	377	VC	Synchronous	Mild	46.35	26.94	7.867	11.88	17.07	9.9	5.19	8.25	8.2	32.195	426.55	469.22	1.3103	5.3086	6.73	2	16	18.334	17.55	17.942	0.784	35.9	35.748	35.442	35.595	0.306	0.393	-12.23
11030401_110307	378	VC	Synchronous	Mild	45.51	26.91	7.882	11.95	17.12	9.8	5.17	8.27	8.2	32.192	426.79	470.58	1.3356	5.2665	6.75	0	18	18.143	17.667	17.905	0.476	35.71	35.534	35.327	35.43	0.207	0.395	-12.27
11030401_110307	379	VC	Synchronous	Mild	46.56	27.24	7.87	12.04	17.22	10	5.18	8.29	8.2	32.204	426.15	471.73	1.3272	5.3103	6.79	1	17	18.565	17.788	18.177	0.777	35.41	35.304	34.995	35.15	0.309	0.391	-12.29
11030401_110307	380	VC	Synchronous	Mild	45.95	27.21	7.924	12.27	17.45	9.8	5.18	8.23	8.2	32.212	425.97	468.17	1.312	5.3103	6.77	3	15	18.092	17.58	17.836	0.512	34.72	34.593	34.532	34.562	0.061	0.393	-12.59
11030401_110307	381	VC	Variability	Mild	54.67	27	8.034	12.38	17.57	9.4	5.19	8.14	8.7	32.193	427.54	463.16	1.392	4.4305	7.08	6	15	17.62	16.88	17.25	0.74	34.62	33.974	33.993	33.983	-0.019	0.393	-12.14
11030401_110307	383	VC	Synchronous	Mild	43.39	26.37	7.742	11.56	16.75	9.6	5.19	8.07	7.8	32.107	424.84	459.1	1.3742	5.1076	6.24	1	16	17.981	17.531	17.756	0.45	36.77	36.568	36.445	36.507	0.123	0.399	-11.83
11030401_110307	385	VC	Variability	Mild	53.46	26.48	7.838	11.68	16.87	9.6	5.19	8.19	8.2	32.118	426.01	465.75	1.3322	5.1604	6.63	2	16	17.88	17.531	17.706	0.349	36.5	36.36	36.104	36.232	0.256	0.391	-12.05
11030401_110307	388	VC	Synchronous	Mild	45.61	26.11	7.793	11.4	16.57	9.5	5.17	8.15	8.2	32.045	425.84	463.68	1.4888	5.1503	6.57	2	16	17.801	17.381	17.591	0.42	37.39	36.868	36.686	36.777	0.182	0.395	-11.72
11030401_110307	389	VC	Synchronous	Mild	46.64	26.2	7.715	11.36	16.55	9.6	5.19	8.21	7.8	31.993	423.58	467.2	1.3173	5.3191	6.18	1	16	17.966	17.288	17.627	0.678	37.3	37.071	36.758	36.915	0.313	0.392	-11.66
11030401_110307	393	VC	Variability	Severe	51.55	32.38	8.651	12.94	18.15	14.2	5.21	8.2	8.7	32.07	418.49	466.64	1.3136	4.6976	8.26	3	16	27.39	26.456	26.923	0.934	35.52	37.188	36.308	36.748	0.88	0.396	-13.82
11030401_110307	395	VC	Variability	Mild	54.63	27.97	7.953	11.01	16.22	11.8	5.21	8.19	8.2	32.026	423.68	465.87	1.2912	4.8272	6.91	3	16	21.413	19.781	20.597	1.632	38.63	37.864	36.738	37.301	1.126	0.391	-10.77
11030401_110307	396	VC	Synchronous	Mild	45.6	28.22	7.984	11.72	16.91	11.3	5.19	8.04	8.2	32.148	425.19	457.55	1.3406	5.2985	6.92	1	17	20.929	18.918	19.923	2.011	36.3	35.942	35.122	35.532	0.82	0.391	-12.03
11030401_110307	397	VC	Synchronous	Mild	45.31	28.14	7.861	12.06	17.23	10.9	5.17	8.17	7.8	32.352	426.21	464.7	1.3173	5.3191	6.59	1	16	20.066	18.863	19.465	1.203	35.34	35.068	34.507	34.787	0.561	0.392	-12.37
11030401_110307	398	VC	Synchronous	Mild	48.46	30.46	8.018	12.09	17.27	13.2	5.18	8.24	7.8	32.213	426.03	469.04	1.3369	5.3013	6.83	1	16	24.383	19.875	22.129	4.508	35.25	34.819	33.097	33.958	1.722	0.39	-12.51
11030401_110307	399	VC	Synchronous	Mild	47.67	31.61	8.182	12.7	17.88	13.7	5.18	8.29	7.8	32.301	427.14	471.63	1.3244	5.2942	7.06	1	16	25.282	20.381	22.831	4.901	33.64	33.097	31.535	32.316	1.562	0.39	-13.06
11030401_110307	401	VC	Variability	Moderate	54.49	30.84	8.522	13.21	18.4	12.4	5.19	8.27	8.7	32.328	429.69	470.64	1.3296	4.896	8.16	2	17	23.058	22.941	22.999	0.117	32.7	32.781	32.928	32.855	-0.147	0.392	-13.7
11030401_110307	402	VC	Synchronous	Mild	46.44	30.54	8.176	13.02	18.2	12.3	5.18	8.31	8.2	32.29	428.21	472.63	1.3171	5.2766	7.56	1	17	22.694	21.829	22.261	0.865	32.91	32.439	32.488	32.463	-0.049	0.391	-13.42
11030401_110307	405	VC	Synchronous	Mild	40.19	27.25	8.807	12.03	17.33	9.9	5.3	7.88	11	32.125	426.18	448.58	1.2979	3.657	9.1	0	24	18.387	17.65	18.018	0.737	35.46	35.148	34.736	34.942	0.412	0.389	-12.33
11030401_110307	406	VC	Synchronous	Mild	39.79	27.16	8.848	12.15	17.45	9.7	5.3	8	11.4	32.134	426.21	455.05	1.3095	3.6615	9.32	0	25	17.947	16.62	17.284	1.327	35.09	34.662	34.073	34.367	0.589	0.39	-12.54
11030401_110307	409	VC	Synchronous	Mild	38.23	27.66	9.049	12.78	18.08	9.6	5.3	7.92	11.4	32.233	427.71	450.9	1.2985	3.6578	9.49	0	25	17.676	16.56	17.118	1.116	33.51	33.175	32.869	33.022	0.306	0.392	-13.1
11030401_110307	410	VC	Synchronous	Mild	38.27	28.31	9.1	13.5	18.79	9.5	5.29	8	11	32.379	428.86	455.46	1.3082	3.6621	9.31	0	24	17.552	16.713	17.133	0.839	31.78	31.606	31.711	31.659	-0.105	0.391	-13.8
11030401_110307	411	VC	Synchronous	Mild	37.5	28.31	9.059	13.19	18.48	9.8	5.29	7.92	11	32.338	428.68	450.48	1.312	3.6582	9.39	0	24	18.1	17.475	17.788	0.625	32.52	32.243	32.27	32.257	-0.027	0.392	-13.61
11030401_110307	413	VC	Synchronous	Mild	38.55	28.54	9.088	13.33	18.61	9.9	5.28	7.91	11.4	32.324	428.46	449.94	1.312	3.6578	9.9	0	25	18.314	18.096	18.205	0.218	32.16	31.906	32.228	32.067	-0.322	0.393	-13.56
11030401_110307	414	VC	Synchronous	Mild	37.37	28.85	9.138	13.61	18.9	10	5.29	7.95	11	32.418	429.28	452.23	1.3082	3.6621	9.59	0	24	18.305	18.088	18.197	0.217	31.55	31.349	31.769	31.559	-0.42	0.388	-13.91
11030401_110307	415	VC	Synchronous	Mild	38.48	28.41	9.04	13.44	18.73	9.7	5.29	7.96	11	32.389	428.83	452.97	1.312	3.6582	9.35	0	24	17.835	17.1	17.468	0.735	31.95	31.724	31.891	31.807	-0.167	0.391	-13.79
11030401_110307	416	VC	Synchronous	Mild	38.6	27.85	8.963	13.14	18.43	9.4	5.29	8.05	11	32.321	428.66	457.98	1.3094	3.6621	9.18	0	24	17.36	16.575	16.968	0.785	32.63	32.37	32.348	32.359	0.022	0.389	-13.53
11030401_110307	417	VC	Synchronous	Mild	37.25	28.39	9.029	13.55	18.83	9.6	5.28	7.96	11	32.399	429.24	453.02	1.312	3.6582	9.3	0	24	17.575	16.7	17.137	0.875	31.69	31.457	31.499	31.478	-0.042	0.392	-13.95
11030401_110307	418	VC	Synchronous	Mild	37.66	28.64	9.043	13.18	18.47	10.2	5.29	7.96	11	32.326	428.48	452.95	1.3082	3.6608	9.36	0	24	18.72	17.3	18.01	1.42	32.51	32.223	32.063	32.143	0.16	0.389	-13.55
11030401_110307	427	VC	Synchronous	Mild	53.9	29.48	9.172	10.73	16.05	13.4	5.32	7.8	11	31.904	423.05	444.09	1.3133	3.6365	10.09	1	23	25.093	24.717	24.905	0.376	40.04	38.487	38.012	38.249	0.475	0.392	-11.03
11030401_110307	428	VC	Synchronous	Mild	45.52	29.37	9.232	10.5	15.83	13.5	5.33	7.84	11	31.84	422.03	446.17	1.312	3.6582	10.13	0	24	25.395	25.187	25.291	0.208	40.2	39.851	39.002	39.427	0.849	0.395	-10.81
11030401_110307	436	VC	Variability	Moderate	54.84	32.04	9.865	12.07	17.39	14.6	5.32	7.95	11.9	32.144	425.77	452.21	1.3369	3.2996	11.72	3	23	27.19	26.687	26.939	0.503	37.26	35.271	34.931	35.101	0.34	0.393	-12.51
11030401_110307	437	VC	Synchronous	Mild	45.09	31.44	9.553	11.74	17.05	14.4	5.31	7.94	11	32.074	424.9	451.87	1.3082	3.6621	10.66	0	24	26.775	26.2	26.487	0.575	36.2	35.847	35.483	35.665	0.364	0.392	-12.04
11030401_110307	438	VC	Synchronous	Mild	44.03	31.49	9.508	11.89	17.2	14.3	5.31	7.92	11	32.062	425.15	450.65	1.3107	3.6595	10.69	0	24	26.582	26.112	26.347	0.47	35.75	35.401	35.098	35.249	0.303	0.392	-12.22
11030401_110307	439	VC	Synchronous	Mild	45.08	31.97	9.544	11.89	17.19	14.8	5.3	7.94	11	32.124	425.4	451.68	1.3094	3.6608	10.87	2	22	27.385	27.082	27.233	0.303	35.77	35.315	35.082	35.198	0.233	0.391	-12.3
11030401_110307	442	VC	Synchronous	Mild	47.56	32.57	9.61	11.25	16.57	16	5.32	7.97	11	32.076	423.24	453.46	1.3094	3.6608	11.07	0	24	29.773	29.037	29.405	0.736	37.63	37.161	36.379	36.77	0.782	0.392	-11.57
11030401_110307	443	VC	Synchronous	Severe	47.56	32.53	9.964	11.53	16.85	15.7	5.32	8	10.5	32.039	424.13	455.03	1.3093	3.6613	10.62	0	23	29.157	28.604	28.88	0.553	36.79	36.255	35.825	36.04	0.43	0.394	-11.88
11030401_110307	444	VC	Synchronous	Mild	46.44	32.58	9.613	11.65	16.97	15.6	5.32	7.91	11	32.074	424.49	449.97	1.3082	3.6621	11.02	0	24	29.05	28.238	28.644	0.812	36.44	36.06	35.43	35.745	0.63	0.392	-12
11030401_110307	445	VC	Synchronous	Mild	45.64	32.57	9.645	11.8	17.12	15.4	5.32	7.91	11.4	32.104	424.67	450.14	1.3108	3.6591	11.46	0	25	28.73	27.972	28.351	0.758	36	35.656	35.188	35.422	0.468	0.392	-12.11
11030401_110307	446	VC	Synchronous	Mild	47.02	32.6	9.616	11.91	17.23	15.4	5.32	7.98	11	32.203	425.24	454.07	1.3094	3.6621	11	0	24	28.472	27.713	28.093	0.759	35.71	35.353	35.018	35.186	0.335	0.395	-12.19
11030401_110307	447	VC	Synchronous	Mild	47.19	32.66	9.634	11.99	17.31	15.3	5.32	8	11	32.374	425.04	455.15	1.3082	3.6621	11.04	0	24	28.3	27.988	28.144	0.312	35.47	35.054	34.83	34.942	0.224	0.393	-12.32
11030401_110307	448	VC	Synchronous	Mild	46.63	32.75	9.649	12.08	17.39	15.4	5.31	7.97	11	32.33	426.23	453.34	1.3094	3.6608	11.11	0	24	28.345	28.038	28.191	0.307	35.31	34.881	34.75	34.816	0.131	0.391	-12.43
11030401_110307	449	VC	Synchronous	Mild	45.15	33.32	9.725	12.33	17.63	15.7	5.3	7.93	11.4	32.572	426.98	451.04	1.3095	3.6603	11.74	0	25	28.795	28.428	28.611	0.367	34.65	34.422	33.942	34.182	0.48	0.392	-12.71
11030401_110307	450	VC	Synchronous	Mild	47.01	32.67	9.684	12.25	17.57	15.1	5.32	7.97	11.4	32.367	424.54	453.56	1.3058	3.6603	11.47	1	24	27.803	27.138	27.471	0.665	34.67	34.325	34.027	34.176	0.298	0.39	-12.48
11030401_110307	451	VC	Synchronous	Mild	46.08	32.08	9.54	12.18	17.5	14.6	5.32	7.95	10.5	32.327	425.79	452.23	1.3107	3.6587	10.29	0	23	26.909	25.774	26.341	1.135	34.96	34.658	34.041	34.349	0.617	0.394	-12.52
11030401_110307	452	VC	Synchronous	Mild	43.56	32.28	9.578	12.76	18.07	14.2	5.31	7.93	11	32.54	427.41	451.48	1.3107	3.6595	10.81	0	24	26.002	25.312	25.657	0.69	33.53	33.107	33.028	33.067	0.079	0.395	-13.09
11030401_110307	454	VC	Variability	Severe	47.97	33.18	9.829	13.84	19.15	14	5.31	7.98	11.4	32.5	429.9	453.78	1.3095	3.5065	11.5	2	23	26.363	26.048	26.206	0.315	33.42	34.161	34.017	34.089	0.144	0.39	-14.28
11030401_110307	455	VC	Synchronous	Mild	44.46	31.35	9.519	12.34	17.65	13.7	5.31	7.93	11.4	32.413	426.17	450.96	1.3046	3.6652	10.98	0	25	25.157	24.564	24.861	0.593	34.55	34.093	34.012	34.053	0.081	0.389	-12.67
11030401_110307	456	VC	Synchronous	Mild	43.82	31.38	9.584	12.28	17.59	13.8	5.31	7.93	11.4	32.486	426.74	450.98	1.3083	3.6603	11.01	0	25	25.298	24.732	25.015	0.566	34.76	34.418	34.076	34.247	0.342	0.39	-12.65
11030401_110307	457	VC	Synchronous	Mild	44.82	31.25	9.452	12.27	17.58	13.7	5.31	7.93	11	32.389	426.12	451.38	1.3094	3.6608	10.54	0	24	25.08	24.663	24.871	0.417	34.72	34.196	34.083	34.139	0.113	0.392	-12.66
11030401_110307	458	VC	Synchronous	Mild	45.97	31.29	9.461	12.43	17.74	13.6	5.31	7.99	11	32.548	426.33	454.63	1.3107	3.6595	10.57	0	24	24.82	24.738	24.779	0.082	34.32	33.979	33.99	33.984	-0.011	0.393	-12.78
11030401_110307	459	VC	Synchronous	Mild	45.42	31.38	9.455	12.44	17.74	13.6	5.3	7.96	11	32.449	426.53	453.09	1.312	3.6582	10.55	2	22	25.031	24.545	24.788	0.486	34.31	33.965	33.954	33.96	0.011	0.395	-12.79
11030401_110307	460	VC	Synchronous	Mild	43.98	31.37	9.526	12.38	17.68	13.7	5.3	7.89	11.4	32.504	426.66	449.11	1.3095	3.6615	10.98	1	24	25.04	24.413	24.727	0.627	34.47	34.087	33.913	34	0.174	0.394	-12.72
11030401_110307	461	VC	Synchronous	Mild	45.67	31.23	9.465	12.44	17.75	13.5	5.31	8.02	11	32.404	426.36	456.06	1.3082	3.6621	10.51	0	24	24.82	24.2	24.51	0.62	34.29	34.012	33.907	33.959	0.105	0.392	-12.72
11030401_110307	472	VC	Variability	Mild	50.18	31.78	9.497	12.22	17.53	14.2	5.31	7.96	11	32.432	425.91	453.09	1.3158	3.5725	10.64	1	23	26.077	25.096	25.587	0.981	35.54	34.956	34.169	34.562	0.787	0.392	-12.53
11030401_110307	476	VC	Variability	Moderate	51.95	33.43	10.084	12.83	18.15	15.3	5.32	7.87	11.9	32.44	428.49	447.62	1.3262	3.2818	12.2	5	21	28.277	27.8	28.038	0.477	33.96	33.882	33.705	33.793	0.177	0.391	-13.2
11030401_110307	477	VC	Synchronous	Mild	45.46	32.2	9.571	12.12	17.43	14.8	5.31	7.9	11	32.411	425.66	449.47	1.3094	3.6608	10.85	0	24	27.155	26.475	26.815	0.68	35.14	34.706	34.229	34.468	0.477	0.393	-12.47
11030401_110307	478	VC	Synchronous	Mild	45.91	32.85	9.672	12.42	17.72	15.1	5.3	7.98	11.4	32.479	426.71	453.95	1.3083	3.6628	11.55	0	25	27.79	27.3	27.545	0.49	34.38	34.057	33.658	33.858	0.399	0.392	-12.75
11030401_110307	479	VC	Synchronous	Mild	45.69	32.75	9.692	12.7	18	14.8	5.3	8.01	11	32.664	427.84	455.72	1.312	3.6582	11.12	1	23	26.961	27.078	27.02	-0.117	33.7	33.413	33.261	33.337	0.152	0.391	-13.1
11030401_110307	483	VC	Variability	Moderate	47.5	27.44	8.852	11.16	16.38	11.1	5.22	7.61	11	32.219	423.52	432.86	1.3171	3.4957	9.37	3	21	20.531	20.486	20.508	0.045	38.8	37.246	36.832	37.039	0.414	0.399	-11.66
11030401_110307	492	VC	Variability	Mild	50.67	28.28	8.989	11.45	16.74	11.5	5.29	7.7	11.4	32.276	424.6	438.38	1.3477	3.5717	9.98	2	23	21.266	21.052	21.159	0.214	37.36	36.575	36.242	36.409	0.333	0.393	-11.79
11030401_110307	493	VC	Variability	Mild	55	27.91	9.079	11.85	17.14	10.8	5.29	7.68	11.4	32.433	425.64	437.19	1.3428	3.4178	9.74	3	22	19.98	19.241	19.611	0.739	35.98	35.894	35.719	35.806	0.175	0.392	-12.1
11030401_110307	495	VC	Variability	Mild	51.54	27.22	8.961	11.36	16.65	10.6	5.29	7.75	11.4	32.233	424.37	440.92	1.3108	3.6062	9.51	2	23	19.466	18.9	19.183	0.566	37.48	36.555	36.372	36.463	0.183	0.39	-11.71
11030401_110307	496	VC	Synchronous	Mild	39.41	27.2	8.848	11.66	16.95	10.2	5.29	7.79	11	32.308	425.46	443.02	1.3094	3.6608	9.15	0	24	18.872	18.6	18.736	0.272	36.5	36.095	36.044	36.069	0.051	0.393	-12.01
11030401_110307	499	VC	Synchronous	Mild	40.14	31.29	9.364	12.06	17.34	13.9	5.28	7.78	11	32.542	426.73	442.52	1.3094	3.6608	10.43	2	22	25.661	25.091	25.376	0.57	35.38	35.083	34.653	34.868	0.43	0.389	-12.41
11030401_110307	500	VC	Synchronous	Mild	39.83	30.97	9.329	12.14	17.43	13.5	5.29	7.8	11	32.597	426.86	444.06	1.3094	3.6595	10.33	1	23	24.736	24.417	24.577	0.319	35.16	34.846	34.623	34.734	0.223	0.389	-12.46
11030401_110307	501	VC	Synchronous	Mild	42.37	30.56	9.444	12.23	17.52	13	5.29	7.73	11.4	32.541	426.29	439.58	1.3071	3.6025	10.63	2	23	23.909	23.635	23.772	0.274	34.88	34.534	34.292	34.413	0.242	0.39	-12.55
11030401_110307	502	VC	Synchronous	Mild	40.54	30.14	9.253	12.12	17.41	12.7	5.29	7.85	11	32.499	427.08	446.84	1.3082	3.6621	10.16	0	24	23.343	23.388	23.366	-0.045	35.25	34.916	34.985	34.95	-0.069	0.391	-12.45
11030401_110307	503	VC	Variability	Severe	54.2	30.32	9.989	12.8	18.12	12.2	5.32	7.9	12.8	32.47	427.7	449.59	1.3308	3.0422	11.74	7	21	23.663	23.157	23.41	0.506	35.27	34.562	34.356	34.459	0.206	0.391	-12.79
11030401_110307	514	VC	Synchronous	Mild	45.42	29.28	9.35	11.51	16.81	12.5	5.3	7.85	11.4	32.494	425.85	446.39	1.312	3.5729	10.57	3	22	23.018	23.482	23.25	-0.464	37.06	37.279	37.029	37.154	0.25	0.392	-11.93
11030401_110307	518	VC	Variability	Mild	52.43	28.72	9.126	11.42	16.73	12	5.31	7.93	11.4	32.381	424.76	451.26	1.3157	3.5335	10.21	4	21	22.351	22.229	22.29	0.122	37.25	37.364	36.829	37.096	0.535	0.39	-11.67
11030401_110307	519	VC	Synchronous	Mild	43.13	28.7	9.155	11.39	16.7	12	5.31	7.86	11	32.333	424.07	447.51	1.312	3.6582	9.77	0	24	22.112	21.963	22.038	0.149	37.25	36.843	36.493	36.668	0.35	0.397	-11.74
11030401_110307	522	VC	Synchronous	Mild	44.63	31.24	9.335	11.28	16.6	14.6	5.32	7.92	11	32.289	424.49	450.42	1.3069	3.6634	10.36	1	23	27.146	24.274	25.71	2.872	37.66	37.395	36.149	36.772	1.246	0.392	-11.52
11030401_110307	534	VC	Synchronous	Mild	44.45	28.7	9.048	11.28	16.59	12.1	5.31	7.86	11	32.245	424.3	447.19	1.3082	3.6621	9.69	0	24	22.37	21.563	21.966	0.807	37.62	37.22	36.572	36.896	0.648	0.389	-11.6
11030401_110307	535	VC	Synchronous	Mild	43.92	28.71	9.175	11.26	16.57	12.1	5.31	7.9	11.4	32.289	424.71	449.36	1.3009	3.6628	10.11	3	22	22.334	21.695	22.014	0.639	37.71	37.278	36.746	37.012	0.532	0.39	-11.63
11030401_110307	536	VC	Synchronous	Mild	44.17	28.89	9.137	11.46	16.77	12.1	5.31	7.83	11.4	32.281	420.35	445.73	1.3022	3.6271	10.12	3	22	22.325	21.668	21.996	0.657	36.74	36.486	36.176	36.331	0.31	0.388	-11.4
11030401_110307	537	VC	Synchronous	Mild	44.45	29.08	9.114	11.33	16.64	12.4	5.31	7.91	11	32.271	423.75	449.83	1.3082	3.6634	9.83	1	23	22.985	22.317	22.651	0.668	37.41	37.047	36.488	36.767	0.559	0.393	-11.65
11030401_110307	538	VC	Synchronous	Mild	44.68	28.92	9.087	11.41	16.72	12.2	5.31	7.96	11	32.34	424.53	452.96	1.3056	3.6646	9.77	0	24	22.48	21.887	22.184	0.593	37.21	36.793	36.245	36.519	0.548	0.388	-11.76
11030401_110307	539	VC	Synchronous	Mild	43.07	29.58	9.192	11.61	16.92	12.7	5.31	7.87	11	32.383	424.63	447.74	1.3082	3.6621	10.02	1	23	23.317	23.126	23.221	0.191	36.57	36.263	36.111	36.187	0.152	0.391	-11.93
11030401_110307	540	VC	Synchronous	Mild	43.25	29.7	9.373	11.59	16.9	12.8	5.31	7.94	11.4	32.36	425.16	451.85	1.2985	3.6615	10.56	1	24	23.552	23.337	23.444	0.215	36.68	36.397	35.859	36.128	0.538	0.39	-11.89
11030401_110307	541	VC	Variability	Mild	54.55	29.83	9.35	11.61	16.92	12.9	5.31	7.98	11.4	32.401	424.52	453.96	1.312	3.5372	10.5	4	21	23.717	23.129	23.423	0.588	37.34	35.473	35.205	35.339	0.268	0.394	-11.91
11030401_110307	554	VC	Synchronous	Mild	52.36	33.8	9.806	10.9	16.22	17.6	5.32	7.82	11.4	32.203	423.54	444.93	1.2874	3.5742	11.89	1	24	32.003	31.675	31.839	0.328	39.07	37.87	36.748	37.309	1.122	0.392	-11.33
11030401_110307	558	VC	Synchronous	Mild	51.26	32.85	9.511	11.28	16.59	16.3	5.31	7.92	11	32.312	424.84	450.72	1.3107	3.6403	10.83	1	23	30.029	27.743	28.886	2.286	37.68	37.236	35.407	36.322	1.829	0.389	-11.63
11030401_110307	559	VC	Synchronous	Mild	44.83	32.49	9.498	11.23	16.54	16	5.31	7.92	11	32.289	423.66	450.86	1.3082	3.6621	10.78	2	22	29.463	27.586	28.524	1.877	37.73	37.188	35.666	36.427	1.522	0.395	-11.55
11030401_110307	563	VC	Synchronous	Mild	44.99	31.47	9.4	11.02	16.34	15.1	5.32	7.87	11	32.192	423.35	447.6	1.3069	3.6634	10.58	1	23	28.023	26.857	27.44	1.166	38.42	37.979	36.542	37.261	1.437	0.388	-11.36
11030401_110307	572	VC	Synchronous	Mild	44.06	31.55	9.4	11.33	16.63	14.9	5.3	7.85	11	32.286	424.43	446.55	1.3146	3.6557	10.57	3	21	27.546	26.214	26.88	1.332	37.51	37.024	35.93	36.477	1.094	0.391	-11.65
11030401_110307	573	VC	Synchronous	Mild	45.15	31.13	9.432	11.21	16.52	14.6	5.31	7.84	11	32.299	423.7	446.38	1.3094	3.6608	10.48	1	23	26.953	25.957	26.455	0.996	37.79	37.316	36.382	36.849	0.934	0.393	-11.52
11030401_110307	574	VC	Synchronous	Mild	45.55	31.35	9.44	11.39	16.71	14.6	5.32	7.86	11	32.372	425.13	447.14	1.3094	3.6608	10.64	0	24	26.943	26.35	26.647	0.593	37.34	36.83	36.078	36.454	0.752	0.391	-11.75
11030401_110307	575	VC	Synchronous	Mild	44.7	31.43	9.431	11.27	16.59	14.8	5.32	7.85	11	32.282	423.45	446.62	1.3082	3.6621	10.61	0	24	27.39	26.7	27.045	0.69	37.6	37.057	36.182	36.62	0.875	0.391	-11.63
11030401_110308	3	VC	Variability	Mild	54.63	30.07	9.403	11.15	16.46	13.6	5.31	7.83	11.4	32.452	424.18	445.6	1.3268	3.5188	10.66	3	22	25.099	24.518	24.809	0.581	38.15	38.048	37.198	37.623	0.85	0.392	-11.45
11030401_110308	4	VC	Synchronous	Mild	46.4	30.07	9.257	10.96	16.27	13.8	5.31	7.83	11	32.291	424.4	445.39	1.3082	3.6621	10.28	0	24	25.48	24.837	25.159	0.643	38.73	38.341	37.332	37.837	1.009	0.392	-11.28
11030401_110308	5	VC	Synchronous	Mild	45.68	30.06	9.28	11.1	16.41	13.6	5.31	7.87	11	32.348	424.35	447.58	1.3082	3.6621	10.31	1	23	25.137	24.913	25.025	0.224	38.24	37.743	37.017	37.38	0.726	0.392	-11.49
11030401_110308	6	VC	Synchronous	Mild	44.01	30.16	9.303	11.45	16.76	13.4	5.31	7.8	11.4	32.357	424.65	443.84	1.3095	3.6566	10.77	0	25	24.706	24.732	24.719	-0.026	37.15	36.73	36.46	36.595	0.27	0.39	-11.7
11030401_110308	7	VC	Synchronous	Mild	45.26	30.2	9.304	11.17	16.48	13.7	5.31	7.79	11	32.311	424.03	443.28	1.312	3.6582	10.35	0	24	25.282	25.025	25.154	0.257	37.99	37.411	36.822	37.117	0.589	0.395	-11.53
11030401_110308	8	VC	Synchronous	Mild	45.64	30.17	9.308	11.34	16.66	13.5	5.32	7.86	11	32.404	424.18	447.2	1.3107	3.6595	10.33	0	24	24.89	24.787	24.838	0.103	37.42	37.126	36.429	36.778	0.697	0.393	-11.7
11030401_110308	9	VC	Synchronous	Mild	44.08	30.29	9.421	11.49	16.81	13.5	5.32	7.79	11.4	32.425	424.77	443.43	1.3206	3.6492	10.78	0	25	24.818	24.528	24.673	0.29	36.98	36.666	36.062	36.364	0.604	0.392	-11.81
11030401_110308	10	VC	Synchronous	Mild	45.42	30.04	9.458	11.32	16.65	13.4	5.33	7.91	11.4	32.328	424.81	450.07	1.2997	3.6615	10.81	0	25	24.737	24.996	24.866	-0.259	37.55	37.294	36.628	36.961	0.666	0.389	-11.7
11030401_110308	11	VC	Synchronous	Mild	43.66	30.16	9.418	11.5	16.81	13.4	5.31	7.76	11.4	32.333	424.58	441.61	1.2837	3.664	10.79	0	25	24.614	24.732	24.673	-0.118	36.94	36.531	36.002	36.267	0.529	0.389	-11.86
11030401_110308	15	VC	Synchronous	Mild	44.95	30.06	9.324	11.27	16.59	13.5	5.32	7.89	11	32.325	424.37	448.8	1.3082	3.6621	10.33	0	24	24.842	24.762	24.802	0.08	37.67	37.221	36.732	36.977	0.489	0.391	-11.61
11030401_110308	16	VC	Synchronous	Mild	44.06	30.07	9.344	11.32	16.64	13.4	5.32	7.85	11	32.286	423.92	446.65	1.3107	3.6595	10.27	0	24	24.777	24.488	24.633	0.289	37.44	37.007	36.518	36.763	0.489	0.393	-11.65
11030401_110308	18	VC	Synchronous	Mild	45.5	29.62	9.257	11.06	16.38	13.2	5.32	7.81	11.4	32.188	423.71	444.53	1.3095	3.6603	10.62	0	25	24.509	24.444	24.477	0.065	38.32	37.857	37.252	37.555	0.605	0.39	-11.38
11030401_110308	19	VC	Synchronous	Mild	45.38	29.72	9.333	11.28	16.6	13.1	5.32	7.89	11.4	32.263	424.25	448.75	1.3095	3.6615	10.61	0	25	24.209	24.108	24.159	0.101	37.63	37.094	36.526	36.81	0.568	0.393	-11.68
11030401_110308	20	VC	Synchronous	Mild	54.07	29.86	9.393	11.44	16.75	13.1	5.31	7.83	11.4	32.276	424.63	445.67	1.3095	3.6246	10.55	2	23	24.05	23.687	23.869	0.363	37.73	35.967	35.608	35.787	0.359	0.393	-11.76
11030401_110308	23	VC	Synchronous	Mild	45.59	30.01	9.272	11.02	16.34	13.7	5.32	7.89	11	32.396	423.88	448.87	1.3094	3.6621	10.25	0	24	25.13	24.613	24.871	0.517	38.48	38.042	36.887	37.465	1.155	0.392	-11.37
11030401_110308	24	VC	Synchronous	Mild	45.44	30.38	9.315	11.22	16.54	13.8	5.32	7.91	11	32.247	423.99	449.99	1.3082	3.6621	10.35	0	24	25.565	24.863	25.214	0.702	37.81	37.272	36.584	36.928	0.688	0.392	-11.56
11030401_110308	25	VC	Synchronous	Mild	51.99	30.48	9.324	11.53	16.85	13.6	5.32	7.9	11	32.23	424.32	449.25	1.3107	3.6339	10.33	2	22	25.415	24.505	24.96	0.91	36.83	36.59	35.991	36.291	0.599	0.391	-11.81
11030401_110308	26	VC	Synchronous	Mild	45.49	30.45	9.392	11.47	16.79	13.7	5.32	7.91	11	32.398	425.15	450.11	1.3094	3.6608	10.35	1	23	25.101	24.535	24.818	0.566	37.08	36.555	35.917	36.236	0.638	0.392	-11.88
11030401_110308	27	VC	Synchronous	Mild	44.52	30.41	9.318	11.56	16.87	13.5	5.31	7.92	11	32.287	424.8	450.42	1.3082	3.6621	10.32	1	23	25.017	24.326	24.672	0.691	36.74	36.451	35.79	36.12	0.661	0.391	-11.86
11030401_110308	59	VC	Synchronous	Mild	54.96	27.12	8.77	10.61	15.87	11.3	5.26	7.09	11	32.023	423.44	403.29	1.3248	3.6083	9.2	2	22	21.008	20.345	20.676	0.663	39.95	39.548	38.253	38.901	1.295	0.396	-11.06
11030401_110308	60	VC	Synchronous	Mild	39.51	27.01	8.88	10.48	15.73	11.3	5.25	7.15	11.4	32.103	422.81	406.85	1.3034	3.6566	9.56	2	23	20.872	20.296	20.584	0.576	40.35	39.784	38.207	38.995	1.577	0.39	-10.95
11030401_110308	61	VC	Synchronous	Mild	39.66	27.08	8.837	10.62	15.87	11.2	5.25	7.17	11	31.94	423.25	407.71	1.3094	3.6608	9.18	1	23	20.823	20.27	20.547	0.553	39.88	39.137	38.117	38.627	1.02	0.392	-11.08
11030401_110308	62	VC	Synchronous	Mild	39.28	26.8	8.732	10.51	15.76	11	5.25	7.13	11	32.008	422.59	405.62	1.3094	3.6429	9.08	0	24	20.503	19.875	20.189	0.628	40.23	39.574	38.447	39.011	1.127	0.392	-10.95
11030401_110308	67	VC	Synchronous	Mild	40.28	28.53	8.995	10.59	15.85	12.7	5.26	7.18	11.4	31.974	422.94	408.44	1.3157	3.6542	9.99	4	21	23.529	22.3	22.915	1.229	39.94	39.162	37.711	38.436	1.451	0.389	-11.04
11030401_110308	69	VC	Synchronous	Mild	39.28	27.99	8.982	10.78	16.06	11.9	5.28	7.2	11.4	32.105	424.03	409.88	1.3182	3.6566	9.82	2	23	22.109	21.117	21.613	0.992	39.35	38.786	37.516	38.151	1.27	0.389	-11.22
11030401_110308	70	VC	Synchronous	Mild	40.52	28.01	8.882	10.65	15.92	12.1	5.27	7.23	11	32.015	423.32	411.13	1.3312	3.6378	9.41	0	24	22.405	21.138	21.772	1.267	39.78	38.98	37.47	38.225	1.51	0.395	-11.13
11030401_110308	71	VC	Synchronous	Mild	41.12	27.68	8.85	10.45	15.73	11.9	5.28	7.24	11	32.011	422.78	412.08	1.3094	3.6621	9.35	1	23	22.117	21.091	21.604	1.026	40.47	39.528	38.197	38.862	1.331	0.391	-10.9
11030401_110308	105	VC	Synchronous	Mild	47.95	28.25	9.09	10.14	15.47	12.8	5.33	7.88	11.4	31.778	421.94	448.47	1.3132	3.6062	9.98	1	24	23.995	22.988	23.492	1.007	41.66	41.334	39.899	40.617	1.435	0.39	-10.6
11030401_110308	106	VC	Synchronous	Mild	42.24	27.95	8.973	10.32	15.64	12.3	5.32	7.75	11	31.793	421.45	440.9	1.3082	3.6621	9.48	0	24	23.093	22.3	22.697	0.793	40.85	40.49	39.351	39.921	1.139	0.393	-10.59
11030401_110308	107	VC	Variability	Mild	45.53	27.77	9.035	10.57	15.88	11.9	5.31	7.82	11.4	31.842	422.03	444.79	1.3182	3.4782	9.79	3	22	22.227	21.586	21.907	0.641	40.39	39.809	38.918	39.364	0.891	0.39	-10.86
11030401_110308	108	VC	Synchronous	Mild	42.06	27.64	8.88	10.35	15.66	12	5.31	7.75	11	31.815	421.77	440.84	1.3094	3.6595	9.41	0	24	22.468	21.775	22.121	0.693	40.75	40.419	39.277	39.848	1.142	0.391	-10.68
11030401_110308	109	VC	Synchronous	Mild	41.71	27.51	8.915	10.52	15.83	11.7	5.31	7.79	11.4	31.854	421.97	443.03	1.3095	3.6615	9.75	1	24	21.917	21.288	21.602	0.629	40.11	39.888	38.932	39.41	0.956	0.393	-10.82
11030401_110308	110	VC	Synchronous	Mild	41.56	27.34	8.978	10.62	15.94	11.4	5.32	7.77	11.4	31.867	422.47	442.11	1.3108	3.6591	9.74	0	25	21.365	20.988	21.176	0.377	39.81	39.552	38.747	39.15	0.805	0.396	-10.95
11030401_110308	111	VC	Synchronous	Mild	45.8	27.34	9.014	10.93	16.24	11.1	5.31	7.88	11.4	31.918	423.37	448.23	1.3194	3.6222	9.72	1	24	20.69	20.4	20.545	0.29	38.78	38.509	38.28	38.395	0.229	0.39	-11.13
11030401_110308	114	VC	Synchronous	Mild	46.23	27.68	8.91	10.56	15.87	11.8	5.31	7.75	11	31.885	422.55	441.09	1.3094	3.6493	9.47	3	21	22.083	21.643	21.863	0.44	40.7	38.651	38.05	38.35	0.601	0.389	-10.89
11030401_110308	115	VC	Synchronous	Mild	43.07	28.24	9.021	10.9	16.21	12	5.31	7.85	11.4	31.94	423.16	446.75	1.3145	3.6566	10.1	3	22	22.59	22.35	22.47	0.24	38.83	38.721	37.984	38.352	0.737	0.389	-11.24
11030401_110308	120	VC	Synchronous	Mild	41.01	27.82	9.032	10.56	15.89	11.9	5.33	7.83	11.4	31.867	422.09	445.73	1.3046	3.6603	9.81	0	25	22.346	21.6	21.973	0.746	39.99	39.603	38.79	39.197	0.813	0.392	-10.89
11030401_110308	121	VC	Synchronous	Mild	42.41	27.76	8.896	10.49	15.82	11.9	5.33	7.84	11	31.856	421.61	446.24	1.3107	3.6595	9.38	1	23	22.372	21.535	21.953	0.837	40.2	39.894	38.847	39.37	1.047	0.393	-10.82
11030401_110308	126	VC	Synchronous	Mild	44.62	29.49	9.131	10.27	15.6	13.9	5.33	7.88	11	31.82	421.28	448.1	1.3069	3.6634	9.98	0	24	26.1	24.838	25.469	1.262	41.03	40.754	39.109	39.931	1.645	0.392	-10.54
11030401_110308	135	VC	Variability	Mild	50.28	29.58	9.275	10.27	15.62	14	5.35	7.85	11.4	31.764	421.79	446.78	1.3145	3.5114	10.37	1	24	26.253	24.725	25.489	1.528	41.24	41.222	39.298	40.26	1.924	0.392	-10.54
11030401_110308	136	VC	Synchronous	Mild	45.44	29.36	9.117	10.14	15.48	13.9	5.34	7.89	11	31.793	420.79	448.89	1.3082	3.6621	9.96	0	24	26.075	25.037	25.556	1.038	41.5	41.262	39.485	40.373	1.777	0.388	-10.39
11030401_110308	137	VC	Synchronous	Mild	43.95	28.61	9.113	10.44	15.77	12.8	5.33	7.87	11.4	31.827	421.75	447.95	1.3083	3.6628	10.3	0	25	24.132	24.24	24.186	-0.108	40.4	40.258	39.487	39.873	0.771	0.396	-10.68
11030401_110308	138	VC	Synchronous	Mild	43.34	29.07	9.183	10.49	15.82	13.2	5.33	7.83	11.4	31.858	421.83	445.54	1.3095	3.6603	10.32	0	25	24.852	24.42	24.636	0.432	40.2	39.934	38.89	39.412	1.044	0.39	-10.78
11030401_110308	139	VC	Synchronous	Mild	41.8	28.7	8.988	10.6	15.92	12.8	5.32	7.81	11	31.884	422.94	444.33	1.3107	3.6595	9.6	0	24	24.015	22.562	23.288	1.453	39.91	39.806	38.283	39.044	1.523	0.392	-10.91
11030401_110308	145	VC	Synchronous	Mild	49.44	31.17	9.229	10.27	15.6	15.6	5.33	7.81	11	31.82	421.98	444.32	1.3107	3.6416	10.19	2	22	29.111	25.623	27.367	3.488	41.11	40.609	37.605	39.107	3.004	0.391	-10.63
11030401_110308	146	VC	Synchronous	Mild	42.93	30.82	9.235	10.52	15.85	15	5.33	7.85	11	31.852	422.36	446.51	1.3094	3.6595	10.15	0	24	28.095	25.138	26.617	2.957	40.17	39.857	37.159	38.508	2.698	0.391	-10.85
11030401_110308	147	VC	Synchronous	Mild	43.34	30.6	9.231	10.55	15.88	14.7	5.33	7.85	11	31.871	422.52	446.5	1.3082	3.6608	10.18	0	24	27.6	25.488	26.544	2.112	40.07	39.727	37.584	38.656	2.143	0.389	-10.89
11030401_110308	148	VC	Synchronous	Mild	43.16	30.36	9.186	10.72	16.05	14.3	5.33	7.87	11	31.894	422.65	447.56	1.3107	3.6595	10.07	1	23	26.836	24.457	25.646	2.379	39.45	39.081	37.119	38.1	1.962	0.391	-11.01
11030401_110308	149	VC	Synchronous	Mild	43.07	29.86	9.152	10.71	16.04	13.8	5.33	7.84	11	31.913	422.31	446.16	1.3094	3.6608	9.96	0	24	25.835	23.862	24.849	1.973	39.44	39.073	37.223	38.148	1.85	0.396	-11.06
11030401_110308	150	VC	Synchronous	Mild	42.41	29.61	9.158	10.81	16.14	13.5	5.33	7.83	11	31.903	422.93	445.68	1.3107	3.6595	9.98	0	24	25.178	23.938	24.558	1.24	39.14	38.761	37.345	38.053	1.416	0.391	-11.19
11030401_110308	151	VC	Synchronous	Mild	41.95	29.3	9.147	10.93	16.25	13.1	5.32	7.85	11	31.932	423.73	446.57	1.3082	3.6621	9.94	0	24	24.395	23.45	23.922	0.945	38.76	38.4	37.317	37.858	1.083	0.389	-11.28
11030401_110308	152	VC	Synchronous	Mild	41.48	29.2	9.185	11.06	16.38	12.8	5.32	7.75	11	31.95	423.28	441.07	1.312	3.6582	9.82	1	23	24.016	22.787	23.401	1.229	38.33	37.91	36.912	37.411	0.998	0.393	-11.37
11030401_110308	153	VC	Synchronous	Mild	41.78	28.55	9.014	11.02	16.33	12.2	5.31	7.83	11	31.942	423.64	445.57	1.3094	3.6621	9.63	0	24	22.83	21.8	22.315	1.03	38.46	38.142	37.141	37.642	1.001	0.389	-11.35
11030401_110308	154	VC	Synchronous	Mild	42.1	28.5	9.013	10.96	16.28	12.2	5.32	7.89	11	31.94	424.4	448.71	1.3082	3.6634	9.65	1	23	22.829	21.978	22.404	0.851	38.73	38.366	37.648	38.007	0.718	0.391	-11.28
11030401_110308	155	VC	Synchronous	Mild	40.82	28.59	9.024	10.93	16.25	12.3	5.32	7.81	11	31.966	423.52	444.27	1.3107	3.6595	9.66	0	24	23.013	22.113	22.563	0.9	38.75	38.362	37.372	37.867	0.99	0.392	-11.31
11030401_110308	156	VC	Synchronous	Mild	41.58	28.64	9.049	10.97	16.29	12.4	5.32	7.85	11	31.993	424.19	446.44	1.3094	3.6621	9.71	0	24	23.045	22.175	22.61	0.87	38.67	38.356	37.283	37.82	1.073	0.392	-11.33
11030401_110308	157	VC	Synchronous	Mild	41.56	28.55	9.051	11.06	16.38	12.2	5.32	7.86	11	31.996	424.27	447.2	1.3069	3.6634	9.72	0	24	22.657	22.075	22.366	0.582	38.36	37.957	37.205	37.581	0.752	0.391	-11.43
11030401_110308	158	VC	Synchronous	Mild	41.46	28.52	9.056	11.16	16.48	12	5.32	7.85	11	32.013	424.15	446.54	1.3082	3.6621	9.71	0	24	22.43	21.9	22.165	0.53	38.01	37.601	37.192	37.397	0.409	0.391	-11.5
11030401_110308	159	VC	Synchronous	Mild	42.29	28.61	9.069	11.26	16.57	12	5.31	7.9	11	32.018	424.68	449.54	1.312	3.6582	9.75	0	24	22.46	22.013	22.236	0.447	37.73	37.458	36.878	37.168	0.58	0.393	-11.56
11030401_110308	160	VC	Synchronous	Mild	42.43	28.38	9.056	11.21	16.52	11.9	5.31	7.93	11	31.981	423.71	450.98	1.3069	3.6634	9.7	0	24	22.078	21.763	21.921	0.315	37.81	37.343	36.862	37.103	0.481	0.391	-11.55
11030401_110308	161	VC	Synchronous	Mild	41.83	28.34	9.17	11.23	16.55	11.8	5.32	7.89	11.4	32.019	424.22	448.98	1.296	3.6615	10.08	0	25	21.97	21.72	21.845	0.25	37.8	37.416	36.955	37.185	0.461	0.396	-11.59
11030401_110308	162	VC	Synchronous	Mild	42.34	28.26	9.043	11.28	16.6	11.7	5.32	7.93	11	32.018	424.55	451.44	1.3082	3.6621	9.67	0	24	21.722	21.575	21.648	0.147	37.66	37.313	36.956	37.135	0.357	0.389	-11.62
11030401_110308	163	VC	Synchronous	Mild	41.42	28.24	9.048	11.35	16.66	11.6	5.31	7.87	11	32.042	424.9	447.53	1.3402	3.6301	9.68	0	24	21.555	21.525	21.54	0.03	37.47	37.118	36.799	36.959	0.319	0.392	-11.66
11030401_110308	164	VC	Synchronous	Mild	40.98	28.53	9.083	11.65	16.97	11.6	5.32	7.9	11	32.091	424.95	449.66	1.312	3.6582	9.7	0	24	21.462	21.337	21.399	0.125	36.5	36.164	35.963	36.064	0.201	0.395	-12
11030401_110308	165	VC	Synchronous	Mild	40.85	28.43	9.061	11.56	16.88	11.6	5.32	7.94	11	32.101	425.23	451.92	1.3069	3.6634	9.67	0	24	21.47	21.25	21.36	0.22	36.8	36.466	36.206	36.336	0.26	0.392	-11.91
11030401_110308	166	VC	Variability	Moderate	43.32	28.42	9.336	11.63	16.96	11.5	5.33	7.88	11.4	32.106	425.39	448.27	1.2985	3.4658	10.09	2	23	21.683	21.535	21.609	0.148	37.14	35.876	37.01	36.443	-1.134	0.393	-11.84
11030401_110308	167	VC	Synchronous	Mild	41.59	29.01	9.155	12	17.3	11.7	5.3	7.9	11.4	32.186	426.55	449.51	1.3182	3.6172	10.29	1	24	21.775	21.65	21.712	0.125	35.61	35.488	35.401	35.445	0.087	0.389	-12.36
11030401_110308	168	VC	Synchronous	Mild	41.23	28.93	9.154	11.61	16.92	12	5.31	7.97	11	32.095	425.34	453.63	1.3133	3.657	9.9	1	23	22.37	22.396	22.383	-0.026	36.67	36.416	36.062	36.239	0.354	0.392	-11.96
11030401_110308	169	VC	Synchronous	Mild	41.26	28.68	9.135	11.43	16.75	11.9	5.32	7.92	11	32.047	424.53	450.57	1.3107	3.6595	9.89	0	24	22.205	22.5	22.352	-0.295	37.14	36.811	36.509	36.66	0.302	0.392	-11.8
11030401_110308	170	VC	Synchronous	Mild	41.06	28.51	9.099	11.39	16.7	11.8	5.31	7.9	11	32.042	424.51	449.43	1.3069	3.6621	9.8	0	24	21.985	21.925	21.955	0.06	37.28	36.957	36.514	36.736	0.443	0.389	-11.73
11030401_110308	171	VC	Synchronous	Mild	40.62	28.54	9.096	11.57	16.88	11.7	5.31	7.89	11	32.069	424.58	448.97	1.3082	3.6621	9.76	0	24	21.707	21.488	21.598	0.219	36.7	36.474	36.125	36.299	0.349	0.393	-11.87
11030401_110308	172	VC	Synchronous	Mild	40.99	28.43	9.099	11.49	16.8	11.6	5.31	7.91	11	32.032	424.59	449.83	1.3082	3.6621	9.71	0	24	21.65	21.5	21.575	0.15	36.98	36.63	36.499	36.565	0.131	0.392	-11.8
11030401_110308	173	VC	Synchronous	Mild	40.67	28.18	9.003	11.35	16.66	11.5	5.31	7.87	11	32.013	424.18	447.75	1.3107	3.6595	9.53	0	24	21.42	20.862	21.141	0.558	37.4	36.932	36.501	36.716	0.431	0.392	-11.73
11030401_110308	174	VC	Synchronous	Mild	40.93	28.05	8.995	11.38	16.7	11.4	5.32	7.91	11	32.052	424.67	449.8	1.3107	3.6595	9.52	0	24	21.12	20.75	20.935	0.37	37.32	37.025	36.574	36.799	0.451	0.393	-11.73
11030401_110308	175	VC	Synchronous	Mild	41.04	28.16	9.008	11.47	16.78	11.4	5.31	7.93	11	32.057	424.93	451.07	1.3094	3.6608	9.56	0	24	21.185	20.825	21.005	0.36	37.05	36.748	36.382	36.565	0.366	0.393	-11.81
11030401_110308	176	VC	Synchronous	Mild	40.89	28.11	9.003	11.48	16.79	11.3	5.31	7.96	11	32.069	424.84	453.1	1.3056	3.6646	9.54	0	24	21.06	20.712	20.886	0.348	37.02	36.783	36.324	36.553	0.459	0.391	-11.8
11030401_110308	177	VC	Synchronous	Mild	40.37	28.12	9.043	11.55	16.86	11.3	5.31	7.9	11	32.094	424.82	449.38	1.3094	3.6608	9.56	0	24	20.933	20.75	20.841	0.183	36.8	36.52	36.12	36.32	0.4	0.391	-11.89
11030401_110308	178	VC	Synchronous	Mild	40.08	28.22	9.022	11.6	16.91	11.3	5.31	7.87	11	32.111	424.9	447.98	1.3094	3.6608	9.56	0	24	20.985	20.738	20.861	0.247	36.64	36.274	35.955	36.114	0.319	0.391	-11.99
11030401_110308	179	VC	Synchronous	Severe	40.73	28.32	9.316	11.7	17.01	11.3	5.31	7.97	11	32.095	425.53	453.34	1.3082	3.6621	9.58	1	23	21	20.661	20.831	0.339	36.38	36.123	35.894	36.008	0.229	0.397	-12.05
11030401_110308	180	VC	Synchronous	Mild	41.4	28.4	9.04	11.82	17.13	11.3	5.31	8.02	11	32.155	425.79	456.1	1.3094	3.6608	9.59	0	24	20.888	20.462	20.675	0.426	36.05	35.696	35.459	35.578	0.237	0.391	-12.2
11030401_110308	185	VC	Variability	Mild	49.04	27.75	9.129	11.62	16.93	10.8	5.31	7.86	11.4	32.101	425.3	446.96	1.3354	3.4178	9.72	1	24	20.19	19.575	19.883	0.615	36.67	36.489	35.937	36.213	0.552	0.396	-12.1
11030401_110308	186	VC	Synchronous	Mild	40.38	27.6	8.958	11.52	16.83	10.8	5.31	7.88	11.4	32.075	425.14	448.64	1.3083	3.6603	9.75	0	25	20.011	19.548	19.779	0.463	36.91	36.56	36.154	36.357	0.406	0.392	-11.88
11030401_110308	188	VC	Synchronous	Mild	39.82	27.67	8.945	11.71	17.02	10.7	5.31	7.9	11	32.111	425.26	449.58	1.312	3.657	9.36	2	22	19.789	19.473	19.631	0.316	36.33	36.073	35.836	35.954	0.237	0.395	-12.05
11030401_110308	189	VC	Synchronous	Mild	41	27.54	8.935	11.51	16.82	10.7	5.31	7.94	11	32.04	424.62	451.94	1.3082	3.6621	9.33	0	24	19.893	19.463	19.678	0.43	36.89	36.442	36.171	36.306	0.271	0.392	-11.87
11030401_110308	191	VC	Variability	Moderate	49.82	28.03	9.309	12.55	17.86	10.2	5.31	7.79	12.4	32.092	427.19	443.09	1.3269	3.1977	10.5	5	22	19.617	19.309	19.463	0.308	34.57	35.92	35.615	35.767	0.305	0.392	-12.76			Epochs	Reject	Breaths	Average	Bias	LOA	Average	Bias	LOA
11052701_110527	1	VC	Synchronous	Mild	46.2	35.04	13.618	18.86	24.43	10.6	5.57	8.42	18.8	39.604	537.76	532.41	1.2556	1.7143	24.17	0	41	15.863	15.256	15.559	0.607	28.53	28.239	28.648	28.444	-0.409	0.344	-19.23			119	28	4917	27.4533	-0.572303	0.893567	15.1641	0.23942	2.22517
11052701_110527	2	VC	Synchronous	Mild	46	34.76	13.666	18.86	24.44	10.3	5.58	8.44	19.2	39.594	537.88	533.67	1.2525	1.7153	24.8	0	42	15.479	15.586	15.532	-0.107	28.55	28.301	29.065	28.683	-0.764	0.344	-19.2			127	192	2926	58.6077	1.37658	0.949647	14.3217	0.150543	0.287667
11052701_110527	3	VC	Synchronous	Mild	46.26	34.86	13.623	18.9	24.47	10.4	5.57	8.46	19.2	39.59	537.83	534.76	1.2398	1.7168	24.86	0	42	15.574	15.729	15.651	-0.155	28.48	28.263	29.016	28.639	-0.753	0.341	-19.22			385	807	8632	32.788	-0.331774	1.16066	20.4511	-0.348751	0.884307
11052701_110527	4	VC	Synchronous	Mild	45.71	35.21	13.764	18.76	24.33	10.9	5.57	8.42	19.2	39.603	538.29	531.93	1.2569	1.7116	25.17	0	42	16.349	16.214	16.282	0.135	28.71	28.556	29.105	28.831	-0.549	0.343	-19.08			15	4	459	59.7193	1.63427	0.903353	16.6613	-0.0674667	0.628484
11052701_110527	5	VC	Synchronous	Mild	46.24	35.21	13.701	18.84	24.42	10.8	5.58	8.44	19.2	39.589	538.21	533.23	1.245	1.7124	25.11	0	42	16.207	16.121	16.164	0.086	28.6	28.399	29.008	28.703	-0.609	0.343	-19.19			38	455	660	46.7451	1.61024	2.26261	13.5664	-0.387263	1.89365
11052701_110527	6	VC	Synchronous	Mild	46.51	35.23	13.623	18.77	24.34	10.9	5.57	8.45	18.8	39.608	537.78	533.99	1.2541	1.7158	24.52	0	41	16.292	16.178	16.235	0.114	28.66	28.391	29.005	28.698	-0.614	0.343	-19.11			399	778	11714	39.7442	0.162885	0.94592	15.3675	0.0629398	1.08023
11052701_110527	7	VC	Synchronous	Mild	45.93	35.28	13.622	18.72	24.3	11	5.58	8.44	19.2	39.593	537.72	533.47	1.2547	1.7153	25.1	0	42	16.444	16.179	16.311	0.265	28.74	28.482	28.998	28.74	-0.516	0.342	-19.07			881	3784	17953	53.5482	0.81093	0.752865	16.7613	-0.276543	0.567498
11052701_110527	8	VC	Synchronous	Mild	46.83	35.12	13.622	18.81	24.39	10.7	5.58	8.43	18.8	39.601	537.74	533.08	1.2564	1.7135	24.48	0	41	16.081	16.163	16.122	-0.082	28.61	28.376	29.059	28.718	-0.683	0.346	-19.17			72	69	1718	49.7089	1.33367	0.776428	17.6852	-0.0860417	0.546189
11052701_110527	9	VC	Variability	Mild	41.08	39.22	14.256	22.04	27.59	11.6	5.55	8.43	16	40.016	543.47	533.04	1.2524	1.7182	24.7	0	35	17.229	20.674	18.951	-3.445	24.85	24.617	26.496	25.556	-1.879	0.341	-22.26			27	242	426	41.2479	1.41993	1.29496	17.3754	2.14963	1.10934
11052701_110527	10	VC	Synchronous	Mild	45.91	37.38	14.577	20.18	25.74	11.6	5.56	8.46	19.2	39.801	540.63	534.53	1.2525	1.7168	27.35	0	42	17.311	18.457	17.884	-1.146	26.81	26.55	27.611	27.081	-1.061	0.341	-20.52			38	71	1123	47.4936	0.720763	1.11333	12.1689	0.761763	0.436603
11052701_110527	11	VC	Synchronous	Mild	45.76	36.58	14.201	19.7	25.28	11.3	5.58	8.46	19.2	39.809	539.74	534.59	1.2525	1.7168	26.38	0	42	16.789	17.171	16.98	-0.382	27.42	27.119	27.922	27.52	-0.803	0.342	-20.05			26	57	494	52.5297	-0.0410769	0.666203	12.0341	-0.0848462	0.247692
11052701_110527	12	VC	Synchronous	Mild	45.57	36.03	14.023	19.71	25.27	10.8	5.56	8.45	19.2	39.778	539.84	534.08	1.2569	1.7131	25.74	0	42	16.027	16.271	16.149	-0.244	27.42	27.138	27.926	27.532	-0.788	0.342	-20.13			248	960	6771	34.8223	-0.788996	0.740391	18.9029	-1.6236	0.758667
11052701_110527	13	VC	Synchronous	Mild	45.58	35.93	13.935	19.6	25.17	10.8	5.57	8.43	19.2	39.718	539.55	532.67	1.2547	1.7153	25.64	0	42	16.067	16.336	16.201	-0.269	27.55	27.305	28.157	27.731	-0.852	0.342	-19.94			476	816	14067	33.7806	-0.475216	1.15842	15.6495	-0.513149	1.6029
11052701_110527	14	VC	Variability	Mild	46.18	36.24	14.113	19.45	25.03	11.2	5.58	8.47	19.2	39.715	539.29	535.54	1.2525	1.7168	26	0	42	16.727	17.2	16.963	-0.473	27.74	27.463	28.35	27.907	-0.887	0.341	-19.85			30	44	587	64.6517	0.6488	1.33998	12.8746	0.211167	0.310138
11052701_110527	15	VC	Synchronous	Mild	47.27	38.68	14.817	20.13	25.66	13	5.53	8.46	19.2	39.828	540.91	534.88	1.254	1.7161	28.47	0	42	19.359	21.114	20.236	-1.755	26.89	26.571	28.045	27.308	-1.474	0.341	-20.44
11052701_110527	16	VC	Synchronous	Mild	48.13	38.63	14.742	19.91	25.46	13.2	5.55	8.43	19.2	39.798	539.42	532.97	1.242	1.7176	28.21	0	42	19.624	21.029	20.326	-1.405	27.12	26.838	28.162	27.5	-1.324	0.341	-20.24
11052701_110527	17	VC	Synchronous	Mild	47.41	38.16	14.73	20.03	25.59	12.6	5.56	8.47	19.2	39.808	540.25	535.26	1.2517	1.7183	28.05	0	42	18.719	20.764	19.742	-2.045	26.99	26.72	28.23	27.475	-1.51	0.341	-20.34
11052701_110527	18	VC	Synchronous	Mild	48.01	38.77	14.832	20.14	25.68	13.1	5.54	8.43	19.2	39.858	540.5	532.92	1.245	1.7161	28.59	0	42	19.509	21.55	20.529	-2.041	26.87	26.63	28.121	27.375	-1.491	0.344	-20.49
11052701_110527	19	VC	Synchronous	Mild	47.47	38.25	14.872	20.13	25.68	12.6	5.55	8.43	19.2	39.848	540.43	532.61	1.2532	1.7168	28.58	0	42	18.674	21.479	20.076	-2.805	26.87	26.576	28.234	27.405	-1.658	0.343	-20.43
11052701_110527	20	VC	Synchronous	Mild	47.48	37.42	14.488	20.16	25.71	11.7	5.55	8.46	19.2	39.819	540.14	534.7	1.2458	1.7153	27.3	0	42	17.399	19.057	18.228	-1.658	26.81	26.506	27.964	27.235	-1.458	0.343	-20.5
11052701_110527	21	VC	Synchronous	Mild	47.94	37.62	14.463	20.09	25.61	12	5.52	8.44	18.8	39.814	540.35	533.42	1.2549	1.715	26.95	0	41	17.842	19.837	18.84	-1.995	26.92	26.617	28.099	27.358	-1.482	0.343	-20.43
11052701_110527	22	VC	Synchronous	Mild	48.14	37.9	14.57	20.13	25.68	12.2	5.55	8.43	19.2	39.814	540.26	533.09	1.2562	1.7139	28.11	0	42	18.154	20.5	19.327	-2.346	26.86	26.513	27.899	27.206	-1.386	0.343	-20.58
11052701_110527	23	VC	Synchronous	Mild	47.17	37.4	14.36	20.08	25.65	11.8	5.57	8.42	18.8	39.797	540.43	532.4	1.2526	1.7166	26.53	0	41	17.508	18.9	18.204	-1.392	26.95	26.68	28.025	27.352	-1.345	0.343	-20.36
11052701_110527	24	VC	Synchronous	Mild	47.1	37.44	14.257	20.02	25.56	11.9	5.54	8.4	19.2	39.833	540.48	530.74	1.2554	1.7146	27.09	0	42	17.689	18.729	18.209	-1.04	27.01	26.771	27.926	27.349	-1.155	0.342	-20.36
11052701_110527	25	VC	Double	Severe	48.43	36.73	14.103	20.21	25.43	11.3	5.22	8.34	13.7	39.93	540.88	527.24	1.2573	1.6939	18.84	1	29	16.657	17.266	16.962	-0.609	26.83	26.763	28.281	27.522	-1.518	0.341	-20.01
11052701_110527	26	VC	Cycling	Moderate	46.1	37.77	14.937	21	26.53	11.2	5.53	8.2	17.9	40.086	544.15	518.5	1.2584	1.6968	25.84	1	38	16.552	18.308	17.43	-1.756	25.99	25.76	26.995	26.378	-1.235	0.34	-21.05
11052701_110527	27	VC	Synchronous	Mild	45.28	36.78	14.334	20.3	25.86	10.9	5.56	8.4	19.2	39.951	541.94	531.06	1.248	1.7153	26.63	0	42	16.174	17.043	16.608	-0.869	26.72	26.444	27.458	26.951	-1.014	0.343	-20.68
11052701_110527	28	VC	Synchronous	Mild	44.34	36.25	14.11	19.72	25.28	11	5.56	8.42	19.2	39.981	541.5	532.1	1.2517	1.7176	26.01	0	42	16.287	16.436	16.361	-0.149	27.51	27.297	27.996	27.646	-0.699	0.341	-19.93
11052701_110527	29	VC	Synchronous	Mild	44.97	35.75	13.883	19.64	25.19	10.6	5.55	8.38	19.2	39.979	541.68	529.86	1.2487	1.7146	25.41	0	42	15.7	15.529	15.614	0.171	27.6	27.419	27.957	27.688	-0.538	0.341	-19.97
11052701_110527	30	VC	Synchronous	Mild	45.32	35.72	13.82	19.6	25.16	10.6	5.56	8.37	18.8	39.955	541.69	529.03	1.2549	1.7158	24.87	0	41	15.659	15.68	15.669	-0.021	27.69	27.43	28.024	27.727	-0.594	0.341	-19.95
11052701_110527	31	VC	Synchronous	Mild	45.18	35.61	13.645	19.75	25.31	10.3	5.56	8.4	19.2	40.032	541.7	530.81	1.2532	1.7168	25.01	0	42	15.29	14.657	14.973	0.633	27.46	27.262	27.8	27.531	-0.538	0.342	-20.02
11052701_110527	32	VC	Synchronous	Mild	45.39	36.12	13.791	19.64	25.18	10.9	5.54	8.37	18.8	40.03	541.74	529.27	1.2556	1.7143	24.74	0	41	16.223	15.395	15.809	0.828	27.61	27.382	27.785	27.584	-0.403	0.342	-19.97
11052701_110527	33	VC	Synchronous	Mild	46.15	36.55	13.929	19.64	25.2	11.3	5.56	8.36	19.2	40.056	541.87	528.42	1.2562	1.7139	26.09	0	42	16.837	17.086	16.962	-0.249	27.64	27.425	28.111	27.768	-0.686	0.341	-20
11052701_110527	34	VC	Synchronous	Mild	54.45	38.01	14.539	20.78	26.33	11.7	5.55	8.34	18.3	40.044	542.81	527.06	1.2542	1.7163	26.59	0	40	17.301	19.283	18.292	-1.982	26.41	26.135	27.504	26.82	-1.369	0.342	-21.08
11052701_110527	35	VC	Synchronous	Mild	46.12	36.51	14.09	19.68	25.21	11.3	5.53	8.36	18.8	40.128	541.89	528.29	1.2556	1.7143	25.81	0	41	16.728	17.663	17.196	-0.935	27.56	27.344	28.262	27.803	-0.918	0.341	-20.01
11052701_110527	36	VC	Synchronous	Mild	45.49	35.79	13.705	19.62	25.18	10.6	5.56	8.39	19.2	40.027	541.42	530.3	1.254	1.7161	25.24	0	42	15.691	15.164	15.428	0.527	27.63	27.357	27.797	27.577	-0.44	0.341	-20.02
11052701_110527	37	VC	Synchronous	Mild	45.46	35.8	13.804	19.79	25.36	10.4	5.57	8.44	18.8	40.018	541.49	533.55	1.2541	1.7158	24.64	0	41	15.44	15.015	15.227	0.425	27.4	27.133	27.673	27.403	-0.54	0.343	-20.14
11052701_110527	38	VC	Synchronous	Mild	45.31	35.61	13.67	19.62	25.16	10.4	5.54	8.39	19.2	39.951	542	530.11	1.2554	1.7146	25.19	0	42	15.469	15.086	15.277	0.383	27.64	27.349	27.846	27.598	-0.497	0.342	-20.02
11052701_110527	39	VC	Synchronous	Mild	44.75	35.72	13.737	19.68	25.24	10.5	5.56	8.41	19.2	39.943	541.38	531.35	1.2547	1.7153	25.15	0	42	15.531	14.979	15.255	0.552	27.55	27.299	27.843	27.571	-0.544	0.343	-19.95
11052701_110527	40	VC	Synchronous	Mild	45.18	35.7	13.645	19.55	25.12	10.6	5.57	8.4	19.2	39.893	541.63	530.92	1.2562	1.7139	25.04	0	42	15.719	14.8	15.259	0.919	27.77	27.505	27.773	27.639	-0.268	0.341	-19.9
11052701_110527	41	VC	Synchronous	Mild	44.52	35.66	13.736	19.85	25.39	10.3	5.54	8.39	19.2	39.961	542.01	530.34	1.2547	1.7153	25.17	0	42	15.211	14.921	15.066	0.29	27.35	27.109	27.733	27.421	-0.624	0.342	-20.15
11052701_110527	42	VC	Synchronous	Mild	44.67	35.75	13.702	19.94	25.5	10.2	5.56	8.41	19.2	39.989	542.07	531.22	1.2554	1.7139	25.15	0	42	15.224	14.721	14.973	0.503	27.22	27.032	27.604	27.318	-0.572	0.341	-20.23
11052701_110527	43	VC	Synchronous	Mild	44.82	36.02	13.805	19.79	25.36	10.7	5.57	8.45	19.2	39.973	541.98	533.76	1.2569	1.7131	25.32	0	42	15.817	15.014	15.415	0.803	27.44	27.239	27.55	27.395	-0.311	0.342	-20.09
11052701_110527	44	VC	Synchronous	Mild	44.68	35.66	13.833	19.84	25.38	10.3	5.54	8.42	19.2	39.994	542.39	531.9	1.2569	1.7131	25.21	0	42	15.241	14.95	15.095	0.291	27.37	27.156	27.701	27.428	-0.545	0.342	-20.2
11052701_110527	45	VC	Synchronous	Mild	44.65	36	13.936	19.97	25.53	10.5	5.56	8.44	19.2	40.027	542.3	533.39	1.2547	1.7153	25.33	0	42	15.461	14.807	15.134	0.654	27.24	26.939	27.426	27.182	-0.487	0.343	-20.36
11052701_110527	46	VC	Synchronous	Mild	44.38	35.88	13.857	19.91	25.47	10.4	5.56	8.41	19.2	40.035	542.64	531.72	1.2562	1.7146	25.2	0	42	15.43	14.736	15.083	0.694	27.32	27.122	27.465	27.294	-0.343	0.342	-20.22
11052701_110527	47	VC	Synchronous	Mild	44.85	35.56	13.829	19.67	25.21	10.4	5.54	8.41	19.2	39.965	542.18	531.52	1.2569	1.7131	25.19	0	42	15.319	14.964	15.142	0.355	27.64	27.381	27.825	27.603	-0.444	0.343	-20.04
11052701_110527	48	VC	Synchronous	Mild	44.55	35.7	13.839	19.96	25.51	10.2	5.55	8.41	19.2	40.025	542.5	531.78	1.2554	1.7146	25.21	0	42	15.036	14.736	14.886	0.3	27.25	26.943	27.541	27.242	-0.598	0.342	-20.25
11052701_110527	49	VC	Synchronous	Mild	44.27	35.5	13.81	19.74	25.31	10.2	5.57	8.43	19.2	39.994	542.26	532.84	1.2569	1.7131	25	0	42	15.123	14.564	14.843	0.559	27.52	27.323	27.713	27.518	-0.39	0.343	-20.06
11052701_110527	50	VC	Synchronous	Mild	43.81	35.51	13.811	19.96	25.5	10	5.54	8.44	19.2	40.017	541.7	533.53	1.254	1.7131	24.96	1	41	14.786	14.524	14.655	0.262	27.21	26.877	27.409	27.143	-0.532	0.341	-20.37
11052701_110527	51	VC	Synchronous	Mild	44.13	35.69	13.842	19.78	25.33	10.4	5.55	8.4	19.2	40.017	541.96	530.91	1.2562	1.7139	25.01	0	42	15.353	14.514	14.933	0.839	27.44	27.221	27.549	27.385	-0.328	0.343	-20.12
11052701_110527	54	VC	Synchronous	Mild	45.17	38.85	14.795	22.57	28.1	10.8	5.53	8.43	18.8	40.42	548.71	533.08	1.2556	1.715	27.23	0	41	15.581	16.156	15.868	-0.575	24.38	24.009	24.943	24.476	-0.934	0.341	-23.12
11052701_110527	55	VC	Synchronous	Mild	43.8	37.02	14.266	21.03	26.59	10.4	5.56	8.47	19.2	40.154	545.01	535.41	1.2406	1.7153	26.3	0	42	15.301	15.221	15.261	0.08	25.94	25.614	26.433	26.023	-0.819	0.339	-21.42
11052701_110527	56	VC	Synchronous	Mild	44.68	36.02	13.822	19.95	25.49	10.5	5.54	8.46	19.2	39.966	542.59	534.39	1.254	1.7161	25.49	0	42	15.54	14.943	15.241	0.597	27.23	26.906	27.264	27.085	-0.358	0.341	-20.34
11052701_110527	57	VC	Synchronous	Mild	44.4	36.22	14.035	20.02	25.58	10.6	5.56	8.46	19.2	39.965	542.98	534.94	1.2435	1.7124	25.84	0	42	15.757	15.521	15.639	0.236	27.18	26.936	27.324	27.13	-0.388	0.342	-20.37
11052701_110527	58	VC	Variability	Severe	50.94	38.32	13.732	22.04	27.39	10.9	5.35	8.26	16	39.865	540.07	521.77	1.2453	1.712	23.07	2	33	16.633	17.727	17.18	-1.094	25.07	25.248	26.344	25.796	-1.096	0.331	-22.05
11052701_110527	60	VC	Synchronous	Mild	44.14	39.33	15.336	23.87	29.39	9.9	5.52	8.52	19.2	40.666	550.91	538.36	1.254	1.7161	29	0	42	14.367	16.814	15.591	-2.447	23.21	22.942	24.576	23.759	-1.634	0.341	-24.28
11052701_110527	61	VC	Synchronous	Mild	43.77	36.42	14.28	20.51	26.08	10.3	5.57	8.47	19.2	40.05	543.65	535.07	1.254	1.7161	26.25	0	42	15.19	15.436	15.313	-0.246	26.55	26.198	26.907	26.553	-0.709	0.342	-20.97
11052701_110527	62	VC	Synchronous	Mild	44.44	35.52	13.919	19.69	25.24	10.3	5.55	8.48	19.2	39.939	541.88	535.64	1.2487	1.7161	25.42	0	42	15.183	14.986	15.085	0.197	27.55	27.244	27.664	27.454	-0.42	0.341	-20.06
11052701_110527	63	VC	Synchronous	Mild	44.45	35.41	13.88	19.41	24.97	10.4	5.56	8.47	19.2	39.891	541.88	535.62	1.2547	1.7153	25.36	0	42	15.444	15.093	15.268	0.351	27.94	27.631	28.038	27.834	-0.407	0.341	-19.73
11052701_110527	64	VC	Variability	Mild	45.21	35	13.915	19.21	24.79	10.2	5.58	8.49	19.2	39.872	540.83	536.73	1.2495	1.7153	25.12	0	42	15.199	15.079	15.139	0.12	28.19	27.988	28.459	28.224	-0.471	0.344	-19.47
11052701_110527	65	VC	Synchronous	Mild	44.25	34.88	13.66	18.95	24.5	10.4	5.55	8.44	19.2	39.798	540.56	533.28	1.2562	1.7139	24.74	0	42	15.413	14.571	14.992	0.842	28.56	28.261	28.431	28.346	-0.17	0.344	-19.31
11052701_110527	66	VC	Synchronous	Mild	44.73	34.64	13.598	18.65	24.23	10.4	5.58	8.48	19.2	39.767	539.81	536.16	1.248	1.7168	24.62	0	42	15.483	14.629	15.056	0.854	28.99	28.718	28.83	28.774	-0.112	0.34	-18.98
11052701_110527	67	VC	Synchronous	Mild	45.37	34.73	13.488	18.6	24.17	10.6	5.57	8.47	18.8	39.767	539.98	535.04	1.2564	1.7135	23.9	0	41	15.691	14.444	15.068	1.247	29.06	28.744	28.697	28.721	0.047	0.343	-19.02
11052701_110527	68	VC	Synchronous	Mild	45.02	34.68	13.486	18.62	24.18	10.5	5.56	8.49	19.2	39.729	539.38	536.82	1.2487	1.7176	24.24	0	42	15.64	14.107	14.873	1.533	29	28.733	28.606	28.669	0.127	0.339	-18.92
11052701_110527	69	VC	Synchronous	Mild	45.69	34.27	13.321	18.53	24.09	10.2	5.56	8.48	18.8	39.721	539.88	535.72	1.2556	1.715	23.42	0	41	15.212	13.859	14.535	1.353	29.17	28.944	28.833	28.889	0.111	0.342	-18.9
11052701_110527	70	VC	Synchronous	Mild	45.15	34.24	13.367	18.49	24.06	10.2	5.57	8.49	19.2	39.682	539.57	536.48	1.254	1.7124	23.91	0	42	15.229	13.757	14.493	1.472	29.21	28.999	28.85	28.925	0.149	0.342	-18.89
11052701_110527	71	VC	Synchronous	Mild	45.46	34.17	13.297	18.39	23.96	10.2	5.57	8.49	18.8	39.682	538.72	536.33	1.2571	1.7128	23.32	0	41	15.304	13.895	14.599	1.409	29.32	29.16	29.075	29.117	0.085	0.343	-18.68
11052701_110527	72	VC	Synchronous	Mild	45.59	34.25	13.189	18.46	24.03	10.2	5.57	8.49	19.2	39.683	538.92	536.43	1.2517	1.7176	23.77	0	42	15.249	13.486	14.367	1.763	29.22	28.966	28.722	28.844	0.244	0.341	-18.81
11052701_110527	73	VC	Synchronous	Mild	45.66	34.13	13.292	18.58	24.15	10	5.57	8.5	19.2	39.697	539.17	537.04	1.2391	1.7176	23.8	0	42	14.9	13.643	14.271	1.257	29.05	28.828	28.85	28.839	-0.022	0.342	-18.97
11052701_110527	74	VC	Synchronous	Mild	45.57	34.13	13.215	18.7	24.28	9.9	5.58	8.52	19.2	39.707	539.41	538.15	1.2525	1.7176	23.8	0	42	14.727	13.536	14.131	1.191	28.88	28.698	28.741	28.72	-0.043	0.341	-19.03
11052701_110527	75	VC	Synchronous	Mild	45.09	34.21	13.229	18.62	24.17	10	5.55	8.47	19.2	39.753	539.32	535.04	1.2554	1.7146	23.81	0	42	14.99	13.65	14.32	1.34	28.99	28.795	28.753	28.774	0.042	0.343	-18.99
11052701_110527	76	VC	Synchronous	Mild	45.64	34.11	13.214	18.64	24.2	9.9	5.56	8.47	19.2	39.759	539.34	535.23	1.2569	1.7131	23.81	0	42	14.766	13.543	14.154	1.223	28.97	28.701	28.714	28.707	-0.013	0.344	-19.01
11052701_110527	77	VC	Synchronous	Mild	45.04	34.02	13.222	18.62	24.2	9.8	5.58	8.5	19.2	39.708	538.85	537.08	1.2532	1.7168	23.73	0	42	14.676	13.529	14.102	1.147	28.97	28.762	28.835	28.799	-0.073	0.341	-18.96
11052701_110527	78	VC	Synchronous	Mild	45.05	34	13.294	18.7	24.24	9.8	5.54	8.49	19.2	39.75	539.27	536.67	1.2547	1.7146	23.75	0	42	14.584	13.529	14.056	1.055	28.86	28.705	28.814	28.759	-0.109	0.341	-19
11052701_110527	79	VC	Synchronous	Mild	45.17	34.07	13.253	18.76	24.33	9.7	5.57	8.5	19.2	39.668	539.21	536.92	1.2532	1.7168	23.83	0	42	14.549	13.571	14.06	0.978	28.76	28.54	28.792	28.666	-0.252	0.342	-19.03
11052701_110527	80	VC	Synchronous	Mild	44.77	34.18	13.367	18.84	24.42	9.8	5.58	8.48	19.2	39.704	539.7	535.86	1.2569	1.7131	23.9	0	42	14.544	13.586	14.065	0.958	28.66	28.4	28.652	28.526	-0.252	0.342	-19.21
11052701_110527	81	VC	Synchronous	Mild	44.49	34.09	13.383	18.98	24.52	9.6	5.54	8.48	19.2	39.713	540.06	536.19	1.2547	1.7146	23.91	0	42	14.307	13.6	13.954	0.707	28.48	28.284	28.655	28.47	-0.371	0.341	-19.29
11052701_110527	82	VC	Synchronous	Mild	44.83	34.13	13.373	18.82	24.39	9.7	5.57	8.49	19.2	39.679	539.21	536.67	1.251	1.7183	23.78	0	42	14.521	13.393	13.957	1.128	28.67	28.43	28.554	28.492	-0.124	0.34	-19.13
11052701_110527	83	VC	Synchronous	Mild	45.22	34.1	13.373	18.64	24.21	9.9	5.57	8.47	19.2	39.639	538.77	535.57	1.2554	1.7146	23.82	0	42	14.801	13.579	14.19	1.222	28.94	28.705	28.815	28.76	-0.11	0.342	-18.93
11052701_110527	84	VC	Synchronous	Mild	44.77	34.07	13.337	18.75	24.3	9.8	5.55	8.49	19.2	39.661	539.4	536.35	1.254	1.7153	23.77	0	42	14.586	13.471	14.029	1.115	28.8	28.554	28.619	28.587	-0.065	0.341	-19.14
11052701_110527	85	VC	Synchronous	Mild	44.67	34.06	13.348	18.68	24.24	9.8	5.56	8.45	19.2	39.644	539.77	534.06	1.2547	1.7146	23.8	0	42	14.671	13.457	14.064	1.214	28.93	28.694	28.808	28.751	-0.114	0.343	-19
11052701_110527	86	VC	Synchronous	Mild	44.72	34.09	13.375	18.74	24.32	9.8	5.58	8.47	19.2	39.646	539.33	535.24	1.2569	1.7124	23.83	0	42	14.579	13.571	14.075	1.008	28.8	28.554	28.647	28.6	-0.093	0.344	-19.13
11052701_110527	88	VC	Variability	Moderate	45.37	40.58	14.923	24.86	30.38	10.2	5.52	8.12	17.4	40.381	546.96	513.4	1.2332	1.7543	27.53	2	36	15.467	20.075	17.771	-4.608	24.23	21.899	23.946	22.922	-2.047	0.354	-25.85
11052701_110527	89	VC	Synchronous	Mild	44.11	36.18	14.138	20.37	25.94	10.2	5.57	8.38	19.2	39.93	542.62	529.61	1.2554	1.7139	25.75	0	42	15.134	15.057	15.096	0.077	26.66	26.366	26.872	26.619	-0.506	0.341	-20.81
11052701_110527	90	VC	Synchronous	Mild	43.98	35.22	13.787	20.45	26.02	9.2	5.57	8.48	19.2	39.968	542.91	535.76	1.2569	1.7131	24.67	0	42	13.66	13.45	13.555	0.21	26.57	26.379	27.055	26.717	-0.676	0.341	-20.83
11052701_110527	91	VC	Synchronous	Mild	43.86	35.06	13.652	20.48	26.05	9	5.57	8.51	19.2	40.02	542.82	538.02	1.242	1.7176	24.33	0	42	13.339	12.779	13.059	0.56	26.53	26.323	26.886	26.605	-0.563	0.339	-20.8
11052701_110527	92	VC	Synchronous	Mild	44.17	34.93	13.636	20.36	25.93	9	5.57	8.51	19.2	40.021	543.26	537.94	1.2547	1.7153	24.17	0	42	13.27	12.436	12.853	0.834	26.7	26.437	26.867	26.652	-0.43	0.341	-20.75
11052701_110527	93	VC	Synchronous	Mild	43.98	35.11	13.638	20.38	25.97	9.1	5.59	8.59	19.2	40.004	542.39	542.74	1.2443	1.7161	24.21	0	42	13.533	12.486	13.009	1.047	26.63	26.391	26.836	26.613	-0.445	0.341	-20.72
11052701_110527	94	VC	Synchronous	Mild	43.75	34.91	13.625	20.57	26.12	8.8	5.55	8.56	19.2	40.011	543.61	541.07	1.2547	1.7153	24.17	0	42	13.007	12.471	12.739	0.536	26.45	26.227	26.861	26.544	-0.634	0.341	-20.9
11052701_110527	95	VC	Synchronous	Mild	44.18	34.91	13.585	20.41	25.96	8.9	5.55	8.55	19.2	40.02	543.32	540.65	1.2473	1.7139	24.15	0	42	13.256	12.464	12.86	0.792	26.64	26.43	27.013	26.721	-0.583	0.342	-20.71
11052701_110527	96	VC	Synchronous	Mild	44.52	34.98	13.496	20.27	25.83	9.1	5.56	8.56	18.8	40.011	542.86	540.74	1.2549	1.715	23.49	0	41	13.497	12.19	12.843	1.307	26.8	26.516	26.86	26.688	-0.344	0.343	-20.61
11052701_110527	97	VC	Synchronous	Mild	44	35.11	13.621	20.52	26.05	9.1	5.53	8.59	19.2	40.095	543.24	542.66	1.2473	1.7153	24.23	0	42	13.384	12.536	12.96	0.848	26.5	26.269	26.8	26.535	-0.531	0.341	-20.93
11052701_110527	98	VC	Synchronous	Mild	44.64	34.96	13.517	20.58	26.12	8.8	5.54	8.56	18.8	40.107	544.11	540.7	1.2564	1.7135	23.67	0	41	13.099	12.637	12.868	0.462	26.47	26.323	26.963	26.643	-0.64	0.343	-20.88
11052701_110527	99	VC	Synchronous	Mild	43.88	34.81	13.456	20.5	26.06	8.8	5.56	8.54	19.2	40.067	543.49	539.88	1.2569	1.7131	24.15	0	42	12.94	12.421	12.68	0.519	26.53	26.312	27.008	26.66	-0.696	0.342	-20.79
11052701_110527	100	VC	Synchronous	Mild	44.53	34.78	13.451	20.32	25.85	8.9	5.53	8.55	18.8	40.055	543.56	540.65	1.2564	1.7135	23.53	0	41	13.152	12.476	12.814	0.676	26.78	26.486	26.99	26.738	-0.504	0.343	-20.77
11052701_110527	101	VC	Synchronous	Mild	44.11	34.75	13.413	20.01	25.56	9.2	5.55	8.53	19.2	40.031	542.64	539.01	1.2532	1.7168	24.19	0	42	13.587	12.95	13.268	0.637	27.17	26.931	27.493	27.212	-0.562	0.341	-20.36
11052701_110527	102	VC	Synchronous	Mild	44.61	35.17	13.52	20.4	25.96	9.2	5.56	8.53	18.8	40.067	543.37	539.28	1.2564	1.7135	23.59	0	41	13.632	12.38	13.006	1.252	26.67	26.473	26.831	26.652	-0.358	0.342	-20.71
11052701_110527	103	VC	Synchronous	Mild	44.51	34.63	13.367	19.79	25.33	9.3	5.54	8.44	19.2	39.915	542.09	533.14	1.2547	1.7153	24.15	0	42	13.787	13.179	13.483	0.608	27.43	27.165	27.676	27.42	-0.511	0.341	-20.19
11052701_110527	104	VC	Synchronous	Mild	43.84	35.02	13.478	19.8	25.36	9.7	5.56	8.45	19.2	39.955	542.02	534.13	1.2554	1.7153	24.17	0	42	14.32	12.907	13.614	1.413	27.41	27.133	27.405	27.269	-0.272	0.343	-20.14
11052701_110527	105	VC	Synchronous	Mild	43.93	35.33	13.691	20.4	25.98	9.3	5.58	8.5	19.2	40.218	543.14	537.48	1.2577	1.7124	24.37	0	42	13.76	12.743	13.252	1.017	26.66	26.413	26.838	26.626	-0.425	0.344	-20.76
11052701_110527	106	VC	Synchronous	Mild	44.09	35.09	13.541	20.28	25.83	9.3	5.55	8.51	19.2	40.079	542.79	537.69	1.254	1.7161	24.26	0	42	13.679	12.7	13.189	0.979	26.79	26.562	26.988	26.775	-0.426	0.341	-20.59
11052701_110527	107	VC	Synchronous	Mild	43.97	35.21	13.627	20.2	25.76	9.4	5.56	8.51	19.2	39.975	542.91	537.53	1.2562	1.7139	24.24	0	42	13.937	12.571	13.254	1.366	26.9	26.588	26.807	26.697	-0.219	0.342	-20.58
11052701_110527	108	VC	Synchronous	Mild	43.95	35.23	13.568	20.58	26.15	9.1	5.57	8.53	19.2	40.026	543.37	538.84	1.2554	1.7146	24.25	0	42	13.434	12.507	12.97	0.927	26.43	26.229	26.735	26.482	-0.506	0.342	-20.93
11052701_110527	109	VC	Synchronous	Mild	44.28	35.14	13.588	20.04	25.59	9.6	5.55	8.5	19.2	39.914	542.85	537.16	1.2554	1.7146	24.23	0	42	14.156	12.821	13.489	1.335	27.1	26.857	27.072	26.965	-0.215	0.342	-20.45
11052701_110527	110	VC	Variability	Mild	50.01	34.75	13.506	19.83	25.4	9.4	5.57	8.52	19.2	39.907	542.12	538.29	1.2703	1.7317	24.16	0	42	13.86	13.057	13.459	0.803	27.4	27.144	27.515	27.329	-0.371	0.356	-20.22
11052701_110527	111	VC	Synchronous	Mild	45.37	34.7	13.492	19.83	25.41	9.3	5.58	8.49	18.8	39.867	541.28	536.76	1.2556	1.7143	23.64	0	41	13.758	13.288	13.523	0.47	27.36	27.101	27.604	27.352	-0.503	0.34	-20.17
11052701_110527	112	VC	Synchronous	Mild	44.72	34.95	13.411	19.86	25.42	9.5	5.56	8.5	19.2	39.905	542.1	537.07	1.2547	1.7153	24.18	0	42	14.097	12.957	13.527	1.14	27.34	27.047	27.222	27.135	-0.175	0.34	-20.31
11052701_110527	113	VC	Synchronous	Mild	44.1	35.35	13.588	20.26	25.83	9.5	5.57	8.5	19.2	39.946	542.69	537.03	1.2554	1.7146	24.37	0	42	14.107	12.807	13.457	1.3	26.83	26.587	26.835	26.711	-0.248	0.341	-20.61
11052701_110527	114	VC	Synchronous	Mild	44.03	35.29	13.669	20.04	25.62	9.7	5.58	8.44	19.2	39.932	542.49	533.43	1.2577	1.7124	24.37	0	42	14.317	12.929	13.623	1.388	27.12	26.832	27.034	26.933	-0.202	0.343	-20.45
11052701_110527	115	VC	Synchronous	Mild	44.11	35.11	13.525	20.23	25.79	9.3	5.56	8.47	19.2	39.957	542.18	534.99	1.2577	1.7124	24.2	0	42	13.823	12.75	13.287	1.073	26.86	26.656	26.989	26.822	-0.333	0.341	-20.61
11052701_110527	116	VC	Synchronous	Mild	44.31	35.1	13.639	20.01	25.58	9.5	5.57	8.46	19.2	39.907	541.98	534.36	1.2562	1.7139	24.38	0	42	14.161	13.357	13.759	0.804	27.15	26.97	27.339	27.154	-0.369	0.342	-20.35
11052701_110527	117	VC	Synchronous	Mild	43.94	35.32	13.567	20.15	25.73	9.6	5.58	8.47	19.2	39.923	541.99	535.58	1.2569	1.7131	24.34	0	42	14.209	12.964	13.587	1.245	26.93	26.679	26.962	26.82	-0.283	0.342	-20.55
11052701_110527	118	VC	Synchronous	Mild	43.97	35.24	13.643	20.21	25.78	9.5	5.57	8.45	19.2	39.941	542.41	534.33	1.2554	1.7146	24.3	0	42	14.033	12.85	13.441	1.183	26.89	26.682	26.934	26.808	-0.252	0.341	-20.59
11052701_110527	119	VC	Synchronous	Mild	44.08	35.14	13.662	19.98	25.56	9.6	5.58	8.45	19.2	39.969	542.06	534.13	1.2562	1.7139	24.34	0	42	14.163	13.064	13.614	1.099	27.19	26.931	27.152	27.041	-0.221	0.342	-20.36
11052701_110527	120	VC	Synchronous	Mild	44.94	34.71	13.598	19.5	25.08	9.6	5.58	8.43	19.2	39.951	540.67	532.51	1.2599	1.7101	24.36	1	41	14.232	13.756	13.994	0.476	27.84	27.401	27.829	27.615	-0.428	0.344	-19.91
11052701_110527	121	VC	Synchronous	Mild	43.58	35.37	13.715	20.17	25.74	9.6	5.57	8.47	19.2	39.992	541.85	535.01	1.2525	1.7176	24.41	0	42	14.2	13.043	13.621	1.157	26.92	26.598	26.988	26.793	-0.39	0.34	-20.55
11052701_110527	122	VC	Synchronous	Mild	44.04	35.37	13.741	20.07	25.65	9.7	5.58	8.42	19.2	40.014	541.65	532.28	1.254	1.7131	24.59	1	41	14.41	13.529	13.97	0.881	27.04	26.771	27.267	27.019	-0.496	0.343	-20.36
11062101_110621	166	VC	Variability	Mild	52.51	29.43	12.264	16.46	21.92	7.5	5.46	8.67	19.2	33.382	452.45	454.24	1.3455	1.6216	17.29	19	23	13.586	13.983	13.785	-0.397	27.52	27.624	28.585	28.105	-0.961	0.389	-17			Epochs	Reject	Breaths	Average	Bias	LOA	Average	Bias	LOA
11070202_110702	1	VC	Synchronous	Mild	35.79	25.69	8.752	10.36	15.71	10	5.35	7.79	11	41.69	568.29	619.7	1.3146	3.6582	12.06	1	23	14.283	14.27	14.276	0.013	54.86	54.398	53.41	53.904	0.988	0.399	-10.76			127	192	2926	58.6077	1.37658	0.949647	14.3217	0.150543	0.287667
11070202_110702	2	VC	Synchronous	Mild	34.07	25.82	8.806	10.42	15.77	10.1	5.35	7.72	11	41.71	569.72	613.82	1.3133	3.6595	12.1	2	22	14.362	14.277	14.319	0.085	54.73	54.229	53.522	53.876	0.707	0.399	-10.82			385	807	8632	32.788	-0.331774	1.16066	20.4511	-0.348751	0.884307
11070202_110702	3	VC	Synchronous	Mild	36.2	26.11	8.893	10.48	15.82	10.3	5.34	7.78	11.4	41.718	568.8	618.69	1.3022	3.6542	12.63	1	24	14.778	14.225	14.502	0.553	54.32	54.009	52.738	53.373	1.271	0.396	-10.84			15	4	459	59.7193	1.63427	0.903353	16.6613	-0.0674667	0.628484
11070202_110702	4	VC	Synchronous	Mild	34.85	25.58	8.712	10.11	15.46	10.1	5.35	7.73	11	41.659	568.45	614.78	1.3133	3.6582	12	0	24	14.502	14.3	14.401	0.202	56.26	55.762	54.991	55.377	0.771	0.397	-10.47			38	455	660	46.7451	1.61024	2.26261	13.5664	-0.387263	1.89365
11070202_110702	5	VC	Synchronous	Mild	34.2	25.69	8.726	10.18	15.52	10.2	5.34	7.74	11	41.675	568.79	615.52	1.3133	3.6582	12.05	1	23	14.572	14.296	14.434	0.276	55.89	55.507	54.663	55.085	0.844	0.4	-10.52			399	778	11714	39.7442	0.162885	0.94592	15.3675	0.0629398	1.08023
11070202_110702	6	VC	Synchronous	Mild	35.6	25.64	8.708	10.07	15.41	10.2	5.34	7.76	11	41.645	567.59	616.76	1.3107	3.6608	11.98	0	24	14.678	14.325	14.502	0.353	56.41	55.918	54.967	55.442	0.951	0.396	-10.42			881	3784	17953	53.5482	0.81093	0.752865	16.7613	-0.276543	0.567498
11070202_110702	7	VC	Synchronous	Mild	36.27	25.44	8.718	10.12	15.46	10	5.34	7.81	11.4	41.669	568.22	620.87	1.312	3.6591	12.51	0	25	14.297	14.532	14.415	-0.235	56.18	55.756	54.587	55.172	1.169	0.394	-10.64			72	69	1718	49.7089	1.33367	0.776428	17.6852	-0.0860417	0.546189
11070202_110702	8	VC	Synchronous	Mild	35.71	25.44	8.756	9.97	15.32	10.1	5.35	7.77	11	41.64	568.42	617.43	1.3158	3.6557	12	0	24	14.497	14.513	14.505	-0.016	57.02	56.371	55.324	55.847	1.047	0.4	-10.44			27	242	426	41.2479	1.41993	1.29496	17.3754	2.14963	1.10934
11070202_110702	9	VC	Synchronous	Mild	36.03	26.43	8.84	10.66	16	10.4	5.34	7.73	11	41.75	569.36	614.76	1.3171	3.6557	12.29	2	22	14.853	14.659	14.756	0.194	53.52	53.016	51.943	52.48	1.073	0.4	-11.06			38	71	1123	47.4936	0.720763	1.11333	12.1689	0.761763	0.436603
11070202_110702	11	VC	Synchronous	Mild	38.09	26.95	8.954	10.82	16.14	10.8	5.32	7.71	11	41.742	569.98	612.93	1.3146	3.6442	12.66	8	16	15.559	14.794	15.177	0.765	52.76	52.86	51.655	52.258	1.205	0.397	-11.16			26	57	494	52.5297	-0.0410769	0.666203	12.0341	-0.0848462	0.247692
11070202_110702	12	VC	Synchronous	Mild	35.43	25.68	8.871	10.2	15.54	10.1	5.34	7.71	11.4	41.63	568.09	612.66	1.3095	3.6283	12.69	1	24	14.537	14.6	14.569	-0.063	55.73	55.377	54.745	55.061	0.632	0.401	-10.49			248	960	6771	34.8223	-0.788996	0.740391	18.9029	-1.6236	0.758667
11070202_110702	13	VC	Synchronous	Mild	37.17	25.89	8.881	10.31	15.65	10.2	5.34	7.75	11.4	41.662	568.88	616.2	1.296	3.6308	12.76	4	21	14.671	14.729	14.7	-0.058	55.2	55.015	54.163	54.589	0.852	0.397	-10.67			476	816	14067	33.7806	-0.475216	1.15842	15.6495	-0.513149	1.6029
11070202_110702	14	VC	Synchronous	Mild	36.26	26.19	8.839	10.48	15.82	10.4	5.34	7.74	11	41.704	568.53	615.62	1.3107	3.6608	12.34	3	21	14.849	14.7	14.774	0.149	54.29	54.274	52.437	53.355	1.837	0.399	-10.82			30	44	587	64.6517	0.6488	1.33998	12.8746	0.211167	0.310138
11070202_110702	15	VC	Variability	Mild	49.75	25.94	8.874	10.4	15.74	10.2	5.34	7.73	11.4	41.705	568.91	614.61	1.312	3.6295	12.72	3	22	14.654	14.468	14.561	0.186	54.76	54.561	53.21	53.886	1.351	0.398	-10.78
11070202_110702	16	VC	Synchronous	Mild	37.33	24.96	8.728	9.53	14.87	10.1	5.34	7.86	11.4	41.557	566.7	624.78	1.2997	3.6591	12.35	0	25	14.513	14.448	14.48	0.065	59.51	59.131	57.686	58.409	1.445	0.399	-9.94
11070202_110702	17	VC	Synchronous	Mild	43.46	25.09	8.64	9.73	15.07	10	5.34	7.79	11	41.571	567.33	619.16	1.3146	3.6301	11.88	2	22	14.465	14.386	14.425	0.079	58.34	58.223	56.9	57.561	1.323	0.399	-10.12
11070202_110702	18	VC	Synchronous	Mild	37.35	24.66	8.589	9.34	14.68	10	5.34	7.86	11	41.555	567.07	624.61	1.3107	3.6621	11.8	0	24	14.365	14.388	14.377	-0.023	60.73	60.397	59.14	59.769	1.257	0.399	-9.68
11070202_110702	19	VC	Synchronous	Mild	37.02	24.53	8.562	9.14	14.48	10.1	5.34	7.8	11	41.54	565.83	620.09	1.3158	3.6557	11.73	0	24	14.445	14.425	14.435	0.02	61.94	61.476	59.759	60.617	1.717	0.4	-9.53
11070202_110702	20	VC	Synchronous	Mild	37.63	24.5	8.593	9.14	14.49	10	5.35	7.83	11	41.54	566.54	622.35	1.3146	3.6582	11.73	0	24	14.397	14.463	14.43	-0.066	61.98	61.711	60.573	61.142	1.138	0.4	-9.48
11070202_110702	21	VC	Synchronous	Mild	36.16	24.51	8.659	9.1	14.45	10.1	5.35	7.79	11.4	41.545	566.39	619.1	1.2985	3.6603	12.22	0	25	14.47	14.448	14.459	0.022	62.27	61.783	60.52	61.151	1.263	0.399	-9.44
11070202_110702	22	VC	Synchronous	Mild	37.49	24.57	8.553	9.1	14.44	10.1	5.34	7.81	11	41.53	566.85	621.25	1.3133	3.6582	11.75	1	23	14.575	14.452	14.514	0.123	62.3	61.817	61.107	61.462	0.71	0.4	-9.35
11070202_110702	23	VC	Synchronous	Mild	36.63	24.67	8.585	9.22	14.57	10.1	5.35	7.77	11	41.53	566.9	617.88	1.3146	3.657	11.83	0	24	14.57	14.725	14.648	-0.155	61.49	61.392	60.162	60.777	1.23	0.4	-9.54
11070202_110702	24	VC	Synchronous	Mild	37.17	24.6	8.565	9.05	14.4	10.2	5.35	7.82	11	41.496	566.54	621.7	1.312	3.6595	11.77	0	24	14.655	14.588	14.621	0.067	62.64	61.843	60.55	61.197	1.293	0.397	-9.44
11070202_110702	25	VC	Synchronous	Mild	39.02	24.6	8.682	9.14	14.48	10.1	5.34	7.78	11.4	41.508	566.88	618.12	1.3071	3.6271	12.28	1	24	14.65	14.663	14.657	-0.013	62.09	62.174	61.217	61.695	0.957	0.402	-9.41
11070202_110702	26	VC	Synchronous	Mild	37.86	24.65	8.604	9.12	14.47	10.2	5.35	7.85	11	41.518	566.62	623.9	1.3146	3.6582	11.8	0	24	14.642	14.713	14.677	-0.071	62.17	61.614	60.268	60.941	1.346	0.399	-9.56
11070202_110702	27	VC	Synchronous	Mild	37.53	24.7	8.579	9.1	14.45	10.2	5.35	7.81	11	41.533	565.63	621.11	1.3146	3.657	11.79	0	24	14.73	14.638	14.684	0.092	62.17	61.636	60.258	60.947	1.378	0.403	-9.48
11070202_110702	28	VC	Synchronous	Mild	37.01	24.65	8.571	9.16	14.5	10.1	5.34	7.8	11	41.542	565.71	619.94	1.3146	3.657	11.78	0	24	14.61	14.638	14.624	-0.028	61.76	61.446	59.689	60.567	1.757	0.397	-9.55
11070202_110702	29	VC	Synchronous	Mild	36.26	24.77	8.598	9.05	14.39	10.4	5.34	7.78	11.4	41.502	565.81	618.22	1.3145	3.6578	12.28	0	25	14.928	14.52	14.724	0.408	62.52	62.027	60.315	61.171	1.712	0.399	-9.38
11070202_110702	30	VC	Synchronous	Mild	36.84	24.78	8.631	9.16	14.51	10.3	5.35	7.76	11	41.52	566.12	617.02	1.3133	3.6582	11.83	0	24	14.795	14.675	14.735	0.12	61.86	61.64	59.92	60.78	1.72	0.399	-9.49
11070202_110702	31	VC	Synchronous	Mild	36.66	24.75	8.599	9.15	14.5	10.2	5.35	7.77	11	41.522	566.94	618.09	1.312	3.6608	11.85	1	23	14.713	14.674	14.694	0.039	61.97	61.282	59.872	60.577	1.41	0.399	-9.56
11070202_110702	32	VC	Synchronous	Mild	35.6	24.65	8.583	9.17	14.51	10.1	5.34	7.76	11	41.501	566.77	616.92	1.3107	3.6621	11.81	0	24	14.61	14.55	14.58	0.06	61.82	61.582	59.916	60.749	1.666	0.4	-9.45
11070202_110702	33	VC	Synchronous	Mild	35.86	24.81	8.607	9.3	14.64	10.2	5.34	7.81	11.4	41.491	565.83	620.64	1.3095	3.6628	12.29	0	25	14.642	14.544	14.593	0.098	60.88	60.367	59.464	59.915	0.903	0.397	-9.62
11070202_110702	34	VC	Synchronous	Mild	36.84	24.66	8.569	9.2	14.54	10.1	5.34	7.85	11	41.497	566.38	623.76	1.312	3.6582	11.76	3	21	14.586	14.543	14.564	0.043	61.65	61.246	60.01	60.628	1.236	0.397	-9.54
11070202_110702	35	VC	Synchronous	Mild	36.2	24.43	8.551	9.19	14.54	9.9	5.35	7.81	11	41.526	566.45	620.93	1.3133	3.6582	11.67	2	22	14.157	14.264	14.21	-0.107	61.7	61.258	59.319	60.288	1.939	0.397	-9.6
11070202_110702	36	VC	Synchronous	Mild	37.58	24.81	8.593	9.25	14.59	10.2	5.34	7.83	11	41.514	563.35	622.33	1.3146	3.6544	11.78	1	23	14.687	14.543	14.615	0.144	60.97	60.713	59.822	60.267	0.891	0.401	-9.49
11070202_110702	37	VC	Synchronous	Mild	36.28	24.83	8.601	9.3	14.64	10.2	5.34	7.84	11.4	41.493	566.24	623.06	1.3108	3.6615	12.32	1	24	14.635	14.675	14.655	-0.04	60.94	60.403	59.522	59.962	0.881	0.397	-9.65
11070202_110702	38	VC	Synchronous	Mild	36.38	24.46	8.528	8.9	14.24	10.2	5.34	7.79	11	41.442	565.25	619.18	1.312	3.6595	11.68	1	23	14.695	14.674	14.684	0.021	63.52	63.128	61.519	62.323	1.609	0.397	-9.31
11070202_110702	39	VC	Synchronous	Mild	41.37	24.6	8.58	9.04	14.39	10.2	5.35	7.81	11	41.494	566.22	620.81	1.3184	3.6429	11.77	1	23	14.734	14.739	14.736	-0.005	62.67	62.517	60.361	61.439	2.156	0.403	-9.41
11070202_110702	40	VC	Synchronous	Mild	37.19	24.84	8.595	9.2	14.54	10.3	5.34	7.84	11	41.527	566.37	623.15	1.312	3.6595	11.84	1	23	14.791	14.791	14.791	0	61.57	61.062	59.722	60.392	1.34	0.399	-9.6
11070202_110702	41	VC	Synchronous	Mild	36.72	25.02	8.607	9.23	14.57	10.4	5.34	7.79	11	41.497	564.75	619.14	1.3146	3.6518	11.85	2	22	15.046	14.945	14.995	0.101	61.23	60.855	59.058	59.956	1.797	0.396	-9.63
11070202_110702	42	VC	Synchronous	Mild	36.76	25.17	8.626	9.26	14.6	10.6	5.34	7.84	11	41.498	566.01	623.26	1.3133	3.6595	11.94	0	24	15.213	14.987	15.1	0.226	61.16	60.856	59.128	59.992	1.728	0.401	-9.58
11070202_110702	43	VC	Synchronous	Mild	36.44	25.26	8.634	9.26	14.6	10.7	5.34	7.81	11	41.493	565.82	621.25	1.3107	3.6608	11.95	0	24	15.355	15.025	15.19	0.33	61.12	60.783	59.207	59.995	1.576	0.397	-9.56
11070202_110702	46	VC	Synchronous	Mild	36.63	25.3	8.635	9.27	14.61	10.7	5.34	7.81	11	41.497	565.05	620.7	1.3146	3.657	11.95	2	22	15.385	15.136	15.261	0.249	60.98	60.857	59.013	59.935	1.844	0.4	-9.6
11070202_110702	47	VC	Synchronous	Mild	36.18	25.33	8.648	9.38	14.72	10.6	5.34	7.79	11	41.501	566.04	619.21	1.3158	3.657	12	0	24	15.305	15.162	15.233	0.143	60.38	60.262	58.512	59.387	1.75	0.397	-9.7
11070202_110702	49	VC	Synchronous	Mild	36	25.23	8.651	9.49	14.83	10.4	5.34	7.78	11	41.514	566.56	618.55	1.3094	3.6621	12	1	23	15.016	15.183	15.099	-0.167	59.77	59.618	58.211	58.915	1.407	0.396	-9.88
11070202_110702	50	VC	Synchronous	Mild	36.85	25.37	8.657	9.46	14.8	10.6	5.34	7.79	11	41.523	567.21	619.26	1.312	3.6595	12.05	2	22	15.248	15.177	15.212	0.071	60.01	59.841	59.019	59.43	0.822	0.403	-9.74
11070202_110702	51	VC	Synchronous	Mild	36.49	25.38	8.686	9.4	14.74	10.6	5.34	7.81	11.4	41.508	565.71	621.21	1.3157	3.6566	12.51	1	24	15.318	15.15	15.234	0.168	60.18	59.831	57.991	58.911	1.84	0.399	-9.79
11070202_110702	52	VC	Synchronous	Mild	35.75	25.28	8.737	9.41	14.74	10.5	5.33	7.77	11.4	41.507	565.29	617.73	1.3145	3.6578	12.44	0	25	15.168	15	15.084	0.168	60.07	59.674	57.935	58.805	1.739	0.398	-9.81
11070202_110702	53	VC	Synchronous	Mild	36.65	25.29	8.751	9.42	14.75	10.5	5.33	7.84	11.4	41.524	566.6	623.47	1.296	3.6603	12.49	0	25	15.197	15.012	15.104	0.185	60.16	60.233	58.601	59.417	1.632	0.397	-9.65
11070202_110702	54	VC	Synchronous	Mild	36.15	25.33	8.697	9.42	14.76	10.6	5.34	7.78	11	41.504	566.69	618.22	1.312	3.6608	12	4	20	15.228	15.09	15.159	0.138	60.2	59.913	58.429	59.171	1.484	0.399	-9.79
11070202_110702	55	VC	Synchronous	Mild	36.23	25.3	8.645	9.44	14.78	10.5	5.34	7.74	11	41.522	566.37	615.37	1.3146	3.657	11.98	1	23	15.157	15.026	15.091	0.131	60.01	59.711	58.346	59.028	1.365	0.401	-9.8
11070202_110702	56	VC	Synchronous	Mild	36.34	25.29	8.646	9.5	14.83	10.5	5.33	7.81	11	41.513	566.72	620.7	1.312	3.6608	11.98	0	24	15.135	14.95	15.043	0.185	59.7	59.829	58.699	59.264	1.13	0.399	-9.69
11070202_110702	57	VC	Synchronous	Mild	36.38	25.33	8.757	9.51	14.85	10.5	5.34	7.83	11.4	41.507	566.07	622.41	1.2972	3.6615	12.48	0	25	15.149	15.024	15.086	0.125	59.55	59.619	58.224	58.921	1.395	0.398	-9.8
11070202_110702	58	VC	Synchronous	Mild	36.89	25.37	8.711	9.54	14.88	10.5	5.34	7.84	11	41.506	566.49	622.93	1.3133	3.6595	12	1	23	15.143	15.039	15.091	0.104	59.42	59.374	58.052	58.713	1.322	0.399	-9.84
11070202_110702	59	VC	Synchronous	Mild	41.64	25.35	8.653	9.43	14.76	10.6	5.33	7.85	11	41.505	565.8	623.72	1.3158	3.6442	11.98	2	22	15.275	15.136	15.206	0.139	60.01	59.745	58.117	58.931	1.628	0.396	-9.85
11070202_110702	60	VC	Synchronous	Mild	36.07	25.31	8.643	9.37	14.7	10.6	5.33	7.8	11	41.498	566.19	620.09	1.3107	3.6608	11.99	0	24	15.285	15.137	15.211	0.148	60.46	60.099	58.383	59.241	1.716	0.395	-9.77
11070202_110702	61	VC	Synchronous	Mild	36.51	25.26	8.735	9.43	14.76	10.5	5.33	7.83	11.4	41.511	565.52	622.83	1.2935	3.6603	12.46	1	24	15.175	15.1	15.137	0.075	60.03	59.869	58.57	59.219	1.299	0.396	-9.73
11070202_110702	62	VC	Synchronous	Mild	37.25	25.27	8.68	9.41	14.75	10.5	5.34	7.85	11	41.511	566.69	623.86	1.3107	3.6608	12	0	24	15.165	15.075	15.12	0.09	60.26	59.932	58.972	59.452	0.96	0.4	-9.68
11070202_110702	63	VC	Synchronous	Mild	37.11	25.32	8.64	9.44	14.77	10.6	5.33	7.83	11	41.53	565.87	622.38	1.3133	3.6582	11.95	0	24	15.165	15.037	15.101	0.128	59.96	59.383	58.124	58.754	1.259	0.399	-9.84
11070202_110702	64	VC	Synchronous	Mild	37.02	25.33	8.654	9.4	14.74	10.6	5.34	7.8	11	41.502	565.59	620.12	1.3094	3.6621	12	2	22	15.289	15.109	15.199	0.18	60.18	60.181	59.314	59.748	0.867	0.4	-9.57
11070202_110702	65	VC	Synchronous	Mild	36.64	25.43	8.775	9.45	14.78	10.7	5.33	7.81	11.4	41.535	566.94	620.73	1.2985	3.6603	12.57	0	25	15.343	15.228	15.285	0.115	60.04	59.588	58.513	59.05	1.075	0.401	-9.79
11070202_110702	66	VC	Synchronous	Mild	36.23	25.42	8.671	9.43	14.77	10.7	5.34	7.79	11	41.535	565.85	619.28	1.312	3.6608	12.04	0	24	15.32	15.287	15.303	0.033	60	59.605	58.009	58.807	1.596	0.395	-9.87
11070202_110702	67	VC	Synchronous	Mild	37.17	25.48	8.68	9.45	14.78	10.7	5.33	7.81	11	41.537	565.52	621.09	1.3146	3.657	12.07	0	24	15.405	15.287	15.346	0.118	59.87	59.636	57.703	58.669	1.933	0.396	-9.82
11070202_110702	68	VC	Synchronous	Mild	38.04	25.53	8.686	9.45	14.78	10.8	5.33	7.87	11	41.53	565.33	625.4	1.312	3.6595	12.09	0	24	15.452	15.35	15.401	0.102	59.84	59.159	57.809	58.484	1.35	0.396	-9.86
11070202_110702	69	VC	Synchronous	Mild	37.11	25.54	8.681	9.49	14.83	10.7	5.34	7.84	11	41.542	566.07	623.62	1.3094	3.6621	12.07	0	24	15.398	15.262	15.33	0.136	59.65	59.256	57.526	58.391	1.73	0.395	-9.91
11070202_110702	70	VC	Synchronous	Mild	36.73	25.66	8.765	9.49	14.83	10.8	5.34	7.82	11	41.545	565.6	621.64	1.3146	3.657	12.12	0	24	15.578	15.425	15.502	0.153	59.59	59.323	57.104	58.213	2.219	0.396	-9.94
11070202_110702	71	VC	Synchronous	Mild	37.04	25.56	8.8	9.51	14.84	10.7	5.33	7.84	11.4	41.535	567.2	623.59	1.3083	3.6578	12.63	0	25	15.458	15.336	15.397	0.122	59.69	59.474	58.062	58.768	1.412	0.401	-9.82
11070202_110702	72	VC	Synchronous	Mild	36.85	25.6	8.77	9.55	14.89	10.7	5.34	7.81	11.4	41.559	566.5	621.1	1.2898	3.6566	12.62	0	25	15.413	15.312	15.363	0.101	59.33	58.983	57.268	58.126	1.715	0.398	-9.93
11070202_110702	73	VC	Synchronous	Mild	36.32	25.61	8.687	9.59	14.92	10.7	5.33	7.78	11	41.555	565.96	618.21	1.3133	3.6582	12.09	0	24	15.38	15.25	15.315	0.13	59.06	58.614	57.149	57.882	1.465	0.396	-10.01
11070202_110702	74	VC	Synchronous	Mild	36	25.49	8.675	9.52	14.85	10.6	5.33	7.79	11	41.542	567.29	619.65	1.3146	3.657	12.06	2	22	15.333	15.136	15.235	0.197	59.62	59.273	57.836	58.555	1.437	0.4	-9.91
11070202_110702	75	VC	Synchronous	Mild	36.17	25.46	8.679	9.55	14.88	10.6	5.33	7.8	11.4	41.555	566.36	620.29	1.3108	3.6603	12.54	1	24	15.235	15.025	15.13	0.21	59.36	59.053	57.623	58.338	1.43	0.397	-9.84
11070202_110702	76	VC	Synchronous	Mild	36.45	25.44	8.747	9.5	14.83	10.6	5.33	7.81	11.4	41.524	566.21	620.96	1.2935	3.6554	12.52	2	23	15.29	15.13	15.21	0.16	59.64	59.333	57.799	58.566	1.534	0.399	-9.89
11070202_110702	77	VC	Synchronous	Mild	36.51	25.57	8.709	9.54	14.88	10.7	5.34	7.83	11	41.55	567.12	622.11	1.3158	3.657	12.09	0	24	15.412	15.225	15.319	0.187	59.48	59.31	57.585	58.448	1.725	0.403	-9.91
11070202_110702	78	VC	Synchronous	Mild	36.91	25.55	8.692	9.61	14.94	10.6	5.33	7.89	11	41.552	566.79	627.15	1.3107	3.6608	12.08	1	23	15.266	15.104	15.185	0.162	59	58.665	57.35	58.008	1.315	0.396	-9.94
11070202_110702	79	VC	Synchronous	Mild	36.92	25.6	8.695	9.56	14.89	10.7	5.33	7.81	11	41.575	566.42	620.9	1.3184	3.6531	12.11	3	21	15.397	15.286	15.341	0.111	59.26	58.939	56.863	57.901	2.076	0.4	-9.97
11070202_110702	81	VC	Synchronous	Mild	36.47	25.58	8.689	9.75	15.08	10.5	5.33	7.81	11	41.612	567.02	620.79	1.3082	3.6634	12.04	3	21	15.014	14.771	14.893	0.243	58.21	57.609	56.476	57.043	1.133	0.395	-10.07
11070202_110702	82	VC	Synchronous	Mild	36.31	25.65	8.7	9.78	15.11	10.5	5.33	7.81	11	41.591	567.72	621.13	1.3107	3.6621	12.11	5	19	14.994	14.811	14.902	0.183	58.06	57.157	56.644	56.9	0.513	0.397	-10.1
11070202_110702	83	VC	Variability	Mild	37.55	25.51	9.178	9.71	15.05	10.5	5.34	7.94	11.4	41.591	567.58	631.01	1.2898	3.6628	12.56	1	24	15.013	14.863	14.938	0.15	58.47	58.101	56.93	57.516	1.171	0.396	-10.01
11070202_110702	84	VC	Synchronous	Mild	35.29	25.61	8.786	9.74	15.07	10.5	5.33	7.79	11.4	41.598	567.43	618.99	1.3169	3.6554	12.59	4	21	15.111	14.971	15.041	0.14	58.3	57.874	56.325	57.1	1.549	0.399	-10.14
11070202_110702	85	VC	Synchronous	Mild	36.9	25.66	8.699	9.8	15.13	10.5	5.33	7.83	11	41.625	567.86	622.84	1.312	3.6595	12.1	2	22	15.131	15	15.066	0.131	57.98	57.957	56.675	57.316	1.282	0.4	-10.14
11070202_110702	86	VC	Synchronous	Mild	40.67	25.46	8.687	9.58	14.91	10.6	5.33	7.78	11	41.536	567.07	618.73	1.3158	3.6275	12.04	3	21	15.066	14.714	14.89	0.352	59.19	58.686	57.237	57.962	1.449	0.403	-9.83
11070202_110702	87	VC	Synchronous	Mild	36.67	23.43	8.463	9.08	14.44	9	5.36	7.77	11.4	41.481	566.41	617.79	1.3046	3.6578	11.5	0	25	12.953	12.696	12.825	0.257	62.41	62.172	60.76	61.466	1.412	0.399	-9.38
11070202_110702	88	VC	Synchronous	Mild	36.09	23.48	8.432	9.14	14.5	9	5.36	7.79	11	41.488	565.92	619.23	1.312	3.6608	11.04	1	23	12.903	12.717	12.81	0.186	61.94	61.292	60.654	60.973	0.638	0.4	-9.49
11070202_110702	89	VC	Synchronous	Mild	36.07	23.54	8.394	9.14	14.5	9	5.36	7.84	11	41.491	566.22	623.02	1.3107	3.6608	11.06	1	23	13.01	12.861	12.936	0.149	61.98	61.659	60.319	60.989	1.34	0.4	-9.54
11070202_110702	90	VC	Synchronous	Mild	36.36	23.71	8.388	9.25	14.6	9.1	5.35	7.86	11	41.523	566.45	624.58	1.3133	3.6582	11.12	0	24	13.145	12.85	12.997	0.295	61.23	61.114	59.672	60.393	1.442	0.397	-9.63
11070202_110702	91	VC	Synchronous	Mild	35.63	23.52	8.372	9.14	14.5	9	5.36	7.79	11	41.461	564.94	619.32	1.3133	3.6582	11.01	3	21	12.971	12.729	12.85	0.242	61.82	61.211	59.719	60.465	1.492	0.397	-9.57
11070202_110702	92	VC	Synchronous	Mild	35.32	23.54	8.379	9.22	14.57	9	5.35	7.82	11	41.473	565.62	621.71	1.3133	3.6582	11.04	1	23	12.916	12.743	12.829	0.173	61.41	61.005	59.591	60.298	1.414	0.396	-9.62
11070202_110702	93	VC	Synchronous	Mild	34.66	23.73	8.399	9.33	14.68	9.1	5.35	7.77	11	41.499	565.58	617.43	1.3146	3.657	11.09	2	22	13.012	12.682	12.847	0.33	60.66	60.236	58.505	59.37	1.731	0.396	-9.73
11070202_110702	94	VC	Synchronous	Mild	34.66	23.8	8.42	9.52	14.87	8.9	5.35	7.8	11	41.533	566.74	620.29	1.3133	3.6582	11.14	0	24	12.86	12.737	12.799	0.123	59.53	59.379	58.019	58.699	1.36	0.399	-9.94
11070202_110702	95	VC	Synchronous	Mild	35.7	23.82	8.455	9.55	14.9	8.9	5.35	7.84	11	41.54	566.96	623.09	1.312	3.6595	11.16	0	24	12.827	12.7	12.764	0.127	59.39	58.95	58.1	58.525	0.85	0.4	-9.96
11070202_110702	96	VC	Synchronous	Mild	34.51	23.83	8.407	9.36	14.71	9.1	5.35	7.77	11	41.522	566.48	617.72	1.3146	3.657	11.11	1	23	13.124	12.822	12.973	0.302	60.54	60.277	58.262	59.27	2.015	0.403	-9.77
11070202_110702	97	VC	Synchronous	Mild	34.15	23.72	8.403	9.41	14.75	9	5.34	7.75	11	41.506	566.84	616.49	1.3158	3.6557	11.11	3	21	12.889	12.671	12.78	0.218	60.24	59.804	58.42	59.112	1.384	0.401	-9.83
11070202_110702	98	VC	Synchronous	Mild	33.95	23.76	8.427	9.45	14.79	9	5.34	7.76	11.4	41.506	565.52	616.65	1.3132	3.6591	11.55	2	23	12.903	12.678	12.791	0.225	59.86	59.438	57.652	58.545	1.786	0.397	-9.92
11070202_110702	99	VC	Synchronous	Mild	34.97	23.75	8.454	9.49	14.84	8.9	5.35	7.77	11	41.515	566.17	617.68	1.3107	3.6608	11.11	6	18	12.797	12.617	12.707	0.18	59.66	58.961	58.069	58.515	0.892	0.395	-9.95
11070202_110702	100	VC	Synchronous	Mild	34.53	23.78	8.412	9.47	14.82	9	5.35	7.77	11	41.495	566.91	617.39	1.3133	3.6582	11.11	4	20	12.807	12.6	12.704	0.207	59.91	59.403	58.362	58.883	1.041	0.397	-9.85
11070202_110702	101	VC	Synchronous	Mild	34.56	23.81	8.413	9.47	14.81	9	5.34	7.76	11	41.523	566.9	617.05	1.3158	3.6544	11.13	0	24	12.92	12.713	12.816	0.207	59.91	59.477	57.501	58.489	1.976	0.399	-9.92
11070202_110702	102	VC	Synchronous	Mild	34.05	23.76	8.419	9.47	14.81	9	5.34	7.77	11.4	41.515	565.86	617.53	1.3132	3.6578	11.56	3	22	12.832	12.627	12.73	0.205	59.79	59.261	57.68	58.471	1.581	0.394	-9.89
11070202_110702	103	VC	Synchronous	Mild	34.42	23.73	8.455	9.32	14.67	9.1	5.35	7.79	11	41.506	565.44	619.07	1.3133	3.6582	11.07	0	24	13.013	12.65	12.832	0.363	60.66	60.221	58.061	59.141	2.16	0.396	-9.7
11070202_110702	104	VC	Synchronous	Mild	34.73	23.79	8.424	9.47	14.82	9	5.35	7.82	11	41.53	566.17	621.35	1.3107	3.6621	11.12	1	23	12.856	12.691	12.774	0.165	59.78	59.298	58.021	58.66	1.277	0.397	-9.89
11070202_110702	105	VC	Synchronous	Mild	33.66	23.78	8.415	9.44	14.79	9	5.35	7.76	11	41.533	566.78	616.84	1.3107	3.6608	11.13	0	24	12.9	12.7	12.8	0.2	60.03	59.586	57.779	58.683	1.807	0.397	-9.88
11070202_110702	106	VC	Synchronous	Mild	34.79	23.84	8.425	9.49	14.84	9	5.35	7.79	11	41.54	565.7	619.07	1.312	3.6595	11.14	0	24	12.932	12.775	12.854	0.157	59.62	59.207	57.361	58.284	1.846	0.399	-9.93
11070202_110702	107	VC	Synchronous	Mild	34.23	23.91	8.481	9.5	14.84	9.1	5.34	7.79	11.4	41.514	566.53	619.48	1.3108	3.6615	11.63	4	21	13.009	12.743	12.876	0.266	59.68	59.102	57.862	58.482	1.24	0.397	-9.92
11070202_110702	108	VC	Synchronous	Mild	34.63	23.91	8.434	9.54	14.88	9	5.34	7.82	11.4	41.53	566.44	621.39	1.312	3.6603	11.65	1	24	12.97	12.762	12.866	0.208	59.4	58.908	57.603	58.255	1.305	0.396	-9.92
11070202_110702	109	VC	Synchronous	Mild	34.07	23.96	8.438	9.49	14.84	9.1	5.35	7.77	11	41.529	566.92	618.02	1.3146	3.657	11.19	1	23	13.106	12.822	12.964	0.284	59.76	59.364	57.794	58.579	1.57	0.399	-9.92
11070202_110702	110	VC	Synchronous	Mild	34.72	23.87	8.426	9.45	14.79	9.1	5.34	7.78	11	41.52	566.97	618.72	1.3158	3.657	11.19	0	24	13.037	12.887	12.962	0.15	60.01	59.65	57.943	58.796	1.707	0.399	-9.88
11070202_110702	111	VC	Synchronous	Mild	34.57	23.77	8.406	9.28	14.63	9.1	5.35	7.78	11	41.503	565.86	618.56	1.3107	3.6608	11.12	3	21	13.08	12.8	12.94	0.28	61.02	60.633	58.838	59.736	1.795	0.395	-9.68
11070202_110702	112	VC	Synchronous	Mild	34.33	23.71	8.399	9.31	14.66	9.1	5.35	7.74	11	41.501	565.86	615.06	1.312	3.6595	11.11	5	19	13.052	12.805	12.928	0.247	60.79	60.509	58.994	59.752	1.515	0.397	-9.75
11070202_110702	113	VC	Synchronous	Mild	34.84	23.68	8.417	9.17	14.52	9.2	5.35	7.75	11.4	41.48	565.64	616.08	1.3145	3.6566	11.53	4	21	13.166	12.8	12.983	0.366	61.71	60.803	58.862	59.832	1.941	0.397	-9.72
11070202_110702	114	VC	Synchronous	Mild	33.38	23.68	8.48	9.21	14.56	9.1	5.35	7.71	11.4	41.489	565.98	612.73	1.3132	3.6591	11.55	5	20	13.05	12.75	12.9	0.3	61.47	60.72	59.144	59.932	1.576	0.398	-9.68
11070202_110702	115	VC	Synchronous	Mild	34.99	23.61	8.386	9.24	14.59	9	5.35	7.75	11	41.489	566.41	615.91	1.3133	3.6595	11.1	2	22	13.004	12.859	12.931	0.145	61.31	61.3	59.669	60.484	1.631	0.4	-9.6
11070202_110702	116	VC	Synchronous	Mild	34.65	23.63	8.395	9.22	14.57	9.1	5.35	7.75	11	41.491	565.76	616.09	1.3158	3.6557	11.1	0	24	13.025	12.862	12.944	0.163	61.38	61.066	59.699	60.383	1.367	0.4	-9.54
11070202_110702	117	VC	Synchronous	Mild	34.39	23.77	8.429	9.33	14.68	9.1	5.35	7.77	11.4	41.521	566.48	617.61	1.3108	3.6603	11.61	3	22	13.023	12.914	12.968	0.109	60.72	60.104	58.997	59.55	1.107	0.396	-9.76
11070202_110702	118	VC	Synchronous	Mild	34.49	23.81	8.496	9.32	14.67	9.1	5.35	7.79	11.4	41.501	565.47	619.28	1.3083	3.6628	11.62	1	24	13.163	12.95	13.056	0.213	60.72	60.445	59.267	59.856	1.178	0.393	-9.67
11070202_110702	119	VC	Synchronous	Mild	33.95	23.77	8.499	9.2	14.55	9.2	5.35	7.75	11.4	41.494	566.05	616.14	1.2972	3.6615	11.6	2	23	13.265	12.926	13.096	0.339	61.56	61.243	60.047	60.645	1.196	0.398	-9.54
11070202_110702	120	VC	Synchronous	Mild	34.69	23.84	8.411	9.23	14.58	9.3	5.35	7.76	11	41.499	565.47	616.85	1.3107	3.6608	11.14	1	23	13.302	12.965	13.133	0.337	61.28	60.687	59.169	59.928	1.518	0.395	-9.67
11070202_110702	121	VC	Synchronous	Mild	34.8	23.84	8.413	9.29	14.64	9.2	5.35	7.73	11	41.483	565.54	614.49	1.3133	3.6582	11.15	5	19	13.26	12.932	13.096	0.328	60.89	60.547	59.438	59.992	1.109	0.397	-9.74
11070202_110702	122	VC	Synchronous	Mild	34.02	23.79	8.477	9.3	14.65	9.1	5.35	7.75	11.4	41.51	565.31	616.45	1.3132	3.6578	11.6	3	22	13.184	12.886	13.035	0.298	60.81	60.441	58.309	59.375	2.132	0.396	-9.79
11070202_110702	123	VC	Synchronous	Mild	34	23.73	8.519	9.37	14.72	9	5.35	7.76	11.4	41.514	566.73	616.75	1.3022	3.6615	11.65	6	19	13.026	12.868	12.947	0.158	60.55	60.689	58.749	59.719	1.94	0.397	-9.73
11070202_110702	124	VC	Synchronous	Mild	34.68	23.84	8.421	9.35	14.7	9.1	5.35	7.75	11	41.498	565.95	616.23	1.312	3.6595	11.17	4	20	13.152	12.9	13.026	0.252	60.55	59.931	59.102	59.516	0.829	0.4	-9.76
11070202_110702	125	VC	Synchronous	Mild	35.12	23.88	8.43	9.36	14.71	9.2	5.35	7.78	11	41.52	565.91	618.64	1.3171	3.6544	11.19	3	21	13.134	12.943	13.038	0.191	60.5	59.931	58.175	59.053	1.756	0.4	-9.84
11070202_110702	126	VC	Synchronous	Mild	34.47	23.9	8.469	9.37	14.72	9.2	5.35	7.78	11.4	41.524	566.46	618.86	1.312	3.6603	11.65	2	23	13.208	12.952	13.08	0.256	60.5	60.07	58.727	59.398	1.343	0.397	-9.79
11070202_110702	127	VC	Synchronous	Mild	33.77	23.93	8.534	9.36	14.71	9.2	5.35	7.75	11.4	41.537	566.5	615.75	1.3095	3.6591	11.68	2	23	13.239	13.057	13.148	0.182	60.55	60.211	58.482	59.346	1.729	0.401	-9.82
11070202_110702	128	VC	Synchronous	Mild	34.2	23.97	8.528	9.42	14.77	9.2	5.35	7.76	11.4	41.542	566.53	616.71	1.2935	3.6578	11.71	2	23	13.195	13.03	13.113	0.165	60.14	59.587	58.183	58.885	1.404	0.398	-9.87
11070202_110702	129	VC	Synchronous	Mild	35.59	23.93	8.442	9.39	14.74	9.2	5.35	7.84	11	41.532	566.38	622.9	1.3171	3.6544	11.22	2	22	13.211	13.009	13.11	0.202	60.35	59.918	58.305	59.111	1.613	0.403	-9.82
11070202_110702	130	VC	Synchronous	Mild	34.79	23.93	8.436	9.35	14.7	9.2	5.35	7.76	11	41.514	566.65	616.81	1.3133	3.6595	11.23	1	23	13.218	13.03	13.124	0.188	60.6	60.174	59.071	59.623	1.103	0.397	-9.71
11070202_110702	132	VC	Variability	Mild	49.3	22.82	8.676	11.39	16.8	6	5.41	7.57	13.3	41.545	560.5	601.67	1.1573	3.1701	13.55	12	17	13.235	12.953	13.094	0.282	51.36	58.823	57.489	58.156	1.334	0.246	-11.54
11070202_110710	553	VC	Variability	Moderate	52.71	46.88	19.119	18.73	24.58	22.3	5.85	6.48	23.3	43.741	531.25	515.53	1.2142	1.2277	43.59	3	48	30.955	31.506	31.23	-0.551	28.9	28.799	30.999	29.899	-2.2	0.456	-18.66			Epochs	Reject	Breaths	Average	Bias	LOA	Average	Bias	LOA
11070204_110702	1	VC	Variability	Mild	53.25	33.85	10.194	12.98	18.59	15.3	5.61	10.59	11	36.625	498.42	555.07	1.3197	3.5853	13.48	2	22	24.578	24.095	24.337	0.483	39.62	37.412	36.472	36.942	0.94	0.393	-13.58			385	807	8632	32.788	-0.331774	1.16066	20.4511	-0.348751	0.884307
11070204_110702	2	VC	Variability	Mild	47.72	34.33	10.439	13.68	19.29	15	5.61	10.61	11.4	36.6	497.59	555.84	1.3182	3.6148	14.13	1	24	24.583	24.025	24.304	0.558	36.94	36.592	35.631	36.111	0.961	0.393	-13.95			15	4	459	59.7193	1.63427	0.903353	16.6613	-0.0674667	0.628484
11070204_110702	6	VC	Synchronous	Mild	39.96	34.29	10.257	14.37	19.92	14.4	5.55	10.43	11	36.656	498.76	546.34	1.3146	3.657	13.54	0	24	23.47	23.512	23.491	-0.042	34.71	34.618	34.528	34.573	0.09	0.395	-14.81			38	455	660	46.7451	1.61024	2.26261	13.5664	-0.387263	1.89365
11070204_110702	8	VC	Synchronous	Mild	40.03	33.93	10.171	13.94	19.45	14.5	5.51	10.51	11.4	36.66	498.98	550.56	1.3169	3.6542	14.01	0	25	23.606	23.448	23.527	0.158	35.92	35.781	35.449	35.615	0.332	0.394	-14.38			399	778	11714	39.7442	0.162885	0.94592	15.3675	0.0629398	1.08023
11070204_110702	9	VC	Synchronous	Mild	39.99	34.27	10.335	14.42	19.95	14.3	5.53	10.66	11.4	36.667	499.9	558.52	1.2874	3.6505	14.15	0	25	23.378	23.424	23.401	-0.046	34.67	34.614	34.562	34.588	0.052	0.393	-14.75			881	3784	17953	53.5482	0.81093	0.752865	16.7613	-0.276543	0.567498
11070204_110702	10	VC	Synchronous	Mild	41.12	33.58	10.262	13.65	19.18	14.4	5.53	10.55	11.4	36.657	498.56	552.92	1.3083	3.6591	13.92	0	25	23.484	23.304	23.394	0.18	36.55	36.377	36.039	36.208	0.338	0.394	-14.07			72	69	1718	49.7089	1.33367	0.776428	17.6852	-0.0860417	0.546189
11070204_110702	11	VC	Synchronous	Mild	41.09	33.39	10.207	13.41	18.94	14.4	5.53	10.6	11.4	36.667	499.91	555.43	1.2886	3.6603	13.93	0	25	23.549	23.52	23.535	0.029	37.3	37.113	36.81	36.962	0.303	0.393	-13.86			27	242	426	41.2479	1.41993	1.29496	17.3754	2.14963	1.10934
11070204_110702	15	VC	Variability	Mild	48.95	33.13	10.183	12.71	18.22	14.9	5.51	10.46	11.4	36.661	499.08	548.2	1.3243	3.5175	13.84	4	21	24.331	24.114	24.223	0.217	39.89	38.309	37.448	37.879	0.861	0.394	-13.2			38	71	1123	47.4936	0.720763	1.11333	12.1689	0.761763	0.436603
11070204_110702	16	VC	Synchronous	Mild	41.4	33.74	10.285	13.75	19.25	14.5	5.5	10.57	11.4	36.662	498.22	554.12	1.2997	3.6554	13.94	0	25	23.666	23.496	23.581	0.17	36.28	36.189	35.937	36.063	0.252	0.392	-14.12			26	57	494	52.5297	-0.0410769	0.666203	12.0341	-0.0848462	0.247692
11070204_110702	17	VC	Synchronous	Mild	42.68	33.77	10.109	13.68	19.17	14.6	5.49	10.68	11	36.684	498.11	559.7	1.3171	3.6416	13.39	3	21	23.746	23.629	23.688	0.117	36.62	35.716	35.531	35.623	0.185	0.395	-14.29			248	960	6771	34.8223	-0.788996	0.740391	18.9029	-1.6236	0.758667
11070204_110702	20	VC	Synchronous	Mild	48.07	33.55	10.072	13.84	19.32	14.2	5.48	10.54	11	36.7	499.42	552.36	1.3133	3.639	13.32	2	22	23.133	23.209	23.171	-0.076	36.18	35.617	35.425	35.521	0.192	0.393	-14.32			476	816	14067	33.7806	-0.475216	1.15842	15.6495	-0.513149	1.6029
11070204_110702	21	VC	Synchronous	Mild	39.82	33.68	10.137	14.09	19.57	14.1	5.48	10.67	11.4	36.697	498.96	559.03	1.3108	3.6603	13.92	0	25	22.987	23.124	23.055	-0.137	35.43	35.238	35.33	35.284	-0.092	0.396	-14.56			30	44	587	64.6517	0.6488	1.33998	12.8746	0.211167	0.310138
11070204_110702	25	VC	Variability	Mild	52.94	33.04	10.147	12.29	17.81	15.2	5.52	10.39	11.4	36.689	498.02	544.34	1.3169	3.5274	13.86	4	21	24.994	24.543	24.768	0.451	41.37	39.982	37.913	38.947	2.069	0.394	-12.88
11070204_110702	26	VC	Synchronous	Mild	42.72	33.75	10.153	13.38	18.87	14.9	5.49	10.22	11.4	36.693	498.76	535.62	1.3108	3.6603	14.05	0	25	24.202	23.892	24.047	0.31	37.33	37.026	36.321	36.674	0.705	0.394	-13.73
11070204_110702	27	VC	Synchronous	Mild	40.5	32.74	10.029	13.36	18.85	13.9	5.49	10.58	11	36.732	499.72	554.41	1.3133	3.6595	13.1	1	23	22.62	22.643	22.632	-0.023	37.4	37.374	36.761	37.068	0.613	0.395	-13.83
11070204_110702	28	VC	Synchronous	Mild	40.33	32.71	9.95	13.3	18.78	13.9	5.48	10.62	11	36.732	498.95	556.44	1.312	3.6595	13.07	1	23	22.67	22.709	22.69	-0.039	37.51	37.429	37.016	37.222	0.413	0.392	-13.75
11070204_110702	30	VC	Synchronous	Mild	40.83	32.64	9.951	13.2	18.68	14	5.48	10.65	11	36.71	499.31	558.29	1.3133	3.6595	13.1	0	24	22.718	22.812	22.765	-0.094	37.83	37.637	37.429	37.533	0.208	0.396	-13.6
11070204_110702	31	VC	Synchronous	Mild	41.72	32.89	10.041	13.39	18.87	14	5.48	10.62	11.4	36.681	495.95	556.4	1.3083	3.6591	13.7	0	25	22.889	22.896	22.892	-0.007	37.05	36.983	37.29	37.136	-0.307	0.392	-13.59
11070204_110702	32	VC	Synchronous	Mild	40.22	33.44	10.233	14	19.48	14	5.48	10.44	11.4	36.661	498.99	547.25	1.3132	3.6578	13.89	1	24	22.762	23.087	22.925	-0.325	35.71	35.652	35.508	35.58	0.144	0.394	-14.37
11070204_110702	47	VC	Synchronous	Mild	38.97	29.97	9.623	12.11	17.59	12.4	5.48	10.19	11.4	36.656	497.89	534.17	1.3108	3.6615	12.61	1	24	20	20.213	20.107	-0.213	41.45	41.062	38.89	39.976	2.172	0.392	-12.49
11070204_110702	48	VC	Synchronous	Mild	36.43	29.03	9.394	13.19	18.65	10.4	5.46	10.37	11	36.654	498.96	543.46	1.3171	3.6544	11.48	2	22	16.83	17.305	17.067	-0.475	37.84	37.428	37.142	37.285	0.286	0.395	-13.81
11070204_110702	49	VC	Synchronous	Mild	35.75	28.6	9.313	13.14	18.59	10	5.45	10.49	11	36.647	497.76	549.51	1.3107	3.6608	11.24	0	24	16.302	16.538	16.42	-0.236	37.88	37.597	37.449	37.523	0.148	0.392	-13.66
11070204_110702	50	VC	Synchronous	Mild	34.95	28.59	9.309	13.1	18.55	10	5.45	10.48	11	36.664	497.85	549.23	1.3094	3.6621	11.23	0	24	16.32	16.5	16.41	-0.18	38	37.609	37.516	37.562	0.093	0.392	-13.64
11070204_110702	51	VC	Synchronous	Mild	49.41	28.92	9.484	13.48	18.93	10	5.45	10.47	11.4	36.662	499.14	548.78	1.3169	3.6295	11.82	3	22	16.26	16.5	16.38	-0.24	37.02	36.741	36.745	36.743	-0.004	0.396	-13.97
11070204_110702	52	VC	Synchronous	Mild	35.14	29.01	9.49	13.52	18.98	10	5.46	10.48	11.4	36.662	498.49	549.23	1.2911	3.6603	11.83	0	25	16.31	16.392	16.351	-0.082	36.88	36.527	36.509	36.518	0.018	0.393	-14.04
11070204_110702	53	VC	Variability	Mild	52.57	30.33	9.737	15.07	20.51	9.8	5.44	10.28	11.4	36.681	499.68	538.67	1.328	3.4708	11.99	7	18	16.15	16.267	16.209	-0.117	33.76	34.298	34.405	34.352	-0.107	0.394	-15.75
11070204_110702	55	VC	Synchronous	Mild	34.6	30.1	9.557	14.53	19.97	10.1	5.44	10.36	11	36.681	498.37	542.92	1.3146	3.6582	11.64	0	24	16.475	16.675	16.575	-0.2	34.31	34.099	34.03	34.064	0.069	0.395	-15.05
11070204_110702	56	VC	Synchronous	Mild	34.86	29.38	9.559	13.96	19.41	10	5.45	10.52	11.4	36.687	498.61	551.19	1.3046	3.6591	11.87	4	21	16.14	16.171	16.155	-0.031	35.72	35.284	35.204	35.244	0.08	0.39	-14.51
11070204_110702	57	VC	Synchronous	Mild	34.9	29.55	9.558	14.2	19.64	9.9	5.44	10.5	11	36.676	497.83	550.41	1.3146	3.657	11.43	1	23	16.075	16.135	16.105	-0.06	35.06	34.752	34.581	34.666	0.171	0.393	-14.78
11070204_110702	58	VC	Synchronous	Mild	35.41	29.24	9.446	13.91	19.36	9.9	5.45	10.51	11	36.673	498.31	550.8	1.3107	3.6621	11.37	1	23	16.028	16.057	16.042	-0.029	35.83	35.4	35.437	35.418	-0.037	0.393	-14.45
11070204_110702	59	VC	Synchronous	Mild	35.32	29.46	9.454	14.12	19.56	9.9	5.44	10.46	11	36.681	498.79	548.13	1.3133	3.6582	11.44	3	21	16.063	16.229	16.146	-0.166	35.36	34.982	35.037	35.01	-0.055	0.395	-14.64
11070204_110702	62	VC	Variability	Mild	45.44	31.71	9.846	9.79	15.33	16.4	5.54	10.12	11.4	36.681	505.1	530.22	1.3169	3.5508	13.94	10	15	26.912	25.5	26.206	1.412	63.73	44.661	37.532	41.096	7.129	0.388	-10.34
11070204_110702	63	VC	Synchronous	Mild	42.36	29.81	9.668	12.75	18.23	11.6	5.48	10.03	11.4	36.681	498.65	525.74	1.3132	3.6345	12.41	3	22	18.104	18.477	18.291	-0.373	41.14	37.669	36.883	37.276	0.786	0.392	-12.9
11070204_110702	64	VC	Synchronous	Mild	35.81	28.04	9.258	12.44	17.91	10.1	5.47	10.36	11	36.681	498.76	543.03	1.3158	3.657	11.21	1	23	16.403	16.865	16.634	-0.462	40.12	39.675	39.363	39.519	0.312	0.397	-12.96
11070204_110702	67	VC	Variability	Mild	50.53	36.59	10.292	18.5	23.94	12.7	5.44	9.91	11.4	36.688	501.18	519.12	1.2591	3.5889	14.6	8	17	23.164	21.635	22.4	1.529	34.08	36.005	35.244	35.624	0.761	0.379	-17.35
11070204_110702	68	VC	Variability	Severe	44.31	34.4	10.533	15.27	20.7	13.7	5.43	10.22	10.5	36.668	499.38	535.49	1.2907	3.6733	12.93	1	22	22.145	22.418	22.282	-0.273	32.76	32.196	32.428	32.312	-0.232	0.395	-17.53
11070204_110702	70	VC	Synchronous	Mild	38.82	32.82	10.11	14.32	19.78	13	5.46	10.41	11.4	36.669	497.84	545.41	1.3095	3.6615	13.49	1	24	21.197	21.375	21.286	-0.178	34.78	34.373	34.5	34.436	-0.127	0.39	-14.85
11070204_110702	71	VC	Synchronous	Mild	37.49	35.31	10.401	16.47	21.91	13.4	5.44	10.37	11	36.681	497.87	543.27	1.3133	3.6582	13.62	0	24	21.742	22.15	21.946	-0.408	30.25	29.978	30.589	30.284	-0.611	0.395	-17.03
11070204_110702	72	VC	Synchronous	Mild	38.17	34.23	10.234	15.59	21.03	13.2	5.44	10.38	11	36.684	495.88	543.89	1.3056	3.6621	13.37	1	23	21.488	21.77	21.629	-0.282	31.82	31.525	32.708	32.117	-1.183	0.392	-15.81
11070204_110702	73	VC	Synchronous	Mild	38.57	34.23	10.228	15.38	20.83	13.4	5.45	10.43	11	36.683	499.09	546.77	1.3133	3.6595	13.45	0	24	21.8	22.237	22.018	-0.437	32.48	32.25	32.846	32.548	-0.596	0.393	-15.76
11070204_110702	74	VC	Synchronous	Mild	39.37	34.61	10.304	15.86	21.29	13.3	5.43	10.39	11	36.686	498.29	544.55	1.3094	3.6621	13.52	2	22	21.627	22.459	22.043	-0.832	31.49	31.046	31.906	31.476	-0.86	0.391	-16.38
11070204_110702	75	VC	Variability	Mild	52.56	37.24	10.818	18.09	23.5	13.7	5.41	10.24	11	36.678	498.68	536.79	1.3133	3.5853	14.2	5	19	22.219	23.037	22.628	-0.818	27.58	27.213	28.457	27.835	-1.244	0.393	-18.61
11070204_110702	76	VC	Synchronous	Mild	37.57	35.14	10.373	16.36	21.78	13.4	5.42	10.34	11	36.681	498.25	541.69	1.3094	3.6621	13.64	1	23	21.67	22.396	22.033	-0.726	30.48	30.167	31.076	30.622	-0.909	0.391	-16.87
11070204_110702	77	VC	Synchronous	Mild	38.28	33.98	10.32	15.36	20.8	13.2	5.44	10.35	11.4	36.681	498.93	542.6	1.2911	3.6591	13.92	1	24	21.385	22.1	21.742	-0.715	32.49	32.232	32.968	32.6	-0.736	0.396	-15.85
11070204_110702	78	VC	Synchronous	Mild	38.82	35.46	10.359	15.26	20.7	14.8	5.44	10.42	11.4	36.687	485.08	546.21	1.2898	3.6578	13.56	4	21	21.323	22.1	21.712	-0.777	31.8	32.475	33.204	32.84	-0.729	0.394	-13.08
11070204_110702	79	VC	Synchronous	Mild	38.91	33.9	10.179	15.38	20.82	13.1	5.44	10.41	11	36.681	497.79	545.71	1.3082	3.6634	13.28	2	22	21.221	21.9	21.56	-0.679	32.38	31.99	32.653	32.322	-0.663	0.389	-15.9
11070204_110702	80	VC	Synchronous	Mild	42.28	33.96	10.162	15.2	20.64	13.3	5.44	10.37	11	36.686	497.8	543.37	1.3107	3.6493	13.26	2	22	21.627	21.995	21.811	-0.368	32.79	32.348	32.852	32.6	-0.504	0.392	-15.71
11070204_110702	81	VC	Variability	Mild	51.39	36.27	10.734	17.48	22.91	13.4	5.43	10.19	11.4	36.687	498.91	533.71	1.3182	3.5495	14.4	6	19	21.609	22.216	21.913	-0.607	28.77	29.236	30.219	29.727	-0.983	0.393	-17.91
11070204_110702	83	VC	Variability	Mild	53.88	35.54	10.781	16.61	22.04	13.5	5.43	10.06	11.9	36.681	499.02	527.1	1.3227	3.4074	14.7	7	19	21.666	21.758	21.712	-0.092	30.12	29.809	30.352	30.081	-0.543	0.393	-17.17
11070204_110702	84	VC	Variability	Mild	48.06	36.33	10.764	17.38	22.79	13.5	5.41	10.16	11.4	36.693	499.62	532.41	1.3231	3.4449	14.49	5	20	21.897	22.395	22.146	-0.498	28.87	28.6	29.294	28.947	-0.694	0.392	-17.84
11070204_110702	86	VC	Synchronous	Mild	45.07	33.76	10.134	15.13	20.57	13.2	5.44	10.29	11	36.684	499.16	539.22	1.3133	3.6416	13.24	1	23	21.381	21.73	21.556	-0.349	33	32.56	33.014	32.787	-0.454	0.395	-15.71
11070204_110702	87	VC	Synchronous	Mild	39.28	33.26	10.076	14.8	20.25	13	5.45	10.41	11	36.687	498.35	545.3	1.3094	3.6621	13.06	4	20	21.09	21.45	21.27	-0.36	33.7	33.391	33.719	33.555	-0.328	0.392	-15.36
11070204_110702	88	VC	Synchronous	Mild	37.81	34.19	10.251	15.81	21.24	12.9	5.43	10.29	11	36.694	498.25	539.33	1.3133	3.6595	13.25	1	23	20.958	21.3	21.129	-0.342	31.53	31.107	31.645	31.376	-0.538	0.393	-16.42
11070204_110702	89	VC	Synchronous	Mild	37.7	33.64	10.096	15.39	20.81	12.8	5.42	10.39	11	36.686	499.3	544.5	1.3133	3.6186	13.11	1	23	20.802	21.13	20.966	-0.328	32.46	32.036	32.744	32.39	-0.708	0.395	-15.86
11070204_110702	90	VC	Synchronous	Mild	39.11	33.66	10.112	15.36	20.79	12.9	5.43	10.42	11	36.694	498.21	545.79	1.312	3.6595	13.1	1	23	20.867	21.196	21.032	-0.329	32.46	32.051	32.619	32.335	-0.568	0.395	-15.85
11070204_110702	91	VC	Synchronous	Mild	38.27	33.52	10.12	15.34	20.77	12.8	5.43	10.4	11.4	36.688	499.11	545.13	1.3169	3.6554	13.64	0	25	20.729	21.168	20.948	-0.439	32.56	32.295	32.763	32.529	-0.468	0.397	-15.84
11070204_110702	92	VC	Synchronous	Mild	37.6	34.17	10.367	15.84	21.26	12.9	5.42	10.29	11	36.694	498.16	539.24	1.3107	3.6608	13.21	2	22	20.924	20.959	20.941	-0.035	31.49	31.152	31.711	31.431	-0.559	0.392	-16.27
11070204_110702	95	VC	Synchronous	Mild	37.66	33.98	10.21	15.71	21.14	12.8	5.43	10.36	11	36.686	498.7	542.96	1.3133	3.6582	13.19	1	23	20.836	21.078	20.957	-0.242	31.76	31.407	31.88	31.643	-0.473	0.393	-16.18
11070204_110702	96	VC	Variability	Mild	46.01	35.19	10.33	16.87	22.28	12.9	5.41	10.31	11	36.694	499.11	540.48	1.3197	3.5674	13.43	6	18	20.84	21.2	21.02	-0.36	29.76	29.372	30.058	29.715	-0.686	0.391	-17.34
11070204_110702	97	VC	Variability	Mild	53.33	35.9	10.636	17.44	22.85	13	5.41	10.26	11.4	36.687	499.44	537.83	1.3169	3.5692	14.19	6	19	20.962	21.537	21.249	-0.575	28.71	28.832	29.747	29.29	-0.915	0.394	-18.08
11070204_110702	98	VC	Variability	Mild	43.06	35.35	10.567	16.75	22.18	13.2	5.43	10.11	11.4	36.691	498.8	530.01	1.3194	3.4855	14.07	7	18	21.25	21.317	21.284	-0.067	29.87	29.958	30.674	30.316	-0.716	0.394	-17.39
11070204_110702	99	VC	Synchronous	Mild	37.28	34.08	10.18	15.96	21.38	12.7	5.42	10.24	11	36.692	499.08	536.63	1.3133	3.6557	13.21	2	22	20.716	21.014	20.865	-0.298	31.3	30.998	31.642	31.32	-0.644	0.392	-16.49
11070204_110702	100	VC	Synchronous	Mild	38.07	33.74	10.123	15.64	21.06	12.7	5.42	10.44	11	36.697	498.27	546.88	1.3133	3.6582	13.09	2	22	20.621	20.918	20.77	-0.297	31.89	31.678	32.11	31.894	-0.432	0.392	-16.08
11070204_110702	101	VC	Synchronous	Mild	38.61	34.22	10.206	15.69	21.12	13.1	5.43	10.38	11	36.704	499.1	543.78	1.3171	3.6544	13.3	1	23	21.235	21.443	21.339	-0.208	31.85	31.497	31.842	31.669	-0.345	0.396	-16.21
11070204_110702	106	VC	Synchronous	Mild	39.4	34.81	10.4	14.53	19.97	14.8	5.44	10.21	11.4	36.671	499.26	534.94	1.3145	3.6578	14.36	1	24	24.157	24.25	24.203	-0.093	34.45	34.107	34.238	34.172	-0.131	0.396	-14.99
11070204_110702	107	VC	Synchronous	Mild	38.46	34.52	10.205	14.69	20.13	14.4	5.44	10.29	11	36.673	498.89	539.33	1.3107	3.6608	13.53	2	22	23.375	23.25	23.312	0.125	33.97	33.655	33.831	33.743	-0.176	0.391	-15.15
11070204_110702	108	VC	Synchronous	Mild	38.55	34.66	10.229	15	20.44	14.2	5.44	10.37	11	36.678	499.33	543.38	1.3107	3.6595	13.52	4	20	22.917	22.98	22.949	-0.063	33.3	32.851	33.136	32.993	-0.285	0.392	-15.61
11070204_110702	109	VC	Synchronous	Mild	38.48	34.33	10.168	14.82	20.25	14.1	5.43	10.39	11	36.681	498.71	544.69	1.3158	3.6557	13.42	4	20	22.869	22.845	22.857	0.024	33.66	33.344	33.707	33.526	-0.363	0.395	-15.34
11070204_110702	110	VC	Variability	Mild	44.46	36.37	10.596	16.69	22.09	14.3	5.4	10.32	11	36.681	498.98	540.93	1.321	3.5302	13.88	4	20	23.25	22.995	23.123	0.255	29.95	29.487	29.824	29.655	-0.337	0.389	-17.38
11070204_110702	111	VC	Synchronous	Mild	37.85	34.82	10.222	15.22	20.64	14.2	5.42	10.35	11	36.675	498.62	542.18	1.3133	3.6595	13.47	5	19	23.034	22.532	22.783	0.502	32.77	32.47	32.465	32.468	0.005	0.393	-15.79
11070204_110702	112	VC	Synchronous	Mild	43.04	34.51	10.287	15.05	20.48	14	5.43	10.41	11.4	36.681	498.41	545.51	1.2923	3.6431	13.92	3	22	22.849	22.459	22.654	0.39	33.14	32.888	32.761	32.825	0.127	0.393	-15.62
11070204_110702	113	VC	Synchronous	Mild	40.69	34.7	10.199	15.23	20.66	14	5.43	10.34	11	36.676	498.72	541.81	1.321	3.6531	13.44	0	24	22.832	22.4	22.616	0.432	32.79	32.521	32.441	32.481	0.08	0.393	-15.65
11070204_110702	114	VC	Synchronous	Mild	38.3	34.56	10.209	15.46	20.89	13.7	5.43	10.45	11	36.684	498.36	547.34	1.3107	3.6608	13.36	1	23	22.234	22.03	22.132	0.204	32.26	32.018	32.358	32.188	-0.34	0.392	-15.91
11070204_110702	115	VC	Synchronous	Mild	39.18	33.95	10.135	14.91	20.35	13.6	5.44	10.48	11	36.686	498.1	548.92	1.3133	3.6582	13.25	0	24	22.105	22.062	22.084	0.043	33.42	33.106	33.309	33.207	-0.203	0.395	-15.43
11070204_110702	116	VC	Synchronous	Mild	38.38	35.16	10.338	16.17	21.59	13.6	5.42	10.41	11.4	36.679	498.69	545.45	1.3157	3.6566	14.07	1	24	22.013	21.9	21.956	0.113	30.89	30.581	31.115	30.848	-0.534	0.393	-16.63
11070204_110702	117	VC	Synchronous	Mild	39.62	35.28	10.532	16.25	21.67	13.6	5.42	10.4	11.4	36.679	499.1	544.89	1.3157	3.6394	14.18	2	23	22.137	22.096	22.117	0.041	30.75	30.648	31.073	30.861	-0.425	0.393	-16.78
11070204_110702	120	VC	Synchronous	Mild	38.24	34.56	10.28	15.6	21.03	13.5	5.43	10.45	11	36.659	498.33	547.58	1.312	3.6595	13.43	0	24	22	22.175	22.087	-0.175	31.95	31.655	32.068	31.861	-0.413	0.393	-16.14
11070204_110702	121	VC	Synchronous	Mild	38.74	33.82	10.137	14.97	20.41	13.4	5.44	10.56	11	36.666	497.99	553.2	1.3094	3.6634	13.23	0	24	21.815	21.95	21.883	-0.135	33.29	33.001	33.36	33.18	-0.359	0.392	-15.44
11070204_110702	122	VC	Synchronous	Mild	38.74	33.96	10.144	15.22	20.66	13.3	5.44	10.49	11	36.671	497.94	549.66	1.3146	3.6582	13.23	0	24	21.672	21.738	21.705	-0.066	32.73	32.541	32.802	32.671	-0.261	0.393	-15.67
11070204_110702	123	VC	Variability	Mild	46.36	34.9	10.345	16.22	21.64	13.3	5.42	10.42	11.4	36.686	498.65	545.95	1.3157	3.616	14.04	1	24	21.6	21.8	21.7	-0.2	30.79	30.797	31.26	31.029	-0.463	0.398	-16.75
11070204_110702	124	VC	Synchronous	Mild	37.73	34.14	10.32	15.4	20.83	13.3	5.43	10.46	11.4	36.681	498.32	547.85	1.3083	3.6628	13.83	1	24	21.602	21.663	21.633	-0.061	32.36	32.02	32.513	32.267	-0.493	0.392	-15.9
11070204_110702	125	VC	Synchronous	Mild	39.3	34.19	10.187	15.31	20.75	13.4	5.44	10.47	11	36.698	498.87	548.4	1.3107	3.6608	13.31	0	24	21.832	21.825	21.828	0.007	32.6	32.403	32.652	32.528	-0.249	0.395	-15.72
11070204_110702	126	VC	Variability	Mild	47.94	37.42	10.674	18.23	23.62	13.8	5.39	10.13	11.4	36.698	499.43	531.06	1.3206	3.568	14.67	4	21	22.229	22.643	22.436	-0.414	27.44	27.145	28.091	27.618	-0.946	0.393	-18.86
11070204_110702	127	VC	Synchronous	Mild	46.84	34.89	10.29	16.03	21.45	13.4	5.42	10.31	11	36.678	499.36	540.18	1.3146	3.6326	13.48	2	22	21.783	21.777	21.78	0.006	31.17	30.796	31.326	31.061	-0.53	0.393	-16.58
11070204_110702	128	VC	Synchronous	Mild	40.18	33.8	10.08	14.41	19.85	13.9	5.44	10.49	11	36.678	498.67	549.53	1.3171	3.648	13.18	1	23	22.594	21.965	22.279	0.629	35.56	34.621	33.792	34.207	0.829	0.395	-15.06
11070204_110702	129	VC	Synchronous	Mild	52.28	33.75	10.092	14.53	19.98	13.8	5.45	10.51	11.4	36.684	498.01	550.71	1.3218	3.6098	13.69	2	23	22.424	21.952	22.188	0.472	34.38	33.695	33.482	33.588	0.213	0.39	-15.03
11070204_110702	132	VC	Synchronous	Mild	41.39	36.64	10.631	14.61	20.07	16.6	5.46	10.14	11.4	36.698	498.93	531.49	1.3108	3.6615	15.18	0	25	26.81	26.544	26.677	0.266	34.46	33.924	32.586	33.255	1.338	0.394	-15.25
11070204_110702	133	VC	Synchronous	Mild	40.83	33.95	10.306	14.52	19.97	14	5.45	10.28	11.4	36.689	499.19	538.87	1.3157	3.6369	13.9	4	21	22.709	22.5	22.605	0.209	34.43	33.988	33.866	33.927	0.122	0.394	-15.08
11070204_110702	134	VC	Variability	Mild	53.54	34.1	10.176	15.36	20.78	13.3	5.42	10.3	11.4	36.696	499.63	539.71	1.3157	3.5877	13.77	5	20	21.687	21.63	21.659	0.057	32.71	31.976	32.199	32.087	-0.223	0.394	-15.93
11070204_110702	135	VC	Synchronous	Mild	44.63	34.56	10.267	15.93	21.35	13.2	5.42	10.36	11.4	36.697	499.28	542.98	1.3145	3.6345	13.87	3	22	21.573	21.327	21.45	0.246	31.43	31.301	31.648	31.474	-0.347	0.393	-16.33
11070204_110702	136	VC	Variability	Moderate	49.8	35.42	10.518	16.75	22.16	13.3	5.41	10.41	11.4	36.703	498.78	545.7	1.3182	3.5471	13.95	9	16	21.465	21.188	21.326	0.277	29.85	29.646	30.175	29.91	-0.529	0.39	-17.48
11070204_110702	137	VC	Variability	Mild	47.38	34.41	10.358	15.74	21.16	13.2	5.42	10.29	11.4	36.69	499.15	539.18	1.3182	3.5237	13.78	6	19	21.471	21.111	21.291	0.36	31.75	31.47	31.75	31.61	-0.28	0.393	-16.31
11070204_110702	138	VC	Variability	Mild	42	33.58	10.124	15.1	20.54	13	5.44	10.29	11	36.7	498.59	539.26	1.3094	3.5891	13.05	2	22	21.158	20.945	21.052	0.213	33.12	32.866	32.873	32.87	-0.007	0.392	-15.78
11070204_110702	143	VC	Synchronous	Mild	44.73	35.7	10.459	14.5	19.97	15.7	5.47	10.08	11	36.683	498.8	528.29	1.312	3.6595	14.21	0	24	25.433	25.338	25.386	0.095	34.88	34.266	33.346	33.806	0.92	0.397	-14.78
11070204_110702	144	VC	Variability	Mild	45.85	33.25	10.147	14.28	19.73	13.5	5.45	10.24	11.4	36.686	499.32	536.72	1.3194	3.5988	13.65	3	22	21.794	21.873	21.834	-0.079	35.09	34.182	34.241	34.212	-0.059	0.396	-14.8
11070204_110702	146	VC	Variability	Mild	50.7	33.67	10.103	15.49	20.91	12.8	5.42	10.33	11	36.681	499.53	541.15	1.321	3.5827	13.1	4	20	20.808	21.12	20.964	-0.312	32.28	31.929	32.279	32.104	-0.35	0.395	-16.11
11070204_110702	147	VC	Synchronous	Mild	38.61	33.13	10.061	14.78	20.22	12.9	5.44	10.44	11.4	36.675	499.1	547.2	1.3157	3.6566	13.52	4	21	20.96	21.057	21.008	-0.097	33.83	33.383	33.454	33.419	-0.071	0.394	-15.31
11070204_110702	148	VC	Synchronous	Mild	37.66	33.72	10.243	15.42	20.85	12.9	5.43	10.4	11.4	36.686	498.64	544.85	1.3145	3.6566	13.63	2	23	20.911	20.974	20.943	-0.063	32.38	32.324	32.746	32.535	-0.422	0.396	-15.82
11070204_110702	149	VC	Synchronous	Mild	36.39	34.18	10.183	15.97	21.39	12.8	5.42	10.45	11	36.687	498.89	547.6	1.312	3.6595	13.2	4	20	20.664	21.03	20.847	-0.366	31.27	30.855	31.466	31.16	-0.611	0.391	-16.64
11070204_110702	150	VC	Synchronous	Mild	37.82	33.4	10.068	15.16	20.59	12.8	5.43	10.45	11	36.692	498.89	547.82	1.312	3.6595	13.04	2	22	20.785	21.014	20.899	-0.229	32.93	32.617	32.977	32.797	-0.36	0.395	-15.7
11070204_110702	151	VC	Synchronous	Mild	46.58	33.49	10.189	15.17	20.59	12.9	5.42	10.48	11.4	36.691	498.75	548.94	1.3206	3.632	13.56	7	18	20.82	21.05	20.935	-0.23	32.9	32.331	32.701	32.516	-0.37	0.396	-15.83
11070204_110702	152	VC	Synchronous	Mild	37.67	33.5	10.212	15.18	20.61	12.9	5.43	10.52	11.4	36.69	498.63	551.06	1.296	3.6603	13.56	5	20	20.877	20.955	20.916	-0.078	32.84	32.542	32.663	32.602	-0.121	0.394	-15.81
11070204_110702	153	VC	Synchronous	Mild	54.32	34.09	10.239	15.81	21.23	12.9	5.42	10.35	11	36.694	498.76	542.15	1.3133	3.6314	13.19	1	23	20.864	21.013	20.939	-0.149	31.56	31.241	31.746	31.493	-0.505	0.392	-16.36
11070204_110702	154	VC	Synchronous	Mild	37.1	33.77	10.123	15.47	20.9	12.9	5.43	10.58	11	36.696	498.89	554.55	1.312	3.6608	13.13	0	24	20.862	21.012	20.937	-0.15	32.27	31.915	32.331	32.123	-0.416	0.392	-15.99
11070204_110702	155	VC	Synchronous	Mild	38.92	34.08	10.253	15.71	21.13	12.9	5.42	10.43	11.4	36.692	499.23	546.41	1.3157	3.6431	13.78	3	22	21.014	21.191	21.102	-0.177	31.8	31.53	31.997	31.764	-0.467	0.392	-16.24
11070204_110702	156	VC	Synchronous	Mild	44.97	33.63	10.261	15.38	20.8	12.8	5.42	10.36	11.4	36.681	498.59	542.7	1.3046	3.6369	13.61	4	21	20.903	20.971	20.937	-0.068	32.44	32.049	32.327	32.188	-0.278	0.394	-15.91
11070204_110702	157	VC	Synchronous	Mild	42.05	34.15	10.29	15.65	21.07	13.1	5.42	10.41	11.4	36.687	498.68	545.47	1.3145	3.6345	13.77	4	21	21.234	21.471	21.352	-0.237	31.86	31.727	32.181	31.954	-0.454	0.393	-16.15
11070204_110702	159	VC	Variability	Mild	42.69	34.85	10.481	16.38	21.8	13.1	5.42	10.42	11.4	36.684	498.75	545.78	1.3145	3.5951	13.98	3	22	21.267	21.327	21.297	-0.06	30.48	30.287	30.781	30.534	-0.494	0.392	-16.85
11070204_110702	160	VC	Synchronous	Mild	42.24	33.83	10.191	15.25	20.68	13.1	5.43	10.4	11	36.689	499.28	545.08	1.3171	3.6429	13.19	3	21	21.271	21.443	21.357	-0.172	32.74	32.259	32.695	32.477	-0.436	0.395	-15.83
11070204_110702	161	VC	Synchronous	Mild	38.34	33.57	10.082	14.99	20.44	13.1	5.45	10.48	11	36.698	499.42	549.37	1.3133	3.6582	13.12	0	24	21.277	21.375	21.326	-0.098	33.33	32.888	33.172	33.03	-0.284	0.393	-15.6
11070204_110702	162	VC	Synchronous	Mild	37.81	33.22	10.032	14.61	20.05	13.2	5.44	10.44	11	36.696	499.26	547.19	1.3133	3.6582	13.08	0	24	21.383	21.525	21.454	-0.142	34.19	33.846	33.889	33.867	-0.043	0.393	-15.17
11070204_110702	163	VC	Synchronous	Mild	40.1	33.71	10.126	15.14	20.59	13.1	5.45	10.43	11	36.696	499.89	546.43	1.3133	3.6518	13.22	1	23	21.269	21.47	21.369	-0.201	33.04	32.62	33.049	32.834	-0.429	0.395	-15.59
11070204_110702	164	VC	Variability	Mild	45.02	33.25	10.231	14.7	20.15	13.1	5.45	10.52	11.4	36.689	498.48	551.13	1.3182	3.5975	13.63	4	21	21.349	21.686	21.517	-0.337	33.99	33.485	33.843	33.664	-0.358	0.394	-15.29
11070204_110702	165	VC	Synchronous	Mild	39.09	33.05	10.024	14.5	19.96	13.1	5.46	10.51	11	36.686	499.39	550.88	1.3146	3.6582	13.03	0	24	21.262	21.475	21.369	-0.213	34.51	34.201	34.157	34.179	0.044	0.396	-15.1
11070204_110702	166	VC	Variability	Mild	41.31	37.57	10.895	18.84	24.22	13.4	5.38	10.15	11.4	36.705	498.51	531.98	1.3194	3.5225	14.61	5	20	21.789	21.9	21.845	-0.111	26.57	26.664	27.491	27.078	-0.827	0.392	-19.22
11070204_110702	167	VC	Synchronous	Mild	37.34	34.73	10.265	16.4	21.8	12.9	5.4	10.31	11	36.689	499.04	540.31	1.3171	3.657	13.35	1	23	20.95	21.117	21.034	-0.167	30.45	30.153	30.754	30.453	-0.601	0.396	-16.97
11070204_110702	168	VC	Synchronous	Mild	36.68	33.61	10.126	15.42	20.84	12.8	5.42	10.39	11.4	36.686	498.91	544.36	1.3108	3.6603	13.64	2	23	20.742	21	20.871	-0.258	32.36	32.071	32.499	32.285	-0.428	0.392	-15.94
11070204_110702	169	VC	Synchronous	Mild	38.01	33.38	10.155	14.97	20.4	13	5.43	10.47	11.4	36.691	499.29	548.82	1.3169	3.6542	13.62	2	23	21.086	21.274	21.18	-0.188	33.39	33.117	33.398	33.258	-0.281	0.396	-15.54
11070204_110702	170	VC	Synchronous	Mild	37.86	33.05	10.166	14.62	20.07	13	5.45	10.43	11.4	36.688	499.2	546.73	1.2985	3.6615	13.54	0	25	21.079	21.24	21.16	-0.161	34.15	33.834	34.206	34.02	-0.372	0.394	-15.1
11070204_110702	171	VC	Synchronous	Mild	40.6	32.91	10.069	14.5	19.95	13	5.45	10.54	11	36.676	498.7	552.08	1.312	3.6442	12.95	1	23	21.052	21.261	21.157	-0.209	34.4	34.067	34.283	34.175	-0.216	0.393	-15.05
11070204_110702	172	VC	Synchronous	Mild	37.79	33.81	10.133	15.28	20.72	13.1	5.44	10.41	11	36.698	498.81	545.53	1.3158	3.6557	13.19	0	24	21.27	21.3	21.285	-0.03	32.65	32.413	32.571	32.492	-0.158	0.397	-15.74
11070204_110702	173	VC	Synchronous	Mild	38.37	33.37	10.059	15.07	20.51	12.9	5.44	10.47	11	36.686	498.05	548.5	1.3146	3.657	12.99	2	22	20.869	20.986	20.928	-0.117	33.05	32.663	32.93	32.796	-0.267	0.393	-15.63
11070204_110702	174	VC	Synchronous	Mild	38.26	33.31	10.165	14.82	20.27	13	5.45	10.51	11.4	36.7	498.57	550.73	1.2911	3.6578	13.57	0	25	21.144	21.204	21.174	-0.06	33.66	33.267	33.535	33.401	-0.268	0.398	-15.4
11070204_110702	175	VC	Synchronous	Mild	39.35	32.76	10.024	14.37	19.84	12.9	5.47	10.59	11	36.686	498.02	554.85	1.3082	3.6634	12.91	0	24	21.032	21.187	21.11	-0.155	34.67	34.38	34.617	34.498	-0.237	0.392	-14.84
11070204_110702	176	VC	Synchronous	Mild	39.63	32.67	9.95	14.12	19.58	13.1	5.46	10.5	11	36.684	499.13	550.1	1.3133	3.6595	12.92	0	24	21.255	21.363	21.309	-0.108	35.38	35.021	35.149	35.085	-0.128	0.396	-14.6
11070204_110702	177	VC	Synchronous	Mild	39.37	32.51	9.932	14.13	19.59	12.9	5.46	10.51	11	36.674	499.15	550.49	1.3158	3.657	12.86	0	24	21.025	21.175	21.1	-0.15	35.35	35.079	35.089	35.084	-0.01	0.396	-14.62
11070204_110702	178	VC	Synchronous	Mild	38.82	33.5	10.083	15.17	20.62	12.9	5.45	10.49	11	36.679	498.88	549.78	1.3133	3.6595	13.07	0	24	20.945	21.05	20.998	-0.105	32.92	32.651	32.989	32.82	-0.338	0.395	-15.67
11070204_110702	179	VC	Synchronous	Mild	38.84	32.97	10.001	14.58	20.04	12.9	5.46	10.54	11	36.684	498.1	552.45	1.3107	3.6608	12.91	0	24	21.02	21.05	21.035	-0.03	34.17	33.846	34.098	33.972	-0.252	0.393	-15.1
11070204_110702	180	VC	Synchronous	Mild	38.85	32.76	10.012	14.26	19.73	13	5.47	10.49	11.4	36.686	499.24	549.73	1.3145	3.6578	13.53	0	25	21.221	21.456	21.338	-0.235	35.03	34.802	35.134	34.968	-0.332	0.398	-14.63
11070204_110702	181	VC	Synchronous	Mild	40.11	32.87	9.99	14.36	19.83	13	5.47	10.66	11	36.686	498.77	558.63	1.3094	3.6621	12.96	0	24	21.208	21.275	21.241	-0.067	34.75	34.451	34.608	34.529	-0.157	0.391	-14.83
11070204_110702	182	VC	Synchronous	Mild	39.26	32.94	10.012	14.33	19.8	13.1	5.47	10.5	11	36.689	499.15	550.23	1.312	3.6595	13.02	1	23	21.347	21.522	21.434	-0.175	34.88	34.488	34.656	34.572	-0.168	0.395	-14.86
11070204_110702	183	VC	Variability	Mild	40.94	33.43	10.247	14.51	19.97	13.5	5.46	10.52	11.4	36.698	498.9	551.17	1.3132	3.5889	13.69	1	24	21.89	21.813	21.852	0.077	34.4	33.967	33.971	33.969	-0.004	0.396	-15.04
11070204_110702	184	VC	Synchronous	Mild	39.13	33.47	10.098	14.87	20.32	13.1	5.45	10.5	11	36.691	499.56	550.38	1.3133	3.6595	13.11	0	24	21.338	21.363	21.351	-0.025	33.62	33.243	33.519	33.381	-0.276	0.395	-15.35
11070204_110702	185	VC	Synchronous	Mild	38.52	34	10.174	15.36	20.81	13.2	5.45	10.49	11	36.688	499.95	549.45	1.312	3.6595	13.27	0	24	21.412	21.563	21.487	-0.151	32.59	32.267	32.541	32.404	-0.274	0.393	-15.89
11070204_110702	187	VC	Synchronous	Mild	35.46	35.23	10.335	16.81	22.21	13	5.4	10.23	11	36.692	499.48	536.26	1.3158	3.6557	13.49	3	21	21.029	21.286	21.157	-0.257	29.74	29.403	29.965	29.684	-0.562	0.392	-17.47
11070204_110702	189	VC	Synchronous	Mild	39	33.33	10.066	14.84	20.29	13	5.45	10.51	11	36.691	498.68	550.86	1.312	3.6595	13.07	0	24	21.203	21.388	21.296	-0.185	33.6	33.386	33.512	33.449	-0.126	0.393	-15.33
11070204_110702	190	VC	Synchronous	Mild	38.74	33.04	10.011	14.36	19.82	13.2	5.46	10.48	11	36.681	499.42	548.95	1.312	3.6582	13.03	0	24	21.485	21.55	21.517	-0.065	34.77	34.522	34.486	34.504	0.036	0.392	-14.87
11070204_110702	191	VC	Synchronous	Mild	39.26	32.78	9.974	14.29	19.75	13	5.46	10.59	11	36.691	498.29	554.81	1.3107	3.6608	12.93	0	24	21.155	21.263	21.209	-0.108	34.9	34.527	34.671	34.599	-0.144	0.392	-14.77
11070204_110702	192	VC	Synchronous	Mild	39.31	32.86	10.128	14.38	19.84	13	5.46	10.6	11.4	36.688	498.72	555.24	1.296	3.6603	13.47	0	25	21.187	21.24	21.213	-0.053	34.69	34.448	34.489	34.468	-0.041	0.394	-14.85
11070204_110702	193	VC	Synchronous	Mild	39.75	32.57	9.992	14	19.47	13.1	5.47	10.61	11	36.689	498.58	556	1.3146	3.657	12.85	1	23	21.284	21.222	21.253	0.062	35.63	35.128	35.165	35.147	-0.037	0.395	-14.57
11070204_110702	194	VC	Synchronous	Mild	38.93	32.72	9.959	14.12	19.58	13.1	5.46	10.49	11	36.683	499.03	549.81	1.3171	3.6544	12.92	0	24	21.39	21.288	21.339	0.102	35.37	35.167	35.191	35.179	-0.024	0.396	-14.47
11070204_110702	195	VC	Synchronous	Mild	39.11	33.85	10.172	15.45	20.91	12.9	5.46	10.5	11	36.688	498.75	550.4	1.3107	3.6608	13.17	0	24	21.025	21.238	21.131	-0.213	32.31	32.04	32.392	32.216	-0.352	0.392	-15.96
11070204_110702	196	VC	Variability	Mild	45.02	33.83	10.188	15.23	20.68	13.1	5.45	10.53	11.4	36.693	498.2	551.74	1.3169	3.6123	13.72	0	25	21.35	21.456	21.403	-0.106	32.76	32.414	32.743	32.579	-0.329	0.396	-15.78
11070204_110702	197	VC	Synchronous	Mild	37.97	33.7	10.252	15.23	20.67	13	5.44	10.53	11.4	36.695	497.95	551.97	1.312	3.6603	13.63	0	25	21.187	21.108	21.148	0.079	32.77	32.53	32.734	32.632	-0.204	0.39	-15.75
11070204_110702	198	VC	Synchronous	Mild	38.66	33.64	10.105	15.21	20.65	13	5.44	10.57	11	36.688	499.48	553.92	1.3146	3.6582	13.14	0	24	21.108	21.263	21.186	-0.155	32.84	32.575	33.041	32.808	-0.466	0.395	-15.7
11070204_110702	199	VC	Synchronous	Mild	36.95	34.77	10.297	16.56	21.98	12.8	5.42	10.46	11	36.702	499.24	548.08	1.3158	3.657	13.38	1	23	20.776	21.117	20.947	-0.341	30.19	29.969	30.639	30.304	-0.67	0.393	-17.17
11070204_110702	200	VC	Synchronous	Mild	37.32	34.21	10.202	15.87	21.31	12.9	5.44	10.5	11	36.683	498.52	550.02	1.3094	3.6621	13.22	0	24	20.965	21.012	20.989	-0.047	31.46	31.187	31.662	31.425	-0.475	0.393	-16.39
11070204_110702	202	VC	Synchronous	Mild	38.5	33.11	10.033	14.69	20.14	13	5.45	10.5	11	36.681	498.81	550.42	1.3107	3.6595	13.04	0	24	21.11	21.413	21.261	-0.303	33.96	33.759	33.995	33.877	-0.236	0.392	-15.09
11070204_110702	203	VC	Synchronous	Mild	38.79	33.45	10.085	15.06	20.51	12.9	5.45	10.56	11	36.681	499.19	553.53	1.3107	3.6608	13.08	0	24	21.04	21.088	21.064	-0.048	33.14	32.954	33.178	33.066	-0.224	0.397	-15.48
11070204_110702	204	VC	Synchronous	Mild	37.4	33.38	10.15	15	20.45	12.9	5.45	10.53	11.4	36.681	498.24	551.81	1.3157	3.6566	13.55	0	25	21.024	21.072	21.048	-0.048	33.24	32.956	33.319	33.138	-0.363	0.394	-15.48
11070204_110702	206	VC	Variability	Mild	52.43	38.13	11.276	19.55	24.95	13.2	5.4	9.94	12.4	36.681	498.75	520.95	1.3223	3.2789	15.99	9	18	21.747	22	21.873	-0.253	25.78	25.482	26.55	26.016	-1.068	0.393	-20.28
11070204_110702	207	VC	Synchronous	Mild	35.19	34.76	10.277	16.46	21.87	12.9	5.41	10.14	11	36.681	498.98	531.08	1.3171	3.6557	13.35	1	23	20.94	21.222	21.081	-0.282	30.39	30.029	30.617	30.323	-0.588	0.396	-17.12
11070204_110702	208	VC	Synchronous	Mild	37.72	33.14	10.012	14.69	20.13	13	5.44	10.44	11	36.681	497.85	546.92	1.3133	3.6595	12.97	0	24	21.193	21.313	21.253	-0.12	33.91	33.732	33.933	33.832	-0.201	0.393	-15.18
11070204_110702	209	VC	Synchronous	Mild	39.34	32.35	9.889	13.76	19.22	13.1	5.46	10.57	11	36.681	498.8	553.64	1.3158	3.6557	12.85	0	24	21.405	21.55	21.477	-0.145	36.27	36.076	36.018	36.047	0.058	0.395	-14.24
11070204_110702	210	VC	Synchronous	Mild	39.05	32.11	9.861	13.56	19.02	13.1	5.46	10.57	11	36.688	499.34	553.66	1.3133	3.6582	12.81	0	24	21.297	21.563	21.43	-0.266	36.82	36.566	36.367	36.466	0.199	0.393	-14.09
11070204_110702	211	VC	Synchronous	Mild	38.5	32.69	9.98	13.9	19.35	13.3	5.45	10.59	11.4	36.683	499.19	555.13	1.3145	3.6566	13.5	1	24	21.707	21.725	21.716	-0.018	35.94	35.586	35.529	35.558	0.057	0.396	-14.35
11070204_110702	213	VC	Synchronous	Mild	37.08	33.78	10.14	15.32	20.76	13	5.44	10.52	11	36.688	499.39	551.23	1.3133	3.6595	13.22	0	24	21.177	21.488	21.332	-0.311	32.62	32.351	33.056	32.703	-0.705	0.393	-15.8
11070204_110702	215	VC	Synchronous	Mild	42.66	34	10.162	15.17	20.62	13.4	5.45	10.55	11	36.686	499.04	552.8	1.3184	3.6429	13.29	2	22	21.742	21.845	21.794	-0.103	32.91	32.498	32.9	32.699	-0.402	0.395	-15.68
11070204_110702	216	VC	Synchronous	Mild	38.65	34.74	10.286	16.19	21.61	13.1	5.42	10.49	11	36.683	498.19	549.5	1.3146	3.657	13.38	0	24	21.28	21.363	21.322	-0.083	31.03	30.686	31.153	30.919	-0.467	0.392	-16.68
11070204_110702	217	VC	Synchronous	Mild	37.1	35.12	10.348	16.68	22.1	13	5.42	10.55	11	36.691	499.31	552.85	1.3158	3.6544	13.54	0	24	21.083	21.525	21.304	-0.442	29.98	29.568	30.396	29.982	-0.828	0.395	-17.33
11070204_110702	218	VC	Synchronous	Mild	38.9	33.93	10.177	15.28	20.71	13.2	5.43	10.55	11.4	36.693	499.05	552.98	1.312	3.6603	13.79	0	25	21.439	21.564	21.502	-0.125	32.67	32.275	32.535	32.405	-0.26	0.394	-15.88
11070204_110702	219	VC	Synchronous	Mild	40.92	33.5	10.082	15.09	20.53	13	5.44	10.5	11	36.686	499.12	550.13	1.3171	3.648	13.1	1	23	21.076	21.326	21.201	-0.25	33.1	32.677	33.144	32.91	-0.467	0.397	-15.62
11070204_110702	220	VC	Synchronous	Mild	38.62	34.44	10.23	15.8	21.24	13.2	5.44	10.57	11	36.686	499.36	553.63	1.312	3.6595	13.36	0	24	21.403	21.525	21.464	-0.122	31.64	31.29	31.823	31.556	-0.533	0.392	-16.32
11070204_110702	221	VC	Synchronous	Mild	38.16	34.35	10.221	15.74	21.18	13.2	5.44	10.55	11	36.683	499.37	552.84	1.3133	3.6582	13.34	0	24	21.38	21.463	21.422	-0.083	31.75	31.437	31.813	31.625	-0.376	0.392	-16.28
11070204_110702	222	VC	Synchronous	Mild	37.75	34.29	10.258	15.89	21.33	13	5.44	10.49	11.4	36.69	499.51	549.76	1.3145	3.6578	13.85	0	25	21.065	21.312	21.189	-0.247	31.47	31.215	31.764	31.489	-0.549	0.397	-16.38
11070204_110702	223	VC	Synchronous	Mild	37.04	34.97	10.462	16.41	21.84	13.1	5.43	10.5	11.4	36.688	499.04	550.03	1.312	3.6591	14.04	0	25	21.29	21.42	21.355	-0.13	30.42	30.075	30.749	30.412	-0.674	0.393	-16.94
11070204_110702	224	VC	Synchronous	Mild	38.66	34.7	10.398	16.18	21.61	13.1	5.43	10.51	11.4	36.689	498.59	550.51	1.3009	3.6468	13.92	3	22	21.33	21.368	21.349	-0.038	30.83	30.527	31.078	30.803	-0.551	0.392	-16.72
11070204_110702	225	VC	Synchronous	Mild	38.22	34.07	10.168	15.55	20.99	13.1	5.44	10.61	11	36.691	498.84	555.74	1.312	3.6608	13.24	0	24	21.222	21.463	21.343	-0.241	32.07	31.74	32.196	31.968	-0.456	0.392	-16.15
11070204_110702	226	VC	Synchronous	Mild	39.22	33.9	10.163	15.39	20.83	13.1	5.44	10.56	11	36.686	498.32	553.24	1.312	3.6595	13.21	0	24	21.212	21.438	21.325	-0.226	32.47	32.15	32.617	32.383	-0.467	0.392	-15.85
11070204_110702	227	VC	Synchronous	Mild	37.84	34.2	10.2	15.64	21.08	13.1	5.44	10.56	11	36.681	498.4	553.36	1.312	3.6595	13.29	0	24	21.312	21.575	21.444	-0.263	31.9	31.576	32	31.788	-0.424	0.392	-16.26
11070204_110702	228	VC	Synchronous	Mild	37.87	33.36	10.195	14.78	20.23	13.1	5.45	10.55	11.4	36.681	498.7	552.89	1.2948	3.6578	13.63	0	25	21.329	21.48	21.404	-0.151	33.74	33.402	33.611	33.507	-0.209	0.393	-15.31
11070204_110702	229	VC	Synchronous	Mild	38.02	34.13	10.31	15.46	20.9	13.2	5.44	10.57	11.4	36.683	499.16	553.91	1.3157	3.6566	13.89	0	25	21.475	21.744	21.61	-0.269	32.31	31.993	32.553	32.273	-0.56	0.396	-15.91
11070204_110702	230	VC	Synchronous	Mild	46.67	34.51	10.267	15.83	21.27	13.2	5.44	10.48	11	36.689	498.97	549.15	1.312	3.639	13.38	1	23	21.485	21.6	21.543	-0.115	31.54	31.128	31.737	31.432	-0.609	0.395	-16.38
11070204_110702	231	VC	Variability	Mild	51.73	36.61	10.648	18.27	23.67	12.9	5.4	10.35	11.4	36.681	498.96	542.27	1.3169	3.6086	14.44	2	23	20.906	21.717	21.311	-0.811	27.42	27.366	28.565	27.965	-1.199	0.396	-18.81
11070204_110702	234	VC	Synchronous	Mild	36.2	35.12	10.352	16.7	22.1	13	5.4	10.24	11.4	36.684	498.8	536.83	1.3132	3.6578	14.04	5	20	21.087	21.39	21.239	-0.303	29.89	29.676	30.398	30.037	-0.722	0.389	-17.31
11070204_110702	235	VC	Synchronous	Mild	37.65	34.07	10.275	15.82	21.24	12.8	5.42	10.39	11.4	36.692	499.57	544.2	1.3157	3.6529	13.76	3	22	20.79	21.068	20.929	-0.278	31.63	31.287	31.776	31.532	-0.489	0.393	-16.44
11070204_110702	236	VC	Synchronous	Mild	36.77	33.62	10.26	15.31	20.75	12.9	5.44	10.48	11.4	36.688	498.49	548.92	1.296	3.6615	13.62	0	25	20.861	21	20.931	-0.139	32.57	32.228	32.501	32.364	-0.273	0.392	-15.9
11070204_110702	237	VC	Synchronous	Mild	38.44	33.39	10.07	14.98	20.43	13	5.45	10.53	11	36.691	498.15	551.61	1.3107	3.6608	13.05	0	24	21.043	21.2	21.121	-0.157	33.27	32.936	33.287	33.111	-0.351	0.392	-15.5
11070204_110703	1	VC	Synchronous	Mild	38.16	33.13	10.032	14.7	20.15	13	5.45	10.51	11	36.686	499.73	550.83	1.3146	3.6582	13.06	0	24	21.08	21.375	21.227	-0.295	34.01	33.637	33.98	33.808	-0.343	0.396	-15.23
11070204_110703	5	VC	Variability	Mild	54.99	35.47	10.372	17.16	22.56	12.9	5.4	10.27	11	36.698	497.76	538.31	1.3158	3.5942	13.45	3	21	20.914	21.2	21.057	-0.286	29.03	28.638	29.415	29.026	-0.777	0.391	-17.77
11070204_110703	6	VC	Synchronous	Mild	40.4	34.05	10.212	15.8	21.23	12.8	5.43	10.43	11	36.689	498.78	546.3	1.312	3.6378	13.2	1	23	20.88	21.209	21.044	-0.329	31.58	31.244	31.652	31.448	-0.408	0.391	-16.4
11070204_110703	7	VC	Synchronous	Mild	37.38	33.69	10.144	15.34	20.78	12.9	5.44	10.51	11	36.681	499.75	550.74	1.3107	3.6621	13.18	2	22	20.981	21.409	21.195	-0.428	32.58	32.343	32.79	32.567	-0.447	0.392	-15.89
11070204_110703	8	VC	Synchronous	Mild	36.87	34.01	10.187	15.68	21.11	12.9	5.43	10.46	11	36.704	498.7	548	1.3107	3.6608	13.25	1	23	20.927	21.352	21.139	-0.425	31.87	31.611	32.391	32.001	-0.78	0.395	-16.1
11070204_110703	9	VC	Synchronous	Mild	37.85	34.16	10.21	15.72	21.15	13	5.43	10.54	11.4	36.695	499.17	552.21	1.312	3.6591	13.88	0	25	21.11	21.528	21.319	-0.418	31.76	31.444	32.037	31.74	-0.593	0.39	-16.22
11070204_110703	10	VC	Synchronous	Mild	38.19	34.08	10.232	15.67	21.1	13	5.43	10.54	11.4	36.674	499.09	552.25	1.3108	3.6603	13.81	0	25	21.062	21.324	21.193	-0.262	31.87	31.529	32.089	31.809	-0.56	0.393	-16.2
11070204_110703	11	VC	Synchronous	Mild	38.66	33.91	10.202	15.51	20.95	13	5.44	10.54	11	36.688	499.06	552.46	1.3158	3.6557	13.23	0	24	21.062	21.375	21.218	-0.313	32.19	31.911	32.245	32.078	-0.334	0.396	-16.04
11070204_110703	12	VC	Synchronous	Mild	38.39	33.76	10.132	15.27	20.71	13	5.44	10.55	11	36.686	498.44	552.97	1.3133	3.6582	13.16	0	24	21.177	21.388	21.282	-0.211	32.67	32.299	32.686	32.492	-0.387	0.393	-15.82
11070204_110703	15	VC	Variability	Mild	51.4	36.84	10.859	17.94	23.35	13.5	5.41	10.2	11.4	36.697	498.27	534.28	1.3194	3.5594	14.66	6	19	22.02	22.911	22.465	-0.891	27.81	27.51	28.424	27.967	-0.914	0.39	-18.6
11070204_110703	16	VC	Variability	Mild	51.59	34.84	10.42	15.98	21.4	13.4	5.42	10.17	11.4	36.689	498.85	533.08	1.2911	3.5582	14.08	4	21	21.734	22.271	22.003	-0.537	31.3	30.636	31.024	30.83	-0.388	0.393	-16.59
11070204_110703	17	VC	Variability	Mild	53.53	34.68	10.432	16.56	21.96	12.7	5.4	10.37	11	36.694	499.74	543.15	1.321	3.5149	13.43	6	18	20.317	21.35	20.834	-1.033	31.38	29.877	30.819	30.348	-0.942	0.392	-16.93
11070204_110703	23	VC	Synchronous	Mild	39.63	35.17	10.449	15.33	20.76	14.4	5.43	10.23	11	36.63	499.68	536.05	1.3133	3.6582	14.13	1	23	23.431	24.796	24.114	-1.365	32.61	32.249	32.925	32.587	-0.676	0.396	-15.86
11070204_110703	24	VC	Synchronous	Mild	37.89	34.23	10.268	15.29	20.7	13.5	5.41	10.29	11	36.643	498.62	539.01	1.312	3.6608	13.63	1	23	21.976	23.165	22.57	-1.189	32.68	32.431	33.156	32.793	-0.725	0.396	-15.76
11070204_110703	25	VC	Synchronous	Mild	35.89	34.25	10.225	15.85	21.24	13	5.39	10.46	11	36.63	498.13	548.28	1.3133	3.6582	13.39	2	22	21.131	21.886	21.508	-0.755	31.5	31.219	31.788	31.504	-0.569	0.393	-16.46
11070204_110703	26	VC	Synchronous	Mild	35.24	33.27	10.199	15.46	20.87	12.4	5.41	10.41	11.4	36.637	498.97	545.55	1.3095	3.6566	13.49	1	24	20.19	20.475	20.333	-0.285	32.28	31.959	32.306	32.133	-0.347	0.396	-15.98
11070204_110703	27	VC	Synchronous	Mild	36.8	33.54	10.188	15.69	21.1	12.4	5.41	10.38	11.4	36.642	498.25	544.12	1.2923	3.6468	13.48	1	24	20.268	20.35	20.309	-0.082	31.78	31.529	31.892	31.71	-0.363	0.396	-16.25
11070204_110703	28	VC	Synchronous	Mild	40.98	33.49	10.092	15.75	21.16	12.3	5.41	10.43	11	36.658	498.78	546.57	1.3171	3.6378	12.95	1	23	19.998	20.23	20.114	-0.232	31.7	31.483	31.84	31.662	-0.357	0.395	-16.25
11070204_110703	29	VC	Synchronous	Mild	38.2	34.17	10.252	16.29	21.69	12.5	5.4	10.45	11.4	36.666	498.22	547.33	1.312	3.6431	13.64	2	23	20.197	20.4	20.298	-0.203	30.59	30.171	30.76	30.465	-0.589	0.392	-16.88
11070204_110703	30	VC	Variability	Mild	53.06	33.59	10.26	15.67	21.08	12.5	5.41	10.45	11.4	36.668	499.02	547.69	1.3132	3.5815	13.52	2	23	20.293	20.517	20.405	-0.224	31.85	31.495	31.958	31.727	-0.463	0.394	-16.25
11070204_110703	32	VC	Synchronous	Mild	35.76	33.61	10.239	15.65	21.05	12.6	5.4	10.44	11.4	36.674	498.58	547.26	1.3071	3.6591	13.57	1	24	20.353	20.7	20.526	-0.347	31.93	31.501	31.965	31.733	-0.464	0.393	-16.29
11070204_110703	33	VC	Synchronous	Mild	37.43	33.4	10.16	15.45	20.85	12.5	5.4	10.48	11.4	36.676	499.44	549.36	1.2874	3.6603	13.52	2	23	20.426	20.674	20.55	-0.248	32.32	32.084	32.565	32.325	-0.481	0.396	-15.93
11070204_110703	34	VC	Synchronous	Mild	36.83	34.18	10.203	16.14	21.54	12.6	5.4	10.48	11	36.668	498.41	548.9	1.312	3.6595	13.14	1	23	20.528	20.7	20.614	-0.172	30.9	30.617	31.081	30.849	-0.464	0.392	-16.65
11070204_110703	35	VC	Synchronous	Mild	36.34	33.21	10.016	15.41	20.81	12.4	5.4	10.46	11	36.67	499.1	548.17	1.312	3.6595	12.9	2	22	20.171	20.427	20.299	-0.256	32.41	32.076	32.52	32.298	-0.444	0.396	-15.94
11070204_110703	36	VC	Variability	Mild	37.96	34.62	10.424	16.51	21.91	12.7	5.4	10.38	11.4	36.668	498.46	544.02	1.3145	3.4929	13.78	2	23	20.718	21.026	20.872	-0.308	30.33	30.27	30.788	30.529	-0.518	0.392	-17.09
11070204_110703	37	VC	Synchronous	Mild	36.41	33.44	10.161	15.62	21.02	12.4	5.4	10.54	11.4	36.683	499.26	552.47	1.3145	3.6566	13.54	1	24	20.188	20.537	20.362	-0.349	31.97	31.728	32.205	31.966	-0.477	0.393	-16.16
11070204_110703	38	VC	Synchronous	Mild	36.34	32.97	10.136	15.08	20.49	12.5	5.41	10.47	11.4	36.676	498.83	548.75	1.3022	3.6591	13.41	0	25	20.254	20.532	20.393	-0.278	33.08	32.698	33.01	32.854	-0.312	0.393	-15.61
11070204_110703	39	VC	Synchronous	Mild	37.21	32.74	9.961	14.92	20.33	12.4	5.41	10.46	11	36.686	497.51	547.96	1.3107	3.6608	12.81	1	23	20.17	20.465	20.318	-0.295	33.35	33.045	33.549	33.297	-0.504	0.395	-15.33
11070204_110703	40	VC	Synchronous	Mild	37.3	33.12	10.022	15.32	20.73	12.4	5.41	10.51	11	36.679	499.04	550.94	1.3146	3.6582	12.92	0	24	20.133	20.475	20.304	-0.342	32.61	32.336	32.595	32.465	-0.259	0.395	-15.82
11070204_110703	41	VC	Synchronous	Mild	37.97	34.25	10.197	16.25	21.65	12.6	5.4	10.5	11	36.684	498.76	550.13	1.3146	3.657	13.22	1	23	20.408	20.843	20.626	-0.435	30.73	30.336	30.918	30.627	-0.582	0.396	-16.76
11070204_110703	42	VC	Synchronous	Mild	36.69	34.45	10.227	16.94	22.32	12.1	5.38	10.39	11	36.67	498.69	544.41	1.3146	3.6506	13.17	2	22	19.609	20.195	19.902	-0.586	29.52	29.32	30.006	29.663	-0.686	0.393	-17.52
11070204_110703	43	VC	Synchronous	Mild	35.47	33.99	10.144	16.32	21.7	12.3	5.38	10.44	11	36.681	499.06	547.1	1.3107	3.6608	13.08	2	22	19.947	20.318	20.133	-0.371	30.64	30.331	30.983	30.657	-0.652	0.393	-16.96
11070204_110703	44	VC	Synchronous	Mild	50.41	33.45	10.231	15.66	21.06	12.4	5.4	10.5	11.4	36.678	497.97	550.15	1.3009	3.6345	13.47	2	23	20.066	20.335	20.2	-0.269	31.84	31.478	32.067	31.773	-0.589	0.396	-16.16
11070204_110703	45	VC	Synchronous	Mild	35.54	33.35	10.055	15.72	21.12	12.2	5.4	10.52	11	36.681	498.93	551.06	1.3107	3.6621	12.94	0	24	19.863	20.25	20.056	-0.387	31.75	31.442	32.021	31.732	-0.579	0.395	-16.24
11070204_110703	46	VC	Variability	Mild	49.91	33.74	10.295	16.03	21.43	12.3	5.4	10.49	11.4	36.681	497.28	549.77	1.3255	3.5889	13.52	1	24	19.905	20.275	20.09	-0.37	31.07	30.462	31.051	30.756	-0.589	0.39	-16.63
11070204_110703	47	VC	Synchronous	Mild	35.82	33.76	10.15	16.06	21.47	12.3	5.41	10.43	11	36.683	498.26	546.77	1.3133	3.6582	13.04	0	24	19.953	20.475	20.214	-0.522	31.04	30.715	31.245	30.98	-0.53	0.395	-16.68
11070204_110703	48	VC	Synchronous	Mild	35.77	33.03	10.011	15.54	20.94	12.1	5.4	10.45	11	36.681	498.42	547.5	1.3082	3.6634	12.84	0	24	19.665	20.113	19.889	-0.448	32.09	31.85	32.336	32.093	-0.486	0.392	-16
11070204_110703	52	VC	Variability	Mild	52.36	36.16	10.715	15.95	21.31	14.8	5.36	10.29	11.4	36.606	497.75	539.19	1.3194	3.5815	14.89	3	22	24.262	25.991	25.127	-1.729	31.31	30.855	31.913	31.384	-1.058	0.396	-16.58
11070204_110703	53	VC	Synchronous	Mild	34.8	34.61	10.45	15.27	20.64	14	5.37	10.45	11.4	36.625	497.86	547.5	1.296	3.6615	14.38	2	23	22.732	24.639	23.685	-1.907	32.63	32.23	33.307	32.769	-1.077	0.392	-15.89
11070204_110703	54	VC	Synchronous	Mild	34.55	33.55	10.111	14.55	19.94	13.6	5.39	10.41	11	36.633	498.22	545.69	1.3107	3.6608	13.44	3	21	22.149	24.029	23.089	-1.88	34.25	33.922	34.873	34.397	-0.951	0.392	-15.09
11070204_110703	55	VC	Synchronous	Mild	34.4	33.64	10.141	14.73	20.12	13.5	5.39	10.39	11	36.622	498.73	544.3	1.3133	3.6582	13.47	0	24	22.01	23.938	22.974	-1.928	33.86	33.52	34.539	34.029	-1.019	0.392	-15.23
11070204_110703	56	VC	Synchronous	Mild	35.35	34.37	10.241	15.13	20.51	13.9	5.38	10.43	11	36.637	498.69	546.33	1.3146	3.6582	13.68	1	23	22.591	24.222	23.407	-1.631	32.96	32.698	33.481	33.09	-0.783	0.395	-15.65
11070204_110703	57	VC	Variability	Mild	54.99	35.63	10.618	17.06	22.44	13.2	5.38	10.37	11.4	36.636	498.58	543.44	1.312	3.584	14.29	4	21	21.457	22.614	22.035	-1.157	29.31	29.108	30.143	29.626	-1.035	0.39	-17.54
11070204_110703	58	VC	Variability	Mild	34.18	35.88	10.67	17.68	23.02	12.9	5.34	10.17	11.4	36.664	498.11	533.12	1.312	3.5828	14.33	4	21	20.797	22.657	21.727	-1.86	28.23	27.828	29.141	28.484	-1.313	0.39	-18.32
11070204_110703	59	VC	Synchronous	Mild	48.54	35.03	10.384	16.95	22.31	12.7	5.36	10.29	11	36.656	498.81	539.31	1.3171	3.6288	13.53	5	19	20.681	22.374	21.527	-1.693	29.48	29.278	30.325	29.801	-1.047	0.391	-17.54
11070204_110703	60	VC	Variability	Mild	47.23	34.82	10.484	16.27	21.65	13.2	5.38	10.38	11.4	36.644	498.8	544	1.3194	3.5717	14.05	6	19	21.174	22.437	21.806	-1.263	30.89	29.943	30.612	30.277	-0.669	0.394	-16.82
11070204_110703	61	VC	Variability	Mild	48.38	35.15	10.336	17.14	22.49	12.7	5.35	10.25	11	36.651	498	537.23	1.3222	3.5686	13.48	4	20	20.487	21.855	21.171	-1.368	29.14	28.929	30.036	29.483	-1.107	0.397	-17.82
11070204_110703	62	VC	Synchronous	Mild	36.02	33.96	10.321	15.67	21.05	12.9	5.38	10.44	11.4	36.617	498.58	546.85	1.2997	3.6591	13.83	1	24	21.025	22.1	21.562	-1.075	31.84	31.565	32.308	31.937	-0.743	0.393	-16.25
11070204_110703	63	VC	Synchronous	Mild	35.24	32.94	10.066	15.11	20.49	12.4	5.38	10.44	11	36.61	498.98	546.91	1.312	3.6595	12.85	0	24	20.225	20.813	20.519	-0.588	33.04	32.637	33.116	32.877	-0.479	0.392	-15.74
11070204_110703	64	VC	Synchronous	Mild	34.9	33.71	10.113	16.01	21.39	12.3	5.38	10.37	11	36.643	498.55	543.17	1.312	3.6608	13.03	2	22	19.898	20.809	20.354	-0.911	31.2	30.788	31.55	31.169	-0.762	0.392	-16.56
11070204_110703	65	VC	Synchronous	Mild	34.38	33.75	10.128	16.01	21.39	12.4	5.38	10.39	11	36.628	498.51	544.24	1.3107	3.6608	13.1	2	22	20.024	21	20.512	-0.976	31.18	30.743	31.637	31.19	-0.894	0.393	-16.61
11070204_110703	66	VC	Synchronous	Mild	33.55	33.19	10.025	15.41	20.78	12.4	5.37	10.12	11.4	36.634	498.88	530.37	1.3132	3.6591	13.46	5	20	20.007	20.7	20.354	-0.693	32.44	31.876	32.426	32.151	-0.55	0.394	-15.97
11070204_110703	69	VC	Variability	Mild	44.1	34.72	10.201	16.9	22.24	12.5	5.34	9.91	11	36.645	498.59	519.32	1.335	3.561	13.18	11	13	20.372	20.862	20.617	-0.49	29.51	29.038	29.986	29.512	-0.948	0.395	-17.46
11070204_110703	70	VC	Synchronous	Mild	32.66	34.13	10.264	16.23	21.57	12.6	5.34	10.15	11.4	36.648	499.52	531.82	1.3058	3.6542	13.64	2	23	20.403	20.583	20.493	-0.18	30.79	30.576	30.884	30.73	-0.308	0.393	-16.8
11070204_110703	71	VC	Variability	Mild	47.97	33.19	9.985	15.39	20.76	12.4	5.37	10.06	11	36.671	498.37	526.95	1.3133	3.6262	12.82	6	18	20.093	20.417	20.255	-0.324	32.4	31.887	32.135	32.011	-0.248	0.392	-16.02
11070204_110703	72	VC	Synchronous	Mild	38.22	33.02	9.923	14.97	20.33	12.7	5.36	10.1	11	36.654	497.71	529.46	1.3133	3.6493	12.72	4	20	20.433	20.385	20.409	0.048	33.28	32.391	32.455	32.423	-0.064	0.391	-15.72
11070204_110703	73	VC	Synchronous	Mild	35.4	32.44	9.876	14.63	20.01	12.4	5.38	10.4	11	36.647	499.39	544.81	1.3146	3.6582	12.7	3	21	20.177	20.457	20.317	-0.28	34.26	33.887	33.762	33.825	0.125	0.395	-15.21
11070204_110703	74	VC	Synchronous	Mild	35.17	33.13	10	15.26	20.66	12.5	5.4	10.33	11	36.661	498.82	541.25	1.3107	3.6621	12.87	0	24	20.223	20.412	20.317	-0.189	32.72	32.339	32.575	32.457	-0.236	0.393	-15.75
11070204_110703	76	VC	Variability	Mild	52.51	36.77	10.951	18.88	24.23	12.5	5.35	10.05	11.9	36.664	498.51	526.75	1.331	3.3197	14.74	9	17	20.418	20.753	20.585	-0.335	26.46	26.407	27.175	26.791	-0.768	0.396	-19.65
11070204_110703	79	VC	Synchronous	Mild	33.5	33.7	10.096	16.31	21.67	12	5.36	10.23	11.4	36.666	498.67	536.28	1.3169	3.6554	13.39	1	24	19.46	19.625	19.543	-0.165	30.59	30.233	30.533	30.383	-0.3	0.396	-16.95
11070204_110703	80	VC	Synchronous	Mild	33.85	33.22	10.064	15.87	21.25	12	5.38	10.3	11	36.67	498.72	539.8	1.3107	3.6608	12.78	2	22	19.369	19.677	19.523	-0.308	31.45	31.148	31.554	31.351	-0.406	0.393	-16.45
11070204_110703	81	VC	Synchronous	Mild	35.58	33	9.994	15.52	20.92	12.1	5.4	10.48	11	36.653	498.49	549	1.3107	3.6621	12.77	3	21	19.489	19.9	19.694	-0.411	32.14	31.628	32.081	31.855	-0.453	0.392	-16.18
11070204_110703	82	VC	Variability	Mild	45.51	33.11	10.173	15.86	21.25	11.9	5.39	10.4	11.4	36.66	498.54	544.86	1.3169	3.5815	13.22	3	22	19.222	19.609	19.416	-0.387	31.57	31.556	32.01	31.783	-0.454	0.394	-16.34
11070204_110703	83	VC	Variability	Mild	51.26	33.48	10.12	16.33	21.71	11.8	5.38	10.35	11.4	36.641	498.81	542.34	1.3132	3.6037	13.34	3	22	19.132	19.391	19.261	-0.259	30.6	30.387	30.869	30.628	-0.482	0.392	-17
11070204_110703	85	VC	Synchronous	Mild	35.82	33.59	10.098	16.49	21.89	11.7	5.4	10.44	11	36.662	499.3	547.12	1.3146	3.648	12.85	2	22	19.009	19.35	19.18	-0.341	30.3	29.971	30.536	30.254	-0.565	0.393	-17.11
11070204_110703	86	VC	Variability	Mild	46.96	34.63	10.271	17.4	22.79	11.8	5.39	10.25	11.4	36.638	498.64	536.94	1.3182	3.6	13.6	2	23	19.158	19.396	19.277	-0.238	28.71	28.358	28.936	28.647	-0.578	0.393	-18.13
11070204_110703	87	VC	Synchronous	Mild	37.14	32.92	10.133	15.93	21.35	11.6	5.42	10.4	11.4	36.638	498.78	544.72	1.3169	3.6455	13.16	2	23	18.723	19.135	18.929	-0.412	31.35	31.056	31.525	31.291	-0.469	0.394	-16.59
11070204_110703	88	VC	Synchronous	Mild	33.94	32.55	10.04	15.11	20.53	12	5.42	10.12	11.4	36.648	499.05	530.43	1.2935	3.6591	13.08	2	23	19.346	19.2	19.273	0.146	33.06	32.476	32.452	32.464	0.024	0.392	-15.82
11070204_110703	89	VC	Synchronous	Mild	35.55	32.28	9.903	15.14	20.59	11.7	5.45	10.56	11	36.642	498.37	553.12	1.3107	3.6608	12.47	0	24	18.935	19	18.968	-0.065	32.94	32.532	32.723	32.627	-0.191	0.392	-15.73
11070204_110703	90	VC	Synchronous	Mild	34.13	32.27	9.918	15.27	20.73	11.5	5.46	10.3	11	36.643	498.31	539.81	1.3133	3.6582	12.46	1	23	18.699	18.926	18.812	-0.227	32.63	32.224	32.482	32.353	-0.258	0.393	-15.87
11070204_110703	91	VC	Variability	Mild	48.37	33.47	10.33	16.35	21.82	11.6	5.47	10.41	11.4	36.634	497.66	545.52	1.3132	3.5951	13.3	1	24	18.938	19.063	19	-0.125	30.74	30.643	30.894	30.768	-0.251	0.394	-16.84
11070204_110703	92	VC	Variability	Mild	44.98	35.7	10.656	18.4	23.84	11.9	5.44	10.24	11.4	36.609	497.34	536.51	1.3206	3.5225	13.87	7	18	19.213	19.7	19.456	-0.487	27.09	26.913	27.744	27.328	-0.831	0.39	-18.92
11070204_110703	93	VC	Variability	Mild	46.81	34.95	10.66	17.5	22.97	12	5.47	10.08	11.9	36.609	499.6	528.14	1.3274	3.3553	14.21	9	17	19.324	19.2	19.262	0.124	28.6	28.152	28.633	28.392	-0.481	0.396	-18.23
11070204_110703	95	VC	Variability	Mild	43.86	33.96	10.368	16.8	22.25	11.7	5.45	9.86	11.4	36.614	499.48	516.68	1.3292	3.4732	13.41	3	22	18.777	18.873	18.825	-0.096	29.81	29.353	29.662	29.508	-0.309	0.393	-17.54
11070204_110703	97	VC	Variability	Mild	43.21	32.7	10.076	15.71	21.19	11.5	5.48	10.15	11.4	36.617	498.3	531.62	1.3243	3.6185	13.01	3	22	18.584	18.436	18.51	0.148	31.74	31.281	31.269	31.275	0.012	0.393	-16.47
11070204_110703	98	VC	Synchronous	Mild	33.03	32.49	10.103	15.5	20.99	11.5	5.49	10.09	11.4	36.602	499.37	528.67	1.3083	3.6554	12.97	2	23	18.511	18.3	18.405	0.211	32.24	31.725	31.792	31.759	-0.067	0.394	-16.1
11070204_110703	99	VC	Variability	Mild	52.27	32.42	10.003	15.74	21.26	11.2	5.52	10.37	11	36.596	499.03	543.28	1.3171	3.5968	12.48	2	22	18.101	18.423	18.262	-0.322	31.76	31.343	31.844	31.593	-0.501	0.395	-16.39
11070204_110703	101	VC	Synchronous	Mild	33.37	32.6	10.034	15.8	21.32	11.3	5.52	10.39	11	36.587	498.34	544.29	1.3107	3.6608	12.53	1	23	18.305	18.587	18.446	-0.282	31.58	31.293	31.748	31.52	-0.455	0.392	-16.48
11070204_110703	103	VC	Synchronous	Mild	35.56	31.33	9.844	14.62	20.16	11.2	5.54	10.58	11	36.6	498.25	554.42	1.3107	3.6608	12.2	0	24	18.175	18.4	18.288	-0.225	34.09	33.79	34.023	33.907	-0.233	0.391	-15.15
11070204_110703	104	VC	Synchronous	Mild	34.85	31.47	9.858	14.79	20.34	11.1	5.55	10.46	11	36.6	498.71	548.29	1.3158	3.6557	12.22	0	24	18.082	18.262	18.172	-0.18	33.73	33.427	33.557	33.492	-0.13	0.397	-15.36
11070204_110703	105	VC	Synchronous	Mild	34.72	32.21	9.992	15.62	21.16	11.1	5.54	10.62	11	36.598	498.14	556.61	1.3094	3.6621	12.39	0	24	17.97	18.175	18.072	-0.205	31.92	31.606	31.898	31.752	-0.292	0.391	-16.13
11070204_110703	106	VC	Synchronous	Mild	33.94	32.47	10.058	15.72	21.26	11.2	5.54	10.48	11.4	36.597	497.99	549.2	1.312	3.6603	12.98	0	25	18.158	18.384	18.271	-0.226	31.7	31.27	31.654	31.462	-0.384	0.394	-16.32
11070204_110703	107	VC	Variability	Severe	53.59	37.56	11.721	20.91	26.45	11.1	5.54	9.91	13.3	36.579	493.12	519.33	1.3045	2.9376	16.19	13	16	18.57	19.256	18.913	-0.686	27.94	24.11	25.208	24.659	-1.098	0.393	-22
11070204_110703	109	VC	Variability	Mild	48.07	35.58	10.883	16.92	22.41	13.2	5.49	10.03	11.9	36.577	499.78	525.54	1.3499	3.3683	14.97	3	23	21.31	22.617	21.963	-1.307	29.85	28.931	29.98	29.456	-1.049	0.395	-17.83
11070204_110703	110	VC	Variability	Mild	43.13	34.93	10.602	16.08	21.59	13.3	5.51	10.13	11.4	36.592	498.54	530.99	1.328	3.5483	14.2	6	19	21.669	22.611	22.14	-0.942	31.06	30.652	31.314	30.983	-0.662	0.393	-16.67
11070204_110703	111	VC	Synchronous	Mild	33.56	34.9	10.425	16.11	21.62	13.3	5.51	10.26	11	36.579	498.19	537.47	1.3184	3.6557	13.64	1	23	21.605	22.33	21.968	-0.725	30.93	30.663	31.462	31.062	-0.799	0.395	-16.66
11070204_110703	113	VC	Synchronous	Mild	34.58	33.13	10.15	14.77	20.28	12.9	5.51	10.44	11	36.591	498.58	547.13	1.3158	3.6557	13.15	0	24	20.978	21.863	21.421	-0.885	33.77	33.574	34.086	33.83	-0.512	0.396	-15.29
11070204_110703	114	VC	Variability	Mild	50.93	33.56	10.202	15.15	20.63	12.9	5.48	10.47	11.4	36.602	498.41	548.64	1.3132	3.616	13.63	2	23	20.995	21.483	21.239	-0.488	32.95	33.009	33.377	33.193	-0.368	0.393	-15.64
11070204_110703	115	VC	Synchronous	Mild	34.74	34.05	10.375	15.78	21.24	12.8	5.46	10.5	11.4	36.608	498.53	550.3	1.3034	3.6615	13.79	1	24	20.81	21.263	21.037	-0.453	31.61	31.214	31.954	31.584	-0.74	0.393	-16.32
11070204_110703	116	VC	Synchronous	Mild	35.47	34.22	10.333	15.93	21.37	12.8	5.44	10.47	11	36.63	499.84	548.72	1.3107	3.6608	13.32	1	23	20.872	21.352	21.112	-0.48	31.4	31.139	31.787	31.463	-0.648	0.395	-16.43
11070204_110703	117	VC	Variability	Mild	53.11	35.13	10.434	16.98	22.39	12.7	5.41	10.37	11.4	36.65	499.2	543.27	1.3194	3.5508	14.01	4	21	20.623	21.214	20.919	-0.591	29.49	28.984	29.779	29.382	-0.795	0.394	-17.52
11070204_110703	119	VC	Variability	Mild	53.75	34.52	10.424	16.43	21.82	12.7	5.39	10.21	11.4	36.652	499.69	534.92	1.3305	3.5778	13.89	5	20	20.616	21.36	20.988	-0.744	30.51	30.254	30.871	30.562	-0.617	0.393	-17.09
11070204_110703	121	VC	Variability	Mild	47.38	34.85	10.321	15.47	20.87	14	5.4	10.3	11	36.65	497.82	539.76	1.3107	3.6224	13.77	3	21	22.711	24.2	23.456	-1.489	32.24	32.042	33.016	32.529	-0.974	0.392	-16.01
11070204_110703	122	VC	Synchronous	Mild	35.53	33.56	10.266	14.56	19.97	13.6	5.41	10.49	11.4	36.615	498.45	549.87	1.3095	3.6615	14.02	0	25	22.145	23.664	22.904	-1.519	34.25	34.02	34.819	34.419	-0.799	0.39	-15.03
11070204_110703	123	VC	Synchronous	Mild	35.14	32.89	10.194	14.25	19.66	13.2	5.41	10.48	11.4	36.627	498.73	549.26	1.2985	3.6578	13.87	0	25	21.581	23.496	22.538	-1.915	35.01	34.815	35.765	35.29	-0.95	0.396	-14.72
11070204_110703	124	VC	Synchronous	Mild	35.34	33.1	10.138	14.34	19.76	13.3	5.42	10.43	11	36.632	498.3	546.78	1.3133	3.6582	13.33	0	24	21.743	23.338	22.541	-1.595	34.77	34.5	35.308	34.904	-0.808	0.395	-14.86
11070204_110703	125	VC	Synchronous	Mild	36.49	34.01	10.234	15.09	20.5	13.5	5.41	10.54	11	36.637	498.98	552.49	1.3133	3.6582	13.63	0	24	21.997	23.662	22.829	-1.665	33.12	32.882	33.682	33.282	-0.8	0.393	-15.54
11070204_110703	126	VC	Synchronous	Mild	34.85	35.53	10.386	16.59	21.97	13.6	5.38	10.36	11	36.642	498.1	543.1	1.3094	3.6621	13.69	3	21	22.009	22.829	22.419	-0.82	30.06	29.674	30.577	30.126	-0.903	0.393	-17.02
11070204_110703	127	VC	Synchronous	Mild	34.99	35.15	10.345	16.5	21.86	13.3	5.36	10.35	11	36.638	499.25	542.45	1.3146	3.6582	13.65	2	22	21.526	22.936	22.231	-1.41	30.27	29.97	31.081	30.526	-1.111	0.396	-17.02
11070204_110703	128	VC	Synchronous	Mild	34.61	34.49	10.301	15.98	21.35	13.1	5.37	10.42	11	36.619	497.72	545.84	1.3107	3.6608	13.35	3	21	21.397	22.243	21.82	-0.846	31.16	30.881	31.704	31.293	-0.823	0.393	-16.47
11070204_110703	129	VC	Synchronous	Mild	34.42	35.05	10.354	16.18	21.56	13.5	5.38	10.39	11	36.632	498.66	544.54	1.3184	3.6531	13.68	0	24	21.867	23.05	22.459	-1.183	30.83	30.469	31.236	30.852	-0.767	0.395	-16.8
11070204_110703	130	VC	Synchronous	Mild	33.63	34.99	10.291	16.04	21.42	13.6	5.38	10.37	11	36.681	499.88	543.34	1.3158	3.6557	13.63	0	24	22.042	22.812	22.427	-0.77	31.17	30.868	31.656	31.262	-0.788	0.396	-16.63
11070204_110703	131	VC	Synchronous	Mild	33.74	34.68	10.254	16.37	21.73	12.9	5.36	10.42	11	36.706	499.61	545.85	1.3158	3.6557	13.45	3	21	21.011	21.871	21.441	-0.86	30.54	30.282	31.16	30.721	-0.878	0.393	-16.92
11070204_110703	132	VC	Variability	Mild	53.85	36.61	10.769	18.29	23.64	13	5.35	10.21	11.9	36.692	499.05	535.09	1.3215	3.443	15.04	10	16	21.011	22.031	21.521	-1.02	27.38	27.36	28.54	27.95	-1.18	0.391	-18.73
11070204_110703	133	VC	Synchronous	Mild	32.31	38.31	10.795	19.14	24.45	13.9	5.31	10.03	11	36.66	498.19	525.74	1.3133	3.6582	14.38	4	20	22.359	23.19	22.775	-0.831	26.04	25.619	26.822	26.221	-1.203	0.392	-19.72
11070204_110703	134	VC	Synchronous	Mild	32.33	35.52	10.38	16.98	22.33	13.2	5.35	10.28	11	36.647	499.05	538.84	1.3171	3.6544	13.68	3	21	21.431	22.243	21.837	-0.812	29.41	29.057	30.047	29.552	-0.99	0.395	-17.6
11070204_110703	135	VC	Synchronous	Mild	32.78	34.13	10.218	15.96	21.32	12.8	5.36	10.35	11	36.656	498.87	542.46	1.3082	3.6634	13.31	0	24	20.812	21.75	21.281	-0.938	31.27	31.027	31.649	31.338	-0.622	0.389	-16.54
11070204_110703	136	VC	Synchronous	Mild	33.89	34.25	10.185	15.92	21.3	12.9	5.38	10.42	11	36.668	498.86	545.92	1.3107	3.6595	13.33	2	22	20.951	21.818	21.385	-0.867	31.33	31.014	31.77	31.392	-0.756	0.393	-16.48
11070204_110703	137	VC	Synchronous	Mild	34.95	33.95	10.139	15.63	21	13	5.37	10.39	11	36.674	497.95	544.41	1.312	3.6595	13.22	0	24	21.005	21.6	21.303	-0.595	31.87	31.515	32.181	31.848	-0.666	0.395	-16.2
11070204_110703	138	VC	Synchronous	Mild	33.8	34.33	10.224	16.02	21.39	12.9	5.37	10.34	11.4	36.67	499.47	541.82	1.3157	3.6554	13.88	4	21	20.994	21.571	21.282	-0.577	31.22	30.812	31.51	31.161	-0.698	0.396	-16.54
11070204_110703	139	VC	Synchronous	Mild	36.78	34.71	10.426	16.51	21.88	12.8	5.37	10.42	11.4	36.67	499.38	545.94	1.3169	3.648	13.99	3	22	20.716	21.518	21.117	-0.802	30.27	29.953	30.569	30.261	-0.616	0.392	-17.18
11070204_110703	140	VC	Synchronous	Mild	34.28	35.22	10.365	17.02	22.39	12.8	5.37	10.41	11	36.67	499.14	545.55	1.312	3.6595	13.59	2	22	20.787	21.641	21.214	-0.854	29.36	29.101	29.969	29.535	-0.868	0.393	-17.62
11070204_110703	141	VC	Synchronous	Mild	35.2	35.3	10.382	17.2	22.55	12.7	5.35	10.34	11	36.673	498.14	541.56	1.3133	3.6544	13.59	3	21	20.617	21.443	21.03	-0.826	29	28.669	29.659	29.164	-0.99	0.392	-17.78
11070204_110703	142	VC	Synchronous	Mild	33.49	35.08	10.426	17.13	22.49	12.6	5.36	10.24	11.4	36.661	498.96	536.61	1.3231	3.6492	14.01	4	21	20.3	20.829	20.565	-0.529	29.16	28.705	29.528	29.116	-0.823	0.398	-17.82
11070204_110703	143	VC	Variability	Mild	48.84	36.03	10.655	17.46	22.84	13.2	5.38	10.21	11.9	36.681	499.73	535.13	1.3215	3.4418	14.93	6	20	21.063	21.9	21.481	-0.837	28.77	27.839	28.722	28.28	-0.883	0.393	-17.91
11070204_110703	144	VC	Synchronous	Mild	34.25	34.81	10.388	16.58	21.95	12.9	5.37	10.29	11.4	36.681	499.35	539.07	1.3206	3.6455	14.03	4	21	20.774	21.186	20.98	-0.412	30.17	29.937	30.692	30.315	-0.755	0.396	-17.16
11070204_110703	145	VC	Synchronous	Mild	33.93	34.01	10.344	16.12	21.5	12.5	5.38	10.41	11.4	36.681	498.69	545.23	1.2985	3.6615	13.82	1	24	20.303	20.987	20.645	-0.684	30.96	30.716	31.383	31.05	-0.667	0.392	-16.64
11070204_110703	146	VC	Synchronous	Mild	34.68	34.59	10.302	16.66	22.04	12.6	5.38	10.34	11	36.678	497.97	541.92	1.3133	3.6582	13.45	5	19	20.289	21.395	20.842	-1.106	29.96	29.465	30.447	29.956	-0.982	0.392	-17.16
11070204_110703	147	VC	Synchronous	Mild	35.08	35.35	10.377	16.98	22.35	13	5.37	10.43	11	36.678	499.78	546.34	1.3146	3.657	13.66	1	23	20.987	22.174	21.581	-1.187	29.46	29.032	30.267	29.649	-1.235	0.395	-17.46
11070204_110703	150	VC	Variability	Mild	41.66	35.34	10.522	16.53	21.89	13.5	5.36	10.1	11.4	36.681	499.91	529	1.3218	3.5803	14.25	8	17	21.628	22.376	22.002	-0.748	30.32	29.971	30.668	30.319	-0.697	0.394	-17.01
11070204_110703	159	VC	Variability	Mild	54.81	34.09	10.245	15.81	21.21	12.9	5.4	10.26	11.4	36.643	499.25	537.81	1.3145	3.6012	13.93	3	22	20.831	21.641	21.236	-0.81	31.61	31.152	31.778	31.465	-0.626	0.392	-16.35
11070204_110703	160	VC	Synchronous	Mild	34.73	34.43	10.368	16.34	21.72	12.7	5.38	10.27	11.4	36.664	499.46	537.93	1.3132	3.6591	13.96	4	21	20.629	21.4	21.014	-0.771	30.58	30.281	31.048	30.664	-0.767	0.394	-16.88
11070204_110703	161	VC	Synchronous	Mild	34.38	34.81	10.311	16.7	22.09	12.7	5.39	10.22	11	36.669	498.88	535.56	1.3197	3.6518	13.47	4	20	20.568	21.315	20.942	-0.747	29.88	29.596	30.485	30.041	-0.889	0.397	-17.23
11070204_110703	162	VC	Variability	Mild	44.52	35.46	10.548	16.99	22.39	13.1	5.4	10.32	11.4	36.654	497.08	540.68	1.3206	3.536	14.23	5	20	21.141	21.645	21.393	-0.504	29.33	28.737	29.912	29.325	-1.175	0.394	-17.51
11070204_110703	165	VC	Variability	Mild	49.56	33.98	10.396	16.15	21.56	12.4	5.41	10.26	11.9	36.639	500.37	537.57	1.331	3.4015	14.28	9	17	20.224	20.824	20.524	-0.6	31.04	30.625	31.254	30.94	-0.629	0.39	-16.82
11070204_110703	166	VC	Synchronous	Mild	35.22	33.46	10.102	15.82	21.22	12.2	5.4	10.37	11	36.673	499.46	543.54	1.3171	3.657	13.05	3	21	19.609	20.543	20.076	-0.934	31.66	30.951	31.803	31.377	-0.852	0.393	-16.37
11070204_110703	167	VC	Synchronous	Mild	33.72	33.27	10.087	15.78	21.19	12.1	5.41	10.36	11	36.663	498.51	542.72	1.3107	3.6608	12.97	1	23	19.568	20.387	19.977	-0.819	31.59	31.332	32.08	31.706	-0.748	0.393	-16.29
11070204_110703	168	VC	Synchronous	Mild	34.66	34.37	10.236	16.65	22.04	12.3	5.39	10.39	11	36.655	499.67	544.27	1.3376	3.6339	13.29	6	18	20.073	20.867	20.47	-0.794	30.08	29.448	30.359	29.904	-0.911	0.393	-17.18
11070204_110703	169	VC	Variability	Mild	44.03	34.58	10.384	16.7	22.12	12.5	5.42	10.28	11	36.675	498.39	538.43	1.3184	3.5546	13.26	3	21	20.026	20.714	20.37	-0.688	29.86	29.491	30.341	29.916	-0.85	0.393	-17.3
11070204_110703	172	VC	Synchronous	Mild	34.43	33.26	10.107	15.29	20.71	12.5	5.42	10.43	11	36.66	499.76	546.33	1.3146	3.657	13.19	4	20	20.343	21.6	20.971	-1.257	32.7	32.475	33.31	32.892	-0.835	0.393	-15.85
11070204_110703	173	VC	Synchronous	Mild	36.15	32.57	10.25	14.25	19.68	12.9	5.43	10.53	11	36.668	499.81	551.57	1.3146	3.6557	12.99	1	23	20.969	21.757	21.363	-0.788	35.09	34.93	35.105	35.017	-0.175	0.395	-14.79
11070204_110703	174	VC	Synchronous	Mild	35.7	32.43	9.947	14.38	19.81	12.6	5.43	10.47	11	36.678	499.04	548.88	1.312	3.6595	12.92	1	23	20.512	21.43	20.971	-0.918	34.73	34.401	34.846	34.623	-0.445	0.393	-14.83
11070204_110703	175	VC	Synchronous	Mild	34.75	32.62	9.973	14.74	20.16	12.5	5.42	10.44	11	36.678	498.56	547.28	1.3107	3.6608	12.87	4	20	20.181	20.925	20.553	-0.744	33.84	33.591	34.055	33.823	-0.464	0.392	-15.26
11070204_110703	176	VC	Synchronous	Mild	40.44	33.23	10.216	15.38	20.8	12.4	5.42	10.44	11.4	36.681	498.83	546.8	1.312	3.6455	13.6	1	24	20.175	21.163	20.669	-0.988	32.46	32.171	32.974	32.572	-0.803	0.393	-15.86
11070204_110703	178	VC	Synchronous	Mild	34.33	34.08	10.15	15.74	21.15	12.9	5.41	10.39	11	36.687	498.43	544.49	1.3133	3.6582	13.19	3	21	21.097	21.371	21.234	-0.274	31.69	31.364	31.736	31.55	-0.372	0.392	-16.35
11070204_110703	179	VC	Variability	Mild	43.72	33.01	10.217	15.34	20.77	12.2	5.43	10.37	11.4	36.684	498.32	543.45	1.3157	3.5262	13.43	3	22	19.857	20.645	20.251	-0.788	32.52	32.353	33	32.677	-0.647	0.396	-15.89
11070204_110703	180	VC	Synchronous	Mild	35.65	33.4	10.129	15.36	20.8	12.6	5.44	10.44	11	36.675	498.78	547.28	1.3094	3.6621	13.13	3	21	20.483	21.443	20.963	-0.96	32.5	32.008	32.682	32.345	-0.674	0.392	-15.83
11070204_110703	181	VC	Variability	Mild	51.61	32.86	10.18	14.75	20.17	12.7	5.42	10.38	11.4	36.684	498.74	543.9	1.3194	3.5902	13.49	5	20	20.373	21.39	20.882	-1.017	34.15	32.999	33.535	33.267	-0.536	0.392	-15.38
11070204_110703	182	VC	Variability	Mild	52.64	32.47	10.009	14.92	20.36	12.1	5.44	10.43	11	36.678	500.05	546.49	1.3184	3.6224	12.87	1	23	19.745	20.778	20.261	-1.033	33.54	33.207	33.941	33.574	-0.734	0.395	-15.44
11070204_110703	183	VC	Synchronous	Mild	36.33	32.46	9.992	15.16	20.6	11.9	5.44	10.48	11	36.678	498.93	549.04	1.312	3.6595	12.83	2	22	19.252	20.264	19.758	-1.012	32.92	32.621	33.388	33.005	-0.767	0.391	-15.64
11070204_110703	184	VC	Synchronous	Mild	36.06	32.36	9.977	14.75	20.19	12.2	5.44	10.52	11	36.676	500.31	551.24	1.3146	3.6557	12.93	0	24	19.715	20.937	20.326	-1.222	33.94	33.541	34.246	33.894	-0.705	0.396	-15.29
11070204_110703	185	VC	Variability	Mild	46.35	32.84	10.379	15.15	20.61	12.2	5.46	10.67	11.4	36.678	498.93	559.01	1.3157	3.4462	13.44	4	21	20.246	21.371	20.808	-1.125	33.38	33.411	34.154	33.782	-0.743	0.394	-15.8
11070204_110703	186	VC	Variability	Mild	50.02	31.37	10.053	14.16	19.61	11.8	5.45	10.25	11.9	36.681	499.06	537.11	1.3191	3.2948	13.15	7	19	18.035	18.237	18.136	-0.202	36.43	32.909	32.912	32.91	-0.003	0.386	-14.89
11070204_110703	196	VC	Variability	Moderate	53.62	30.24	9.847	12.82	18.28	12	5.46	10.19	11.9	36.641	504.51	534.18	1.3262	3.3813	13.15	10	16	19.883	20.306	20.095	-0.423	41.18	37.262	36.991	37.127	0.271	0.39	-13.48
11070204_110703	204	VC	Variability	Mild	53.22	32.41	10.132	14.56	20	12.4	5.44	10.13	11.4	36.633	498.35	530.88	1.3194	3.504	13.29	9	16	20.28	20.794	20.537	-0.514	34.55	34.457	34.477	34.467	-0.02	0.392	-15.07
11070204_110703	205	VC	Synchronous	Mild	52.85	32.54	9.977	14.97	20.4	12.1	5.43	10.38	11.4	36.62	499.7	543.93	1.3218	3.6209	13.41	3	22	19.664	20.686	20.175	-1.022	33.43	32.824	33.509	33.166	-0.685	0.393	-15.38
11070204_110703	206	VC	Variability	Mild	52.71	32.12	10.041	14.48	19.92	12.2	5.44	10.47	11.4	36.648	499.3	548.4	1.3452	3.5668	13.17	9	16	19.823	20.531	20.177	-0.708	34.6	33.952	34.378	34.165	-0.426	0.393	-15.11
11070204_110703	207	VC	Synchronous	Mild	36.4	31.56	9.816	14.28	19.73	11.8	5.45	10.59	11	36.635	498.51	554.99	1.3094	3.6634	12.49	2	22	19.287	20.1	19.694	-0.813	34.92	34.554	35.071	34.812	-0.517	0.391	-14.82
11070204_110703	208	VC	Variability	Mild	54.11	31.04	9.791	13.61	19.07	12	5.46	10.52	11.4	36.609	498.96	551.18	1.3206	3.5951	12.88	3	22	19.377	20.086	19.731	-0.709	36.75	35.972	36.331	36.151	-0.359	0.399	-14.1
11070204_110703	209	VC	Synchronous	Mild	36.85	31.15	9.889	13.87	19.32	11.8	5.45	10.54	11.4	36.62	498.94	552.54	1.3071	3.6578	12.91	3	22	19.225	19.991	19.608	-0.766	35.97	35.558	36.011	35.785	-0.453	0.394	-14.4
11070204_110703	210	VC	Synchronous	Mild	36.02	31.38	9.784	14.05	19.5	11.9	5.45	10.5	11	36.63	498.95	550.09	1.312	3.6595	12.45	1	23	19.312	20.048	19.68	-0.736	35.53	35.158	35.485	35.322	-0.327	0.393	-14.64
11070204_110703	211	VC	Synchronous	Mild	36.61	30.96	9.719	13.82	19.28	11.7	5.46	10.64	11	36.625	497.98	557.64	1.3082	3.6634	12.28	0	24	19.012	19.725	19.369	-0.713	36.03	35.67	36.023	35.847	-0.353	0.391	-14.36
11070204_110703	212	VC	Synchronous	Mild	36.76	30.97	9.772	13.78	19.24	11.7	5.46	10.61	11.4	36.62	498.51	556.15	1.3083	3.6628	12.83	0	25	19.092	19.788	19.44	-0.696	36.18	35.896	36.279	36.088	-0.383	0.392	-14.2
11070204_110703	213	VC	Synchronous	Mild	36.12	31.28	9.909	13.99	19.45	11.8	5.46	10.58	11.4	36.608	498.34	554.56	1.3095	3.6615	12.93	0	25	19.226	20.028	19.627	-0.802	35.62	35.242	35.58	35.411	-0.338	0.393	-14.5
11070204_110703	214	VC	Synchronous	Mild	35.78	31.73	9.95	14.53	19.98	11.8	5.45	10.51	11.4	36.613	498.64	550.6	1.2923	3.6591	12.98	0	25	19.133	19.728	19.431	-0.595	34.32	34.099	34.43	34.264	-0.331	0.393	-14.99
11070204_110703	216	VC	Variability	Mild	38.6	35	10.493	17.5	22.91	12.1	5.41	10.31	11.4	36.619	498.73	540.04	1.3071	3.536	13.76	6	19	19.569	19.816	19.692	-0.247	28.55	28.245	28.911	28.578	-0.666	0.392	-18.14
11070204_110703	219	VC	Variability	Mild	44	29.92	9.675	14.3	19.74	10.2	5.44	10.31	11.4	36.637	498.94	540.03	1.3255	3.5065	12	5	20	16.404	16.38	16.392	0.024	35.05	33.91	33.768	33.839	0.142	0.393	-14.92
11070204_110703	220	VC	Synchronous	Mild	35.01	29.54	9.471	14.08	19.52	10	5.44	10.51	11	36.63	498.51	550.49	1.3312	3.6403	11.48	2	22	16.263	16.391	16.327	-0.128	35.42	35.161	35.092	35.127	0.069	0.393	-14.68
11070204_110703	221	VC	Synchronous	Mild	35.51	29.18	9.412	13.61	19.07	10.1	5.46	10.54	11	36.63	499.35	552.14	1.3146	3.657	11.43	0	24	16.44	16.525	16.483	-0.085	36.68	36.429	36.335	36.382	0.094	0.396	-14.13
11070204_110703	222	VC	Synchronous	Mild	36.24	28.53	9.338	13.07	18.54	10	5.47	10.66	11.4	36.634	498.52	558.62	1.312	3.6591	11.73	0	25	16.289	16.488	16.389	-0.199	38.18	37.916	37.958	37.937	-0.042	0.396	-13.51
11070204_110703	223	VC	Synchronous	Mild	35.33	28.23	9.346	12.75	18.22	10	5.47	10.59	11.4	36.618	498.86	554.9	1.3132	3.6578	11.67	0	25	16.303	16.572	16.438	-0.269	39.13	38.887	38.769	38.828	0.118	0.397	-13.2
11070204_110703	224	VC	Synchronous	Mild	37.84	28.9	9.377	13.18	18.66	10.2	5.48	10.62	11	36.637	498.16	556.71	1.3082	3.6621	11.36	0	24	16.635	16.663	16.649	-0.028	37.82	37.506	37.237	37.371	0.269	0.392	-13.66
11070204_110703	225	VC	Synchronous	Mild	36.34	29.12	9.41	13.46	18.93	10.2	5.47	10.62	11	36.622	498.36	556.56	1.312	3.6595	11.4	0	24	16.573	16.6	16.587	-0.027	37.04	36.731	36.608	36.669	0.123	0.395	-14
11070204_110703	226	VC	Synchronous	Mild	47.23	29.01	9.394	13.45	18.91	10.1	5.46	10.61	11	36.648	498.37	555.95	1.3107	3.6352	11.37	1	23	16.456	16.565	16.511	-0.109	37.05	36.718	36.651	36.684	0.067	0.391	-13.9
11070204_110703	227	VC	Synchronous	Mild	35.71	29.35	9.573	13.72	19.19	10.2	5.47	10.64	11.4	36.643	498.07	557.76	1.2948	3.6591	11.94	0	25	16.512	16.656	16.584	-0.144	36.32	36.025	35.908	35.966	0.117	0.392	-14.23
11070204_110703	228	VC	Variability	Mild	52.69	29.12	9.465	13.57	19.04	10.1	5.47	10.45	11	36.622	499.18	547.33	1.3197	3.6198	11.39	1	23	16.372	16.461	16.416	-0.089	36.86	36.359	36.216	36.288	0.143	0.399	-14.03
11070204_110703	229	VC	Synchronous	Mild	35.12	29.33	9.458	14.03	19.49	9.8	5.46	10.61	11	36.637	499.04	556.18	1.3146	3.657	11.43	0	24	16.003	16.225	16.114	-0.222	35.59	35.29	35.46	35.375	-0.17	0.396	-14.57
11070204_110703	230	VC	Synchronous	Mild	35.45	28.86	9.382	13.54	19	9.9	5.46	10.55	11	36.622	499.04	552.7	1.3107	3.6621	11.34	0	24	16.08	16.375	16.227	-0.295	36.87	36.625	36.662	36.644	-0.037	0.395	-14.03
11070204_110703	231	VC	Synchronous	Mild	35.14	29.46	9.478	14.06	19.52	9.9	5.46	10.59	11.4	36.634	499.13	554.77	1.3132	3.6578	11.96	0	25	16.159	16.296	16.227	-0.137	35.52	35.207	35.363	35.285	-0.156	0.393	-14.57
11070204_110703	232	VC	Synchronous	Mild	35.51	28.79	9.418	13.35	18.82	10	5.47	10.69	11.4	36.627	498.91	560.09	1.3132	3.6578	11.79	0	25	16.248	16.44	16.344	-0.192	37.39	37.147	37.175	37.161	-0.028	0.393	-13.83
11070204_110703	233	VC	Variability	Mild	37.88	29.21	9.72	13.66	19.12	10.1	5.46	10.75	11	36.629	498.59	563.53	1.3107	3.6621	11.42	0	24	16.388	16.5	16.444	-0.112	36.51	36.174	36.26	36.217	-0.086	0.393	-14.15
11070204_110703	234	VC	Synchronous	Mild	35.03	29.8	9.525	14.31	19.77	10	5.46	10.54	10.5	36.622	497.81	552.04	1.312	3.66	11.05	0	23	16.289	16.33	16.309	-0.041	34.79	34.511	34.63	34.571	-0.119	0.394	-14.75
11070204_110703	235	VC	Synchronous	Mild	35.61	30.71	9.656	15.19	20.64	10.1	5.45	10.51	11	36.647	498.58	550.67	1.3107	3.6608	11.74	0	24	16.305	16.162	16.233	0.143	32.87	32.535	32.634	32.584	-0.099	0.393	-15.68
11070204_110703	236	VC	Synchronous	Mild	34.41	29.66	9.542	14.31	19.77	9.9	5.46	10.56	11.4	36.632	498.95	553.4	1.312	3.6591	11.96	0	25	16.027	16.056	16.041	-0.029	34.88	34.51	34.612	34.561	-0.102	0.393	-14.86
11070204_110703	237	VC	Synchronous	Mild	34.51	29.62	9.607	14.21	19.67	9.9	5.46	10.51	11.4	36.641	498.95	550.66	1.3157	3.6566	11.99	0	25	16.138	16.188	16.163	-0.05	35.13	34.791	34.843	34.817	-0.052	0.396	-14.71
11070204_110703	238	VC	Synchronous	Mild	34.78	29.14	9.546	13.81	19.27	9.9	5.46	10.65	11.4	36.634	498.9	558.31	1.2948	3.6603	11.86	0	25	16.042	16.224	16.133	-0.182	36.15	35.858	35.938	35.898	-0.08	0.394	-14.31
11070204_110703	239	VC	Synchronous	Mild	36.02	28.81	9.369	13.52	18.99	9.8	5.47	10.61	11	36.629	499.15	555.94	1.3158	3.6557	11.29	0	24	16	16.138	16.069	-0.138	36.91	36.734	36.624	36.679	0.11	0.397	-14.02
11070204_110703	240	VC	Synchronous	Mild	37.57	29.89	9.524	14.57	20.02	9.9	5.45	10.52	11	36.622	498.25	551.34	1.3107	3.657	11.48	1	23	15.926	15.809	15.867	0.117	34.41	33.627	33.872	33.749	-0.245	0.392	-15.01
11070204_110703	244	VC	Variability	Moderate	49.11	29.83	9.997	13.29	18.8	11	5.51	10.36	11.9	36.643	499.98	542.88	1.3357	3.2332	12.63	9	17	17.651	17.859	17.755	-0.208	45.47	37.543	36.124	36.834	1.419	0.396	-14.2
11070204_110703	246	VC	Variability	Severe	46.78	29.53	9.871	14.51	20.06	9.5	5.55	10.53	12.8	36.544	505.14	551.54	1.3142	3.1316	12.88	10	18	17.353	17.417	17.385	-0.064	37.01	34.95	34.087	34.519	0.863	0.413	-15.15
11070204_110703	247	VC	Variability	Mild	51.99	30.74	9.834	14.99	20.44	10.3	5.45	10.32	11.9	36.598	498.26	540.95	1.3262	3.4927	12.77	4	22	16.745	16.691	16.718	0.054	33.37	32.975	32.815	32.895	0.16	0.396	-15.54
11070204_110703	248	VC	Variability	Mild	43.98	30.5	9.629	15.1	20.55	9.9	5.45	10.47	11	36.582	498.83	548.87	1.3248	3.5981	11.71	2	22	16.23	16.486	16.358	-0.256	33.06	32.78	33.019	32.9	-0.239	0.396	-15.68
11070204_110703	249	VC	Variability	Mild	51.68	29.91	9.766	14.11	19.57	10.3	5.46	10.32	11.9	36.625	498.61	540.59	1.3239	3.4359	12.54	6	20	16.53	16.635	16.583	-0.105	36.38	33.628	33.684	33.656	-0.056	0.391	-14.61
11070204_110703	250	VC	Variability	Mild	50.25	30.75	9.973	15.48	20.95	9.8	5.47	10.48	12.4	36.592	499.54	548.99	1.3189	3.2377	12.94	6	21	16.097	16.229	16.163	-0.132	32.89	32.865	32.914	32.889	-0.049	0.391	-15.83
11070204_110703	254	VC	Synchronous	Mild	33.13	29.37	9.466	14.21	19.66	9.7	5.45	10.48	11	36.581	499.26	548.97	1.3133	3.6595	11.45	0	24	15.812	16.225	16.018	-0.413	35.16	34.899	35.078	34.989	-0.179	0.395	-14.8
11070204_110703	255	VC	Synchronous	Mild	33.77	29.31	9.45	14.01	19.46	9.8	5.45	10.54	11	36.598	497.84	552.49	1.3094	3.6621	11.4	0	24	16.053	16.25	16.151	-0.197	35.55	35.286	35.311	35.299	-0.025	0.391	-14.51
11070204_110703	256	VC	Synchronous	Mild	33.8	28.68	9.376	13.31	18.78	9.9	5.47	10.62	11	36.596	497.98	556.6	1.3146	3.6582	11.27	0	24	16.143	16.363	16.253	-0.22	37.48	37.274	37.154	37.214	0.12	0.396	-13.86
11070204_110703	257	VC	Synchronous	Mild	35.43	27.81	9.227	12.48	17.96	9.8	5.48	10.72	11	36.595	498.61	561.87	1.3107	3.6608	11.1	0	24	16.098	16.388	16.243	-0.29	39.94	39.848	39.52	39.684	0.328	0.391	-12.91
11070204_110703	258	VC	Synchronous	Mild	36.02	28.02	9.261	12.7	18.18	9.8	5.48	10.72	11	36.588	499.13	561.89	1.3133	3.6582	11.17	0	24	16.03	16.412	16.221	-0.382	39.31	39.018	38.991	39.005	0.027	0.395	-13.17
11070204_110703	259	VC	Synchronous	Mild	34.37	28.35	9.318	12.96	18.44	9.9	5.48	10.61	11	36.608	498.52	556.01	1.3146	3.657	11.26	0	24	16.125	16.563	16.344	-0.438	38.47	38.182	38.147	38.165	0.035	0.396	-13.44
11070204_110703	260	VC	Synchronous	Mild	34.86	29.03	9.418	13.72	19.18	9.9	5.46	10.59	11.4	36.627	497.69	555.04	1.312	3.6603	11.84	0	25	16.034	16.356	16.195	-0.322	36.31	36.083	36.092	36.087	-0.009	0.393	-14.16
11070204_110703	261	VC	Synchronous	Mild	34.55	29	9.465	13.79	19.25	9.8	5.46	10.63	11.4	36.611	498.82	556.93	1.3132	3.6591	11.84	0	25	15.862	16.248	16.055	-0.386	36.19	35.88	36.091	35.986	-0.211	0.393	-14.27
11070204_110703	263	VC	Synchronous	Mild	32.72	31.6	9.897	16.33	21.76	9.8	5.43	10.51	11.4	36.627	499.24	550.78	1.3132	3.6591	12.49	0	25	15.948	16.236	16.092	-0.288	30.6	30.32	30.685	30.502	-0.365	0.393	-17
11070204_110703	264	VC	Variability	Mild	47.83	30.58	9.677	15.41	20.86	9.7	5.45	10.56	11	36.617	498.63	553.32	1.3146	3.5917	11.74	2	22	15.854	16.323	16.088	-0.469	32.44	32.278	32.623	32.45	-0.345	0.392	-15.96
11070204_110703	265	VC	Synchronous	Mild	33.8	29.76	9.565	14.4	19.85	9.9	5.45	10.59	11.4	36.625	498.52	554.75	1.3145	3.6566	12.05	1	24	16.058	16.5	16.279	-0.442	34.62	34.241	34.547	34.394	-0.306	0.394	-14.99
11070204_110703	266	VC	Synchronous	Mild	34.64	29.54	9.607	14.11	19.57	10	5.46	10.61	11.4	36.62	498.43	556.21	1.3157	3.6554	11.99	0	25	16.207	16.452	16.33	-0.245	35.35	35.023	35.076	35.05	-0.053	0.394	-14.62
11070204_110703	267	VC	Synchronous	Mild	34.64	30.44	9.647	15.15	20.61	9.8	5.46	10.62	11	36.62	499.11	556.53	1.312	3.6595	11.71	1	23	16.002	16.213	16.108	-0.211	32.96	32.694	32.881	32.788	-0.187	0.389	-15.67
11070204_110703	268	VC	Synchronous	Mild	34.59	29.99	9.568	14.73	20.19	9.8	5.46	10.54	11	36.622	498.97	552.27	1.312	3.6595	11.58	0	24	15.902	16.037	15.97	-0.135	33.9	33.554	33.771	33.663	-0.217	0.393	-15.22
11070204_110703	269	VC	Synchronous	Mild	33.7	30.32	9.616	15.13	20.58	9.7	5.45	10.53	11	36.63	498.27	551.83	1.3146	3.657	11.65	1	23	15.822	16.161	15.992	-0.339	32.94	32.758	33.227	32.992	-0.469	0.407	-15.56
11070204_110703	270	VC	Synchronous	Mild	33.42	29.81	9.544	14.64	20.09	9.7	5.45	10.56	11	36.62	498.48	553.4	1.3146	3.657	11.54	1	23	15.822	16.226	16.024	-0.404	34.04	33.845	33.995	33.92	-0.15	0.393	-15.19
11070204_110703	271	VC	Synchronous	Mild	33.75	29.87	9.683	14.67	20.12	9.8	5.45	10.55	11.4	36.622	497.88	552.7	1.3022	3.6566	12.01	1	24	15.858	16.162	16.01	-0.304	33.96	33.617	33.783	33.7	-0.166	0.396	-15.22
11070204_110703	272	VC	Synchronous	Mild	33.61	31.01	9.878	15.67	21.12	9.9	5.45	10.56	11.4	36.601	498.61	553.4	1.312	3.6591	12.42	0	25	16.051	16.524	16.288	-0.473	32.01	31.713	32.089	31.901	-0.376	0.396	-16.15
11070204_110703	273	VC	Synchronous	Mild	34.22	30.02	9.699	14.73	20.18	9.8	5.45	10.5	11.4	36.62	498.74	550.05	1.3022	3.6455	12.09	1	24	15.942	16.288	16.115	-0.346	33.96	33.387	33.681	33.534	-0.294	0.394	-15.4
11070204_110703	276	VC	Synchronous	Mild	31.66	30.4	9.603	15.21	20.63	9.8	5.42	10.42	11	36.64	497.69	546.05	1.3235	3.648	11.6	4	20	15.921	16.02	15.97	-0.099	32.76	32.411	32.686	32.549	-0.275	0.395	-15.74
11070204_110703	280	VC	Variability	Mild	54.51	28.97	9.646	13.85	19.31	9.7	5.46	10.37	11.9	36.634	498.89	543.43	1.3298	3.3161	12.12	11	15	15.8	15.9	15.85	-0.1	36.68	33.914	33.89	33.902	0.024	0.393	-14.65
11070204_110703	284	VC	Variability	Mild	54.45	28.75	9.777	14.25	19.73	9	5.48	10.31	12.4	36.634	499.27	540.5	1.336	3.1669	12.4	12	15	15.752	15.8	15.776	-0.048	35.36	33.328	33.361	33.344	-0.033	0.392	-14.95
11070204_110703	287	VC	Variability	Mild	48.91	28.67	9.66	13.76	19.23	9.4	5.47	10.16	11.9	36.626	497.97	532.54	1.3286	3.283	11.94	9	17	15.713	15.565	15.639	0.148	36.53	34.88	34.562	34.721	0.318	0.395	-14.28			Epochs	Reject	Breaths	Average	Bias	LOA	Average	Bias	LOA
11070702_110707	52	VC	Synchronous	Mild	47	23.12	9.169	7.89	13.3	9.8	5.41	10.03	13.7	36.353	496.16	525.81	1.3089	2.6632	12.53	0	30	16.15	16.42	16.285	-0.27	62.93	62.567	61.614	62.09	0.953	0.393	-8.04			15	4	459	59.7193	1.63427	0.903353	16.6613	-0.0674667	0.628484
11070702_110707	53	VC	Synchronous	Mild	45.91	23.46	9.339	8.02	13.43	10	5.41	10.12	14.2	36.354	495.62	530.17	1.307	2.665	13.22	0	31	16.574	17.052	16.813	-0.478	61.84	62.065	60.449	61.257	1.616	0.395	-8.09			38	455	660	46.7451	1.61024	2.26261	13.5664	-0.387263	1.89365
11070702_110707	54	VC	Synchronous	Mild	44.86	23.91	9.263	7.98	13.4	10.5	5.42	10.11	14.2	36.352	495.63	529.81	1.306	2.666	13.18	0	31	17.336	17.206	17.271	0.13	62.17	62.146	59.572	60.859	2.574	0.393	-8.15			399	778	11714	39.7442	0.162885	0.94592	15.3675	0.0629398	1.08023
11070702_110707	55	VC	Synchronous	Mild	46.38	24.09	9.392	8.1	13.51	10.6	5.41	10.13	14.2	36.358	495.65	531.04	1.309	2.663	13.4	0	31	17.412	17.555	17.483	-0.143	61.2	61.239	59.482	60.361	1.757	0.394	-8.23			881	3784	17953	53.5482	0.81093	0.752865	16.7613	-0.276543	0.567498
11070702_110707	56	VC	Synchronous	Mild	45.49	24.25	9.382	8.1	13.52	10.7	5.42	10.11	14.2	36.358	495.82	529.9	1.296	2.662	13.36	0	31	17.648	17.516	17.582	0.132	61.23	60.78	59.129	59.954	1.651	0.396	-8.3			72	69	1718	49.7089	1.33367	0.776428	17.6852	-0.0860417	0.546189
11070702_110707	57	VC	Synchronous	Mild	46.66	24.03	9.474	8.12	13.53	10.5	5.41	10.11	14.2	36.356	496.73	529.53	1.311	2.661	13.62	0	31	17.257	17.555	17.406	-0.298	61.21	60.741	58.607	59.674	2.134	0.393	-8.32			27	242	426	41.2479	1.41993	1.29496	17.3754	2.14963	1.10934
11070702_110707	58	VC	Synchronous	Mild	47.97	24.27	9.377	8.17	13.57	10.7	5.4	10.14	14.2	36.366	496.78	531.34	1.311	2.661	13.65	0	31	17.626	17.923	17.774	-0.297	60.81	60.703	59.064	59.883	1.639	0.395	-8.28			38	71	1123	47.4936	0.720763	1.11333	12.1689	0.761763	0.436603
11070702_110707	59	VC	Synchronous	Mild	45.76	24.4	9.488	8.16	13.57	10.8	5.41	10.11	14.2	36.36	496.2	529.92	1.31	2.662	13.6	0	31	17.789	18.039	17.914	-0.25	60.83	60.384	58.854	59.619	1.53	0.393	-8.35			26	57	494	52.5297	-0.0410769	0.666203	12.0341	-0.0848462	0.247692
11070702_110707	60	VC	Synchronous	Mild	46.17	24.39	9.5	8.28	13.69	10.7	5.41	10.12	14.2	36.356	495.75	530.42	1.309	2.663	13.69	0	31	17.603	18.126	17.864	-0.523	59.9	59.591	58.309	58.95	1.282	0.394	-8.36			248	960	6771	34.8223	-0.788996	0.740391	18.9029	-1.6236	0.758667
11070702_110707	61	VC	Synchronous	Mild	45.46	24.03	9.384	8.25	13.66	10.4	5.41	9.97	14.2	36.375	496.69	522.35	1.291	2.661	13.46	0	31	17.048	17.429	17.238	-0.381	60.3	60.049	58.685	59.367	1.364	0.395	-8.45			476	816	14067	33.7806	-0.475216	1.15842	15.6495	-0.513149	1.6029
11070702_110707	62	VC	Synchronous	Mild	45.77	23.41	9.179	8.38	13.79	9.6	5.41	10.11	13.7	36.371	495.64	529.83	1.311	2.6612	12.48	0	30	15.856	15.86	15.858	-0.004	59.18	59.127	57.741	58.434	1.386	0.397	-8.56			30	44	587	64.6517	0.6488	1.33998	12.8746	0.211167	0.310138
11070702_110707	63	VC	Synchronous	Mild	44.09	23.3	9.089	8.62	14.02	9.3	5.4	10.06	14.2	36.371	496.25	527.29	1.308	2.664	12.5	0	31	15.265	14.816	15.041	0.449	57.62	57.413	56.264	56.838	1.149	0.393	-8.75
11070702_110707	64	VC	Synchronous	Mild	43.84	23.13	9.116	8.49	13.9	9.2	5.41	10.1	14.2	36.381	496.7	529.12	1.311	2.661	12.46	0	31	15.153	14.835	14.994	0.318	58.61	58.199	56.98	57.59	1.219	0.395	-8.72
11070702_110707	65	VC	Synchronous	Mild	46.21	22.71	9.051	7.66	13.1	9.6	5.44	10.17	14.2	36.364	497.81	533.15	1.296	2.664	12.44	4	27	15.224	14.989	15.107	0.235	71.07	60.779	58.959	59.869	1.82	0.39	-8.07
11070702_110707	67	VC	Variability	Mild	44.12	22.82	9.098	8	13.43	9.4	5.43	10.14	14.2	36.369	496.54	531.31	1.312	2.66	12.4	0	31	15.474	15.106	15.29	0.368	62.27	62.265	59.825	61.045	2.44	0.397	-8.19			Epochs	Reject	Breaths	Average	Bias	LOA	Average	Bias	LOA
11080103_110802	41	VC	Variability	Mild	54.37	22.29	8.356	9.01	14.34	7.9	5.33	6.78	11.4	40.119	545.21	539.14	1.3194	3.5963	10.98	10	15	12.392	13.96	13.176	-1.568	61.43	66.255	65.771	66.013	0.484	0.389	-9.21			38	455	660	46.7451	1.61024	2.26261	13.5664	-0.387263	1.89365
11080103_110802	79	VC	Variability	Mild	50.97	23.96	8.709	10.48	15.81	8.2	5.33	6.81	11.9	39.978	544.16	541.43	1.3286	3.3647	11.65	11	15	12.7	13.78	13.24	-1.08	52.46	54.223	53.853	54.038	0.37	0.391	-10.98			399	778	11714	39.7442	0.162885	0.94592	15.3675	0.0629398	1.08023
11080103_110802	80	VC	Variability	Mild	50.1	24.74	8.826	10.93	16.26	8.5	5.33	6.77	11.9	39.987	543.96	538.19	1.3215	3.3173	11.82	12	14	13.637	13.993	13.815	-0.356	50.3	51.438	50.512	50.975	0.926	0.39	-11.37			881	3784	17953	53.5482	0.81093	0.752865	16.7613	-0.276543	0.567498
11080103_110802	83	VC	Variability	Mild	44.93	23.46	8.536	10.5	15.82	7.6	5.32	7.05	11.4	40.115	544.71	560.49	1.3206	3.5557	11.12	11	14	11.944	13.286	12.615	-1.342	54.23	54.687	55.545	55.116	-0.858	0.389	-11.14			72	69	1718	49.7089	1.33367	0.776428	17.6852	-0.0860417	0.546189
11080103_110802	97	VC	Variability	Mild	47	21.72	8.231	8.98	14.33	7.4	5.35	6.72	11.4	40.004	544.9	534.51	1.3218	3.4622	10.44	12	13	12.798	14.031	13.415	-1.233	62.3	66.167	65.285	65.726	0.882	0.392	-9.41			27	242	426	41.2479	1.41993	1.29496	17.3754	2.14963	1.10934
11080103_110802	115	VC	Variability	Mild	45.13	22.75	8.291	8.81	14.14	8.6	5.33	6.77	11	40.128	544.04	538.3	1.3171	3.575	10.59	10	14	12.66	13.307	12.983	-0.647	64.19	63.38	63.963	63.672	-0.583	0.389	-9.11			38	71	1123	47.4936	0.720763	1.11333	12.1689	0.761763	0.436603
11080103_110802	117	VC	Synchronous	Mild	52.77	23.52	8.482	9.2	14.51	9	5.31	6.79	11.4	40.142	545.88	539.82	1.3157	3.6086	11.64	10	15	13.32	14.56	13.94	-1.24	60.91	62.467	61.238	61.852	1.229	0.389	-9.49			26	57	494	52.5297	-0.0410769	0.666203	12.0341	-0.0848462	0.247692
11080103_110802	118	VC	Synchronous	Mild	54.38	23.89	8.68	9.7	15.02	8.9	5.32	6.77	11.4	40.292	545.22	538.48	1.3169	3.5902	11.86	9	16	13.736	15.169	14.453	-1.433	57	60.123	56.825	58.474	3.298	0.392	-9.94			248	960	6771	34.8223	-0.788996	0.740391	18.9029	-1.6236	0.758667
11080103_110802	120	VC	Synchronous	Mild	40.7	24.32	8.719	10.17	15.48	8.8	5.31	6.87	11	40.214	546.08	545.98	1.321	3.6173	11.58	7	17	13.518	15.918	14.718	-2.4	54.25	55.861	56.187	56.024	-0.326	0.391	-10.35			476	816	14067	33.7806	-0.475216	1.15842	15.6495	-0.513149	1.6029
11080103_110802	121	VC	Synchronous	Mild	41.33	25.01	8.715	10.21	15.52	9.5	5.31	6.88	11	40.26	545.11	546.65	1.3235	3.6326	11.67	11	13	14.585	16.362	15.473	-1.777	54.12	53.926	52.976	53.451	0.95	0.393	-10.69			30	44	587	64.6517	0.6488	1.33998	12.8746	0.211167	0.310138
11080103_110802	122	VC	Variability	Mild	54.61	25.58	8.963	10.76	16.08	9.5	5.32	6.84	11.4	40.187	545.52	543.57	1.3132	3.5742	12.28	7	18	14.173	15.967	15.07	-1.794	51.25	52.913	52.493	52.703	0.42	0.389	-11.04
11080103_110802	123	VC	Variability	Mild	52.42	24.38	8.74	10.46	15.77	8.6	5.31	6.86	11.4	40.181	545.46	545.49	1.3206	3.5742	11.95	6	19	13.225	15.189	14.207	-1.964	52.58	53.91	53.307	53.608	0.603	0.392	-10.81
11080103_110802	124	VC	Variability	Mild	49.32	24.81	8.778	10.22	15.54	9.3	5.32	6.82	11	40.215	545.12	542.49	1.3184	3.5418	11.61	8	16	14.239	15.975	15.107	-1.736	54.03	55.27	54.211	54.74	1.059	0.391	-10.38
11080103_110802	137	VC	Synchronous	Mild	54.85	26.02	9.01	10.84	16.16	9.9	5.32	6.81	11.4	40.084	545.83	541.52	1.3009	3.5729	12.61	11	14	14.524	16.543	15.534	-2.019	51.28	49.886	49.346	49.616	0.54	0.394	-11.03
11080103_110802	138	VC	Variability	Mild	36.01	27.18	9.247	12.06	17.37	9.8	5.31	6.83	11.4	40.06	544.65	542.61	1.3194	3.5298	12.9	10	15	14.604	16.36	15.482	-1.756	46.09	47.226	46.867	47.046	0.359	0.393	-12.48
11080103_110802	157	VC	Variability	Mild	47.49	28.06	10.197	13.76	19.15	8.9	5.39	6.72	14.6	40.302	545.91	534.34	1.3343	2.5998	15.78	13	19	13.484	12.947	13.215	0.537	39.68	41.272	38.739	40.005	2.533	0.388	-14.22
11080103_110802	165	VC	Variability	Mild	48.48	28.23	10.254	14.18	19.56	8.7	5.38	6.71	14.6	40.202	545.89	533.43	1.3353	2.5299	15.84	11	21	13.311	12.929	13.12	0.382	38.51	40.367	38.143	39.255	2.224	0.384	-14.4
11080103_110802	176	VC	Variability	Mild	44.5	28.08	10.057	13.6	18.98	9.1	5.38	6.66	13.7	40.343	544.55	529.77	1.3388	2.7252	14.85	12	18	13.617	13.367	13.492	0.25	40.04	41.155	38.977	40.066	2.178	0.395	-14.18
11080103_110802	180	VC	Variability	Moderate	48.03	27.88	10.019	13.61	18.99	8.9	5.38	6.76	13.7	40.261	544.24	537.73	1.3337	2.7468	14.73	10	20	13.374	12.555	12.965	0.819	40	41.328	42.182	41.755	-0.854	0.414	-13.64
11080103_110802	186	VC	Variability	Mild	46.45	28.1	10.065	13.66	19.04	9.1	5.38	6.74	13.7	40.204	545.82	535.53	1.3337	2.7262	14.88	14	16	13.658	13.238	13.448	0.42	39.96	41.278	38.961	40.12	2.317	0.387	-14.23
11080103_110802	190	VC	Variability	Mild	45.99	27.92	10.34	13.56	18.96	9	5.4	6.69	14.6	40.255	545.28	531.66	1.3333	2.4979	15.76	15	17	13.412	13.094	13.253	0.318	40.21	41.213	39.145	40.179	2.068	0.391	-14.23
11080103_110802	193	VC	Variability	Mild	35.69	27.98	10.201	13.66	19.06	8.9	5.4	6.69	14.6	40.262	545.83	531.9	1.3353	2.5978	15.8	15	17	13.525	13.112	13.319	0.413	39.96	41.483	39.159	40.321	2.324	0.391	-14.19
11080103_110802	200	VC	Variability	Mild	36.09	27.89	10.346	13.56	18.97	8.9	5.41	6.69	14.6	40.141	546.53	531.83	1.3372	2.4912	15.84	14	18	13.487	13.217	13.352	0.27	40.31	41.671	39.18	40.425	2.491	0.393	-14.09
11080103_110802	208	VC	Variability	Mild	54.92	28.03	10.217	13.33	18.73	9.3	5.4	6.73	14.2	40.169	545.01	535.42	1.335	2.642	15.39	14	17	13.811	13.465	13.638	0.346	40.9	40.821	39.194	40.008	1.627	0.389	-14.09
11080103_110802	214	VC	Variability	Mild	54.11	27.67	10.285	13.56	18.96	8.7	5.4	6.71	14.6	40.2	547.2	533.34	1.3353	2.529	15.75	15	17	13.218	13.059	13.139	0.159	40.35	42.014	39.531	40.773	2.483	0.389	-14.02
11080103_110802	215	VC	Variability	Mild	33.86	27.65	10.445	13.59	19.01	8.6	5.42	6.71	15.1	40.211	545.66	533.43	1.3346	2.3944	16.14	16	17	13.235	12.988	13.111	0.247	40.14	42.248	39.461	40.855	2.787	0.393	-14.06
11080103_110802	221	VC	Variability	Mild	53.88	27.68	10.42	13.6	19.02	8.7	5.42	6.74	15.1	40.165	547.13	535.89	1.3402	2.4424	16.21	11	22	13.255	12.982	13.119	0.273	40.25	42.249	39.508	40.879	2.741	0.39	-13.83
11080103_110802	222	VC	Variability	Mild	28.74	27.63	10.445	13.51	18.93	8.7	5.42	6.7	15.1	40.239	548.02	533	1.3384	2.3859	16.24	11	22	13.124	13.009	13.067	0.115	40.56	41.972	39.622	40.797	2.35	0.389	-13.85
11080103_110802	225	VC	Synchronous	Mild	39.42	27.51	10.504	13.46	18.89	8.6	5.43	6.74	15.1	40.132	545.29	535.51	1.3355	2.336	16.05	14	19	13.001	12.742	12.872	0.259	40.51	41.919	39.563	40.741	2.356	0.389	-13.94
11080103_110802	226	VC	Variability	Mild	34.47	27.73	10.463	13.51	18.92	8.8	5.41	6.69	15.1	40.194	545.74	531.61	1.3365	2.4075	16.23	14	19	13.339	13.121	13.23	0.218	40.39	42.268	39.501	40.885	2.767	0.389	-13.92
11080103_110802	229	VC	Variability	Mild	48.8	27.52	10.54	13.53	18.96	8.6	5.43	6.66	15.6	40.119	547.09	529.17	1.3422	2.3022	16.59	12	22	13.053	12.818	12.936	0.235	40.45	42.34	39.542	40.941	2.798	0.391	-13.9
11080103_110802	235	VC	Variability	Mild	52.37	27.62	10.432	13.68	19.1	8.5	5.42	6.72	15.1	40.193	545.73	534.54	1.3318	2.3482	16.08	16	17	13.013	12.741	12.877	0.272	39.91	42.08	39.466	40.773	2.614	0.387	-14.13
11080103_110802	237	VC	Variability	Severe	47.68	27.76	10.571	13.71	19.14	8.6	5.43	6.73	15.1	40.188	544.96	535.29	1.3308	2.3906	16.1	13	20	13.212	12.855	13.034	0.357	39.75	41.904	39.206	40.555	2.698	0.386	-14.05
11080103_110802	238	VC	Variability	Mild	29.25	27.7	10.44	13.64	19.06	8.6	5.42	6.69	15.1	40.079	545.63	531.94	1.3346	2.3746	16.14	15	18	13.357	12.95	13.153	0.407	39.99	42.337	39.702	41.02	2.635	0.389	-14.02
11080103_110802	240	VC	Variability	Mild	35.64	27.49	10.087	13.4	18.79	8.7	5.39	6.71	14.2	40.008	543.24	533.33	1.334	2.595	14.98	13	18	13.197	12.75	12.973	0.447	40.54	42.175	39.844	41.01	2.331	0.389	-13.8
11080103_110802	248	VC	Variability	Mild	44.2	27.58	10.421	13.72	19.14	8.4	5.42	6.71	15.6	40.085	545.83	533.3	1.3367	2.3186	16.56	14	20	13.152	12.795	12.973	0.357	39.78	42.294	39.658	40.976	2.636	0.387	-13.94
11080103_110802	252	VC	Variability	Mild	39.75	27.63	10.288	13.83	19.24	8.4	5.41	6.7	15.1	40.185	544.92	532.54	1.3374	2.4038	16.04	13	20	13.062	12.78	12.921	0.282	39.42	41.601	39.474	40.537	2.127	0.393	-14.06
11080103_110802	256	VC	Variability	Mild	46.99	27.72	10.45	13.88	19.3	8.4	5.42	6.74	15.1	40.102	546.22	535.48	1.3336	2.4132	16.18	15	18	13.213	12.967	13.09	0.246	39.35	41.184	39.579	40.382	1.605	0.389	-14.26			Epochs	Reject	Breaths	Average	Bias	LOA	Average	Bias	LOA
11091402_110914	164	VC	Complex	Severe	54.95	30.78	10.6	14.68	20.01	10.8	5.33	9.06	14.2	42.57	565.1	556.54	1.333	2.504	16.95	7	24	14.59	14.875	14.732	-0.285	44.26	43.735	44.06	43.898	-0.325	0.417	-15.31			399	778	11714	39.7442	0.162885	0.94592	15.3675	0.0629398	1.08023
11091402_110914	166	VC	Variability	Mild	52.43	43.82	10.672	13.83	19.19	24.6	5.36	9.42	14.6	42.358	565.65	578.63	1.2965	2.5872	17.65	4	28	13.873	13.961	13.917	-0.088	41.32	42.076	41.838	41.957	0.238	0.389	1.53			881	3784	17953	53.5482	0.81093	0.752865	16.7613	-0.276543	0.567498
11091402_110914	167	VC	Synchronous	Mild	37.64	28.4	10.365	13.2	18.58	9.8	5.38	9.44	14.2	42.349	566.36	579.58	1.295	2.63	16.68	1	30	13.784	13.85	13.817	-0.066	42.94	43.082	42.966	43.024	0.116	0.391	-13.46			72	69	1718	49.7089	1.33367	0.776428	17.6852	-0.0860417	0.546189
11091402_110914	168	VC	Synchronous	Mild	38.22	28.21	10.222	13.01	18.39	9.8	5.38	9.46	13.7	42.254	575.39	580.58	1.3089	2.6302	16.2	0	30	13.852	13.57	13.711	0.282	44.24	43.965	43.169	43.567	0.796	0.385	-13.16			27	242	426	41.2479	1.41993	1.29496	17.3754	2.14963	1.10934
11091402_110914	169	VC	Synchronous	Mild	36.9	28.66	10.317	13.6	18.97	9.7	5.37	9.42	14.2	42.336	567.3	578.45	1.295	2.631	16.57	1	30	13.848	13.39	13.619	0.458	41.72	42.02	41.392	41.706	0.628	0.386	-13.74			38	71	1123	47.4936	0.720763	1.11333	12.1689	0.761763	0.436603
11091402_110914	170	VC	Synchronous	Mild	36.44	29.26	10.544	13.98	19.36	9.9	5.38	9.41	14.6	42.372	574.13	578.01	1.2829	2.6279	17.59	0	32	13.845	13.434	13.639	0.411	41.09	40.531	40.308	40.419	0.223	0.386	-14.22			26	57	494	52.5297	-0.0410769	0.666203	12.0341	-0.0848462	0.247692
11091402_110914	171	VC	Synchronous	Mild	35.85	29.42	10.574	13.94	19.32	10.1	5.38	9.4	14.6	42.387	576.4	577.05	1.2916	2.6221	17.77	0	32	14.117	13.641	13.879	0.476	41.38	40.91	39.785	40.347	1.125	0.381	-14.29			248	960	6771	34.8223	-0.788996	0.740391	18.9029	-1.6236	0.758667
11091402_110914	172	VC	Synchronous	Mild	36.65	29.22	10.52	13.85	19.22	10	5.37	9.38	14.6	42.344	574.23	575.78	1.281	2.6347	17.64	1	31	13.997	13.781	13.889	0.216	41.49	40.954	41.193	41.073	-0.239	0.384	-14.04			476	816	14067	33.7806	-0.475216	1.15842	15.6495	-0.513149	1.6029
11091402_110914	173	VC	Variability	Severe	33.08	28.62	8.361	14.32	18.62	10	4.3	8.93	11	42.272	681.35	548.43	1.5142	2.615	13.35	2	22	14.015	13.786	13.901	0.229	58.56	39.082	41.816	40.449	-2.734	0.568	-13.77			30	44	587	64.6517	0.6488	1.33998	12.8746	0.211167	0.310138
11091402_110914	175	VC	Variability	Mild	36.6	29.61	10.574	13.95	19.32	10.3	5.37	9.43	14.6	42.334	575.52	578.84	1.2839	2.6298	17.79	0	32	14.406	13.772	14.089	0.634	41.29	40.687	40.399	40.543	0.288	0.384	-14.25
11091402_110914	176	VC	Synchronous	Mild	36.81	29.07	10.469	13.52	18.89	10.2	5.37	9.48	14.6	42.278	571.75	582.37	1.2868	2.6298	17.5	1	31	14.383	13.897	14.14	0.486	42.31	42.078	41.739	41.909	0.339	0.381	-13.68
11091402_110914	177	VC	Variability	Mild	37.6	28.91	10.426	13.53	18.9	10	5.37	9.39	14.6	42.293	576.23	576.73	1.2897	2.6298	17.61	1	31	14.15	13.945	14.047	0.205	42.65	42.298	42.308	42.303	-0.01	0.385	-13.69
11091402_110914	178	VC	Synchronous	Mild	37.64	29.28	10.428	13.77	19.14	10.1	5.37	9.35	14.2	42.396	563.92	574.14	1.293	2.633	16.8	1	30	14.184	13.7	13.942	0.484	41	41.186	40.669	40.927	0.517	0.389	-14.02
11091402_110914	179	VC	Synchronous	Mild	36.35	29.56	10.475	14.03	19.4	10.2	5.37	9.32	14.2	42.461	568.5	572.2	1.292	2.635	17.03	1	30	14.188	13.69	13.939	0.498	40.56	40.715	40.19	40.453	0.525	0.385	-14.3
11091402_110914	180	VC	Variability	Mild	35.92	28.91	10.533	13.93	19.29	9.6	5.36	9.26	14.6	41.365	559.08	568.51	1.2887	2.6385	16.97	1	31	14.189	13.674	13.931	0.515	40.48	40.389	40.132	40.261	0.257	0.386	-14.23
11091402_110914	181	VC	Variability	Mild	43.79	26.71	9.873	12.56	17.9	8.8	5.34	8.47	14.2	38.524	519.34	520.11	1.293	2.59	14.13	2	29	13.535	13.034	13.285	0.501	41.38	40.796	40.111	40.453	0.685	0.375	-12.91
11091402_110914	182	VC	Synchronous	Mild	35.92	26.84	9.887	12.85	18.19	8.6	5.34	8.48	14.2	38.568	518.02	520.71	1.291	2.635	14.11	2	29	13.33	12.89	13.11	0.44	40.37	40.267	40.073	40.17	0.194	0.382	-13.15
11091402_110914	183	VC	Variability	Mild	36.54	39.16	9.975	12.87	18.2	21	5.33	8.47	14.2	38.574	518.3	519.86	1.288	2.638	14.34	2	29	13.303	12.859	13.081	0.444	40.33	40.181	40.232	40.206	-0.051	0.381	-0.1
11091402_110914	184	VC	Variability	Mild	36.04	27.09	9.962	13.1	18.43	8.7	5.33	8.44	14.2	38.613	508.86	517.96	1.291	2.634	13.92	1	30	13.304	12.8	13.052	0.504	38.86	39.393	39.505	39.449	-0.112	0.395	-13.18
11091402_110914	185	VC	Variability	Mild	35.87	26.76	9.883	12.89	18.23	8.5	5.34	8.53	14.2	38.56	521.09	523.94	1.293	2.586	14.21	1	30	13.52	13.03	13.275	0.49	40.77	40.736	40.37	40.553	0.366	0.376	-13.17
11091402_110914	186	VC	Variability	Mild	50.88	26.73	9.897	12.81	18.15	8.6	5.34	8.48	14.6	38.58	523.08	520.95	1.2975	2.593	14.7	2	30	13.316	13.1	13.208	0.216	40.86	40.695	40.545	40.62	0.15	0.387	-13.08
11091402_110914	187	VC	Variability	Mild	36.49	26.65	9.874	12.72	18.06	8.6	5.34	8.48	14.6	38.566	520.55	520.58	1.2965	2.6288	14.55	2	30	13.382	12.78	13.081	0.602	40.98	40.79	40.023	40.407	0.767	0.386	-13
11091402_110914	188	VC	Variability	Mild	36.5	26.93	9.922	13.04	18.37	8.6	5.33	8.53	14.6	38.611	517.57	523.91	1.2916	2.6347	14.55	1	31	13.359	12.861	13.11	0.498	39.75	39.796	39.577	39.686	0.219	0.388	-13.31
11091402_110914	189	VC	Synchronous	Mild	36.26	26.61	9.872	12.92	18.26	8.3	5.34	8.51	14.2	38.597	523.17	522.39	1.293	2.634	14.26	2	29	13.113	13.169	13.141	-0.056	40.74	40.566	40.641	40.603	-0.075	0.384	-13.12
11091402_110914	190	VC	Synchronous	Mild	34.71	26.81	9.897	13.23	18.57	8.2	5.34	8.44	14.2	38.603	524.03	518.49	1.293	2.633	14.29	1	30	13.03	12.83	12.93	0.2	39.95	39.901	39.925	39.913	-0.024	0.378	-13.45
11091402_110914	191	VC	Variability	Mild	36.51	26.61	9.749	12.77	18.08	8.5	5.31	8.39	14.6	38.53	518.36	515.33	1.2965	2.6085	14.49	1	31	13.099	12.968	13.034	0.131	40.58	40.815	40.827	40.821	-0.012	0.393	-13.03
11091402_110914	192	VC	Synchronous	Mild	34.78	27.02	9.908	12.99	18.33	8.7	5.34	8.51	14.2	38.619	514.04	522.52	1.296	2.631	13.97	1	30	13.328	12.78	13.054	0.548	39.66	39.912	39.497	39.704	0.415	0.386	-13.29
11091402_110914	193	VC	Synchronous	Mild	36.96	26.77	9.883	12.8	18.14	8.6	5.34	8.54	14.2	38.554	520.53	524.28	1.29	2.633	14.11	2	29	13.417	12.776	13.096	0.641	40.73	40.469	40.08	40.275	0.389	0.376	-13.02
11091402_110914	194	VC	Synchronous	Mild	35.4	27.12	9.97	13.17	18.51	8.6	5.34	8.54	14.2	38.617	519.23	524.05	1.296	2.63	14.24	1	30	13.386	12.83	13.108	0.556	39.44	39.327	38.794	39.06	0.533	0.391	-13.46
11091402_110914	195	VC	Variability	Mild	44.53	28.15	10.26	13.76	19.09	9.1	5.33	8.59	14.2	38.704	517.1	527.62	1.286	2.591	14.47	4	27	13.918	13.6	13.759	0.318	37.83	38.421	38.76	38.59	-0.339	0.415	-14.03
11091402_110914	197	VC	Synchronous	Mild	37.17	27.08	9.951	12.34	17.67	9.4	5.33	8.37	14.2	38.525	515.38	514.08	1.294	2.632	14.47	1	30	14.512	14.49	14.501	0.022	41.78	41.843	41.701	41.772	0.142	0.386	-12.6
11091402_110914	198	VC	Variability	Severe	37.43	27.17	10.091	12.35	17.68	9.5	5.33	8.44	14.2	38.467	517.26	518.49	1.282	2.645	14.52	2	29	14.594	14.617	14.605	-0.023	41.88	41.604	42.29	41.947	-0.686	0.387	-12.57
11091402_110914	199	VC	Synchronous	Mild	36.53	27.18	9.966	12.42	17.76	9.4	5.34	8.39	14.2	38.509	521.54	515.44	1.292	2.634	14.66	1	30	14.604	14.53	14.567	0.074	42.06	41.602	41.394	41.498	0.208	0.383	-12.72
11091402_110914	200	VC	Variability	Mild	36.09	27.23	10.015	12.49	17.82	9.4	5.33	8.35	14.2	38.533	513.88	512.95	1.294	2.633	14.43	1	30	14.428	14.49	14.459	-0.062	41.16	41.193	41.518	41.355	-0.325	0.401	-12.84
11091402_110914	201	VC	Synchronous	Mild	36.7	27.71	10.051	12.96	18.3	9.4	5.34	8.44	14.2	38.607	521.24	517.97	1.295	2.63	14.69	1	30	14.746	14.18	14.463	0.566	40.36	40.261	39.54	39.901	0.721	0.389	-13.24
11091402_110914	202	VC	Synchronous	Mild	36.26	27.71	10.07	12.96	18.3	9.4	5.34	8.5	14.2	38.632	517.89	522.17	1.287	2.64	14.64	1	30	14.542	14.15	14.346	0.392	39.96	39.617	39.574	39.596	0.043	0.389	-13.24
11091402_110914	203	VC	Variability	Mild	36.69	27.33	10.008	12.66	18	9.3	5.34	8.48	14.2	38.558	517.17	520.86	1.293	2.633	14.53	1	30	14.55	14.41	14.48	0.14	40.89	40.829	40.55	40.689	0.279	0.394	-12.99
11091402_110914	204	VC	Synchronous	Mild	36.35	27.52	10.133	12.83	18.16	9.4	5.33	8.42	14.6	38.569	519.37	516.9	1.2752	2.6356	15.16	0	32	14.387	14.372	14.38	0.015	40.54	39.971	40.35	40.16	-0.379	0.392	-13.07
11091402_110914	206	VC	Variability	Mild	37.25	27.33	9.985	12.57	17.91	9.4	5.34	8.42	14.2	38.574	514.65	517.18	1.295	2.631	14.41	1	30	14.434	14.16	14.297	0.274	40.97	41.139	40.654	40.897	0.485	0.393	-12.97
11091402_110914	207	VC	Synchronous	Mild	35.9	26.86	9.894	12.51	17.85	9	5.34	8.35	14.2	38.523	515.98	512.85	1.289	2.637	14.25	1	30	13.876	13.84	13.858	0.036	41.26	41.4	41.56	41.48	-0.16	0.391	-12.82
11091402_110914	208	VC	Synchronous	Mild	35.9	27.05	9.928	12.72	18.06	9	5.34	8.42	14.2	38.552	517.87	517.17	1.297	2.629	14.22	1	30	13.804	13.44	13.622	0.364	40.74	40.931	40.392	40.662	0.539	0.388	-13.06
11091402_110914	209	VC	Variability	Mild	46.64	27.92	10.108	13.26	18.59	9.3	5.33	8.52	14.2	38.663	517.79	523.04	1.292	2.617	14.6	2	29	14.195	13.955	14.075	0.24	39.18	38.961	39.168	39.064	-0.207	0.392	-13.63
11091402_110914	210	VC	Synchronous	Mild	35.63	27.99	10.115	13.52	18.86	9.1	5.34	8.46	14.2	38.648	524.04	519.74	1.292	2.636	14.84	1	30	14.404	13.8	14.102	0.604	39.1	39.055	38.525	38.79	0.53	0.381	-13.88
11091402_110914	211	VC	Synchronous	Mild	36.22	27.58	10.013	12.81	18.14	9.4	5.33	8.52	14.2	38.597	512.83	523.3	1.296	2.631	14.34	2	29	14.508	13.893	14.2	0.615	40.1	40.184	39.506	39.845	0.678	0.387	-13.2
11091402_110914	212	VC	Synchronous	Mild	36.33	26.99	9.921	12.36	17.69	9.3	5.33	8.4	14.2	38.543	514.99	515.93	1.29	2.636	14.33	1	30	14.276	14.32	14.298	-0.044	41.69	41.884	41.922	41.903	-0.038	0.389	-12.65
11091402_110914	213	VC	Synchronous	Mild	36.53	26.57	9.827	12.18	17.52	9.1	5.34	8.36	14.2	38.599	511.86	513.31	1.294	2.632	14.01	1	30	13.92	13.66	13.79	0.26	42.06	42.22	41.924	42.072	0.296	0.39	-12.49
11091402_110914	214	VC	Synchronous	Mild	35.46	26.54	9.843	12.43	17.77	8.8	5.34	8.52	14.2	38.587	511.75	523.38	1.286	2.641	13.92	1	30	13.832	13.36	13.596	0.472	41.22	41.577	41.437	41.507	0.14	0.388	-12.57
11091402_110914	215	VC	Synchronous	Mild	36.24	27.14	9.939	12.71	18.05	9.1	5.34	8.41	14.2	38.757	515.45	516.15	1.296	2.628	14.16	1	30	13.916	13.3	13.608	0.616	40.61	40.739	39.92	40.329	0.819	0.386	-13.05
11091402_110914	216	VC	Synchronous	Mild	36.1	27.23	9.945	12.81	18.15	9.1	5.34	8.46	14.2	38.686	516.95	519.7	1.29	2.637	14.29	2	29	13.943	13.324	13.633	0.619	40.39	40.46	40.086	40.273	0.374	0.384	-13.07
11091402_110914	217	VC	Synchronous	Mild	35.81	27.5	9.99	13.1	18.44	9.1	5.34	8.44	14.2	38.772	519.55	518.43	1.29	2.635	14.38	2	29	13.949	13.055	13.502	0.894	39.69	39.693	38.899	39.296	0.794	0.382	-13.39
11091402_110914	218	VC	Synchronous	Mild	35.02	27.45	9.989	13.16	18.5	8.9	5.34	8.44	14.2	38.718	524.63	518.01	1.29	2.636	14.54	1	30	13.752	13.24	13.496	0.512	39.93	39.564	38.981	39.273	0.583	0.379	-13.51
11091402_110914	219	VC	Synchronous	Mild	36.29	27.36	10.011	13.05	18.37	9	5.32	8.37	14.2	38.785	514.56	513.93	1.296	2.629	14.2	1	30	13.716	13.18	13.448	0.536	39.46	39.637	39.206	39.422	0.431	0.396	-13.39
11091402_110914	220	VC	Synchronous	Mild	35.3	27.04	9.968	12.76	18.1	8.9	5.34	8.46	14.2	38.73	514.98	519.18	1.294	2.631	14.12	1	30	13.71	13.11	13.41	0.6	40.36	40.616	40.024	40.32	0.592	0.389	-13.05
11091402_110914	221	VC	Synchronous	Mild	35.29	26.8	9.867	12.72	18.06	8.7	5.34	8.44	14.2	38.752	523.6	518.51	1.294	2.631	14.27	1	30	13.554	13.15	13.352	0.404	41.22	41.016	40.44	40.728	0.576	0.387	-13.09
11091402_110914	222	VC	Synchronous	Mild	36.09	27.11	9.914	12.9	18.24	8.9	5.34	8.53	14.2	38.695	518.88	523.97	1.291	2.634	14.16	1	30	13.728	12.94	13.334	0.788	40.34	40.073	39.321	39.697	0.752	0.385	-13.38
11091402_110914	223	VC	Synchronous	Mild	35.71	27.01	9.985	12.91	18.24	8.8	5.33	8.46	14.6	38.651	518.73	519.47	1.2655	2.6424	14.65	1	31	13.452	13.006	13.229	0.446	40.23	40.235	40.54	40.388	-0.305	0.386	-13.06
11091402_110914	224	VC	Synchronous	Mild	35.27	26.83	9.955	12.72	18.06	8.8	5.34	8.43	14.6	38.609	523.28	517.43	1.2781	2.6327	14.68	1	31	13.481	13.055	13.268	0.426	41.16	40.648	40.344	40.496	0.304	0.386	-13.08
11091402_110914	225	VC	Synchronous	Mild	35.18	26.82	9.95	12.68	18.02	8.8	5.34	8.44	14.6	38.598	524.19	518.1	1.2868	2.6269	14.7	0	32	13.487	12.975	13.231	0.512	41.38	40.763	40.268	40.516	0.495	0.385	-13.06
11091402_110914	226	VC	Synchronous	Mild	35.13	26.63	9.807	12.51	17.85	8.8	5.34	8.41	14.2	38.638	517.05	516.32	1.297	2.629	13.92	1	30	13.502	12.96	13.231	0.542	41.4	41.651	40.71	41.181	0.941	0.386	-12.84
11091402_110914	227	VC	Synchronous	Mild	34.77	26.66	9.896	12.57	17.92	8.7	5.35	8.39	14.6	38.655	524.33	514.99	1.2945	2.625	14.63	1	31	13.485	12.871	13.178	0.614	41.78	41.417	40.425	40.921	0.992	0.38	-12.94
11091402_110914	231	VC	Synchronous	Mild	36.31	27.58	10.029	13.11	18.44	9.1	5.33	8.46	14.2	38.601	520.08	519.66	1.287	2.64	14.57	2	29	14.046	13.697	13.871	0.349	39.7	39.619	39.633	39.626	-0.014	0.39	-13.42
11091402_110914	232	VC	Variability	Mild	43.98	27.42	9.987	13	18.33	9.1	5.33	8.51	14.2	38.642	514.96	522.38	1.287	2.626	14.31	3	28	14.113	13.511	13.812	0.602	39.66	39.861	39.637	39.749	0.224	0.384	-13.27
11091402_110914	233	VC	Synchronous	Mild	36.05	27.23	9.961	12.78	18.12	9.1	5.34	8.58	14.2	38.601	516.65	526.81	1.292	2.635	14.28	1	30	14.176	13.56	13.868	0.616	40.45	40.293	39.785	40.039	0.508	0.387	-13.14
11091402_110914	234	VC	Variability	Mild	36.82	26.81	9.905	12.42	17.77	9	5.35	8.55	14.2	38.566	516.11	525.16	1.294	2.632	14.19	1	30	14.14	13.67	13.905	0.47	41.59	41.677	40.784	41.23	0.893	0.389	-12.78
11091402_110914	235	VC	Variability	Mild	35.76	27.18	10.02	12.61	17.95	9.2	5.34	8.47	14.2	38.605	514.83	519.86	1.29	2.635	14.34	1	30	14.078	13.8	13.939	0.278	40.85	40.74	40.408	40.574	0.332	0.386	-13.01
11091402_110914	236	VC	Synchronous	Mild	35.42	27.74	10.061	13.02	18.36	9.4	5.34	8.44	14.2	38.705	515.35	518.27	1.287	2.639	14.54	1	30	14.328	13.72	14.024	0.608	39.57	39.539	39.256	39.398	0.283	0.385	-13.24
11091402_110914	237	VC	Variability	Mild	37.51	27.77	9.988	13.08	18.42	9.3	5.34	8.5	14.2	38.574	512.68	522.01	1.277	2.643	14.55	2	29	14.479	14.152	14.316	0.327	39.25	39.698	40.143	39.921	-0.445	0.387	-12.88
11091402_110914	238	VC	Synchronous	Mild	36.15	27.63	10.054	12.92	18.25	9.4	5.33	8.47	14.2	38.593	512.59	520.18	1.293	2.634	14.37	1	30	14.478	13.92	14.199	0.558	39.71	40.162	39.762	39.962	0.4	0.394	-13.13
11091402_110914	239	VC	Synchronous	Mild	36.07	27.69	10.061	13.21	18.55	9.1	5.34	8.53	14.2	38.619	521.91	523.46	1.288	2.638	14.73	1	30	14.43	14.11	14.27	0.32	39.87	39.74	39.579	39.66	0.161	0.376	-13.58
11091402_110914	240	VC	Synchronous	Mild	35.76	27.41	9.998	13.07	18.41	9	5.34	8.53	14.2	38.587	520.34	523.81	1.282	2.645	14.58	1	30	14.314	14.04	14.177	0.274	40.2	40.309	40.628	40.468	-0.319	0.38	-13.27
11091402_110914	242	VC	Variability	Mild	49.69	27.59	10.143	12.51	17.85	9.7	5.34	8.39	14.6	38.42	522.54	515.02	1.2848	2.5813	15.41	4	28	15.474	15.589	15.532	-0.115	42.31	42.324	42.763	42.543	-0.439	0.379	-12.7
11091402_110914	243	VC	Variability	Moderate	54.95	27.42	10.109	12.51	17.87	9.6	5.36	8.61	14.2	38.546	526.85	528.67	1.326	2.645	14.86	2	29	14.764	13.914	14.339	0.85	42.08	42.478	41.674	42.076	0.804	0.431	-12.72
11091402_110914	244	VC	Variability	Mild	36.54	26.9	9.903	12.02	17.37	9.5	5.35	8.57	14.6	38.422	515.47	526	1.2965	2.6308	14.74	1	31	14.94	14.439	14.689	0.501	42.95	42.888	42.072	42.48	0.816	0.385	-12.35
11091402_110914	245	VC	Variability	Mild	53.06	26.74	9.967	12.19	17.54	9.2	5.35	8.44	14.6	38.395	504.56	518.2	1.2848	2.6065	14.39	3	29	14.468	14.203	14.335	0.265	42.12	42.626	41.711	42.168	0.915	0.391	-12.55
11091402_110914	246	VC	Synchronous	Mild	37.2	26.58	9.817	12.21	17.56	9	5.35	8.48	14.2	38.445	522.01	520.42	1.286	2.639	14.33	1	30	14.404	14.19	14.297	0.214	43.17	43.38	43.221	43.3	0.159	0.376	-12.45
11091402_110914	247	VC	Synchronous	Mild	36.73	26.75	9.853	12.24	17.59	9.2	5.35	8.57	14.2	38.494	520.1	526.01	1.288	2.638	14.29	1	30	14.548	13.95	14.249	0.598	42.78	43.022	42.341	42.681	0.681	0.373	-12.36
11091402_110914	248	VC	Synchronous	Mild	36.96	26.81	9.861	12.13	17.47	9.3	5.34	8.51	14.2	38.431	516.3	522.52	1.292	2.634	14.19	1	30	14.614	13.85	14.232	0.764	42.61	42.569	41.82	42.195	0.749	0.389	-12.27
11091402_110914	249	VC	Synchronous	Mild	36.19	27	9.97	12.13	17.48	9.5	5.35	8.36	14.6	38.465	519.42	513.14	1.28	2.6279	14.85	1	31	14.671	14.119	14.395	0.552	42.87	42.586	42.137	42.361	0.449	0.393	-12.44
11091402_110914	250	VC	Variability	Mild	38.14	26.92	9.9	12.29	17.64	9.3	5.35	8.49	14.2	38.468	512.16	521.45	1.293	2.632	14.14	1	30	14.612	13.87	14.241	0.742	41.71	41.918	41.238	41.578	0.68	0.39	-12.49
11091402_110914	251	VC	Variability	Mild	46.54	27.2	9.92	12.57	17.92	9.3	5.35	8.44	14.6	38.482	516.71	518.03	1.2975	2.5949	14.74	2	30	14.388	13.78	14.084	0.608	41.41	41.428	40.753	41.09	0.675	0.391	-12.87
11091402_110914	252	VC	Synchronous	Mild	36.77	27.03	9.922	12.33	17.69	9.3	5.36	8.55	14.2	38.502	522.23	524.75	1.296	2.63	14.43	1	30	14.51	13.86	14.185	0.65	42.38	42.05	41.102	41.576	0.948	0.377	-12.7
11091402_110914	254	VC	Variability	Mild	38.27	27.52	9.99	12.47	17.81	9.7	5.34	8.51	14.2	38.522	512.74	522.52	1.3	2.623	14.32	2	29	15.043	14.39	14.716	0.653	41.18	41.639	40.759	41.199	0.88	0.392	-12.74
11091402_110914	255	VC	Synchronous	Mild	37.21	27.23	9.97	12.42	17.77	9.5	5.35	8.46	14.2	38.489	520.31	519.57	1.283	2.643	14.63	2	29	14.632	14.576	14.604	0.056	41.92	41.885	42.018	41.951	-0.133	0.383	-12.7
11091402_110914	256	VC	Synchronous	Mild	37.28	27.14	9.947	12.29	17.64	9.5	5.35	8.5	14.2	38.463	518.67	521.91	1.286	2.639	14.48	1	30	14.612	14.32	14.466	0.292	42.23	41.348	41.254	41.301	0.094	0.38	-12.67
11091402_110914	257	VC	Synchronous	Mild	36.09	27.68	10.058	12.68	18.02	9.7	5.34	8.48	14.2	38.566	514.84	520.79	1.293	2.634	14.52	1	30	14.858	14.31	14.584	0.548	40.63	40.742	40.21	40.476	0.532	0.39	-13.05
11091402_110914	259	VC	Variability	Mild	45.11	26.2	9.833	11.66	17.02	9.2	5.36	8.45	14.6	38.339	515.91	519.1	1.2819	2.5678	14.28	3	29	13.763	13.117	13.44	0.646	29.61	42.916	41.579	42.248	1.337	0.389	-11.87
11091402_110914	260	VC	Variability	Mild	39.72	26.44	9.978	12.14	17.49	9	5.35	8.28	14.6	38.474	522.74	508.57	1.3062	2.5881	14.53	2	30	13.776	13.02	13.398	0.756	43.16	42.459	41.265	41.862	1.194	0.38	-12.52
11091402_110914	261	VC	Synchronous	Mild	37.28	26.48	9.799	12.4	17.75	8.7	5.35	8.56	14.2	38.484	510.69	525.35	1.29	2.636	13.79	1	30	13.502	13.18	13.341	0.322	41.24	41.828	41.666	41.747	0.162	0.387	-12.55
11091402_110914	262	VC	Variability	Mild	40.85	26.7	9.859	12.56	17.91	8.8	5.35	8.48	14.6	38.541	515.72	520.82	1.2965	2.5881	14.52	1	31	13.545	13.239	13.392	0.306	41.49	41.856	41.491	41.674	0.365	0.39	-12.88
11091402_110914	263	VC	Variability	Mild	36.09	26.81	9.86	12.53	17.88	8.9	5.35	8.54	14.6	38.509	513.93	524.64	1.2975	2.6279	14.39	2	30	13.77	12.95	13.36	0.82	41.81	40.958	39.825	40.392	1.133	0.384	-12.82
11091402_110914	264	VC	Synchronous	Mild	35.43	26.35	9.804	12.26	17.62	8.7	5.36	8.53	14.2	38.478	518.79	523.86	1.288	2.638	14	1	30	13.572	13.23	13.401	0.342	42.33	42.215	41.85	42.032	0.365	0.383	-12.5
11091402_110914	265	VC	Synchronous	Mild	35.9	26.18	9.764	12.21	17.57	8.6	5.36	8.46	14.2	38.433	520.66	519.15	1.296	2.631	13.95	1	30	13.496	13.07	13.283	0.426	42.72	42.763	42.049	42.406	0.714	0.393	-12.52
11091402_110914	266	VC	Synchronous	Mild	35.38	27.66	10.029	13.48	18.82	8.8	5.34	8.53	14.2	38.632	516.11	523.71	1.289	2.637	14.31	1	30	13.62	13.01	13.315	0.61	38.29	38.725	38.501	38.613	0.224	0.387	-13.69
11091402_110914	267	VC	Synchronous	Mild	35.54	27.12	9.954	12.77	18.12	9	5.35	8.43	14.2	38.56	516.76	517.51	1.291	2.635	14.28	1	30	13.868	13.45	13.659	0.418	40.56	40.838	40.218	40.528	0.62	0.39	-13.12
11091402_110914	269	VC	Variability	Mild	37.67	26.89	9.907	12.6	17.95	8.9	5.35	8.51	14.2	38.519	510.7	522.6	1.291	2.634	14.04	1	30	13.79	13.61	13.7	0.18	40.58	41.023	40.84	40.931	0.183	0.392	-12.86
11091402_110914	270	VC	Synchronous	Mild	35.54	27.64	10.025	13.25	18.58	9.1	5.33	8.49	14.2	38.658	511.75	521.1	1.287	2.64	14.23	1	30	13.876	13.32	13.598	0.556	38.71	39.035	39.02	39.028	0.015	0.389	-13.45
11091402_110914	271	VC	Synchronous	Mild	34.77	27.73	10.111	13.38	18.73	9	5.35	8.53	14.6	38.622	523.49	523.78	1.2897	2.6347	15.19	1	31	14.294	13.703	13.998	0.591	39.47	39.682	38.921	39.302	0.761	0.373	-13.63
11091402_110914	272	VC	Variability	Mild	37.67	27.5	10.163	13.1	18.46	9	5.36	8.48	14.6	38.617	526.77	520.87	1.3042	2.6104	15.19	2	30	13.906	13.56	13.733	0.346	40.4	39.649	39.093	39.371	0.556	0.381	-13.49
11091402_110914	273	VC	Variability	Mild	34.35	27.97	10.585	13.66	19.01	9	5.35	8.42	13.7	38.777	528.1	516.72	1.312	2.6281	14.36	0	30	13.754	13.33	13.542	0.424	38.73	38.409	37.927	38.168	0.482	0.386	-14
11091402_110914	274	VC	Synchronous	Mild	35.07	27.23	9.995	13.1	18.45	8.8	5.35	8.45	14.2	38.625	517.25	518.91	1.291	2.635	14.33	1	30	13.506	13.44	13.473	0.066	39.53	39.884	39.758	39.821	0.126	0.386	-13.42
11091402_110914	275	VC	Synchronous	Mild	34.13	27.35	10.048	13.5	18.85	8.5	5.35	8.59	14.6	38.605	520.98	527.35	1.28	2.6434	14.84	1	31	13.51	13.074	13.292	0.436	38.89	39.076	38.993	39.035	0.083	0.374	-13.68
11091402_110914	276	VC	Synchronous	Mild	34.75	27.21	10.024	13.3	18.66	8.6	5.36	8.55	14.6	38.677	521.74	524.71	1.2878	2.6376	14.85	1	31	13.38	13.2	13.29	0.18	39.35	39.44	39.374	39.407	0.066	0.378	-13.44
11091402_110914	277	VC	Variability	Mild	53.2	28.41	10.306	13.89	19.25	9.2	5.36	8.76	14.2	38.762	520.27	538.09	1.295	2.639	14.85	2	29	14.044	13.707	13.876	0.337	37.84	38.609	38.271	38.44	0.338	0.391	-14.17
11091402_110914	278	VC	Variability	Mild	39.15	27.87	10.228	13.38	18.73	9.1	5.35	8.4	14.6	38.67	525.36	515.64	1.2945	2.6182	15.36	2	30	14.116	13.9	14.008	0.216	39.47	39.375	38.93	39.153	0.445	0.382	-13.78
11091402_110914	279	VC	Synchronous	Mild	36.12	27.77	10.074	13.35	18.7	9.1	5.35	8.49	14.2	38.617	525.57	521.19	1.294	2.63	14.77	1	30	14.216	13.74	13.978	0.476	39.49	39.531	38.947	39.239	0.584	0.376	-13.52
11091402_110914	280	VC	Synchronous	Mild	35.42	27.46	10.046	13.08	18.43	9	5.35	8.5	14.2	38.627	521.53	521.8	1.295	2.63	14.61	1	30	14.046	13.86	13.953	0.186	39.91	39.928	39.641	39.784	0.287	0.382	-13.34
11091402_110914	281	VC	Synchronous	Mild	34.52	27.28	10.097	12.99	18.34	8.9	5.35	8.43	14.2	38.601	522.75	517.54	1.296	2.63	14.62	1	30	13.782	13.85	13.816	-0.068	40.28	40.227	40.256	40.242	-0.029	0.389	-13.32
11091402_110914	282	VC	Synchronous	Mild	35	27.51	10.139	13.08	18.43	9.1	5.35	8.36	14.6	38.637	524.76	513.57	1.2897	2.6211	15.15	0	32	13.946	13.631	13.788	0.315	40.14	39.66	39.097	39.379	0.563	0.389	-13.44
11091402_110914	283	VC	Variability	Mild	52.52	27.63	10.129	13.3	18.65	9	5.35	8.68	14.2	38.663	515.58	532.9	1.284	2.63	14.36	3	28	13.903	13.543	13.723	0.36	38.99	39.765	39.045	39.405	0.72	0.405	-13.71
11091402_110914	284	VC	Synchronous	Mild	35.52	27.34	10.082	13.08	18.43	8.9	5.35	8.47	14.2	38.638	519.46	519.91	1.298	2.628	14.47	1	30	13.702	13.47	13.586	0.232	39.74	39.857	39.609	39.733	0.248	0.392	-13.42
11091402_110914	285	VC	Synchronous	Mild	36.19	26.28	9.908	12.31	17.67	8.6	5.36	8.48	14.2	38.472	516.25	520.95	1.29	2.636	14.04	1	30	13.306	13.4	13.353	-0.094	41.95	42.062	42.111	42.087	-0.049	0.389	-12.58
11091402_110914	286	VC	Variability	Mild	41.34	27.76	10.184	13.93	19.28	8.5	5.35	8.48	14.6	38.615	522.52	520.48	1.2994	2.528	14.96	5	27	13.182	12.811	12.997	0.371	38.89	38.977	38.449	38.713	0.528	0.379	-14.18
11091402_110914	287	VC	Variability	Mild	50.39	27.87	10.249	13.74	19.09	8.8	5.35	8.78	13.7	38.685	514.4	539.31	1.279	2.6467	13.85	4	26	13.962	13.708	13.835	0.254	38.26	40.222	39.868	40.045	0.354	0.406	-14.2
11091402_110914	288	VC	Variability	Mild	36.29	27.63	10.075	13.2	18.55	9.1	5.35	8.48	14.2	38.664	517.92	520.49	1.291	2.633	14.52	1	30	13.912	13.79	13.851	0.122	39.24	39.535	39.338	39.436	0.197	0.386	-13.52
11091402_110914	289	VC	Variability	Mild	43.31	27.6	10.127	13.29	18.65	9	5.36	8.51	14.2	38.643	516.73	522.31	1.298	2.598	14.52	2	29	13.68	13.49	13.585	0.19	39.8	38.989	38.631	38.81	0.358	0.382	-13.64
11091402_110914	290	VC	Variability	Mild	35.45	26.98	9.996	12.94	18.29	8.7	5.35	8.67	14.6	38.609	519.18	532.18	1.2829	2.6444	14.83	1	31	13.552	13.548	13.55	0.004	40.19	40.155	40.339	40.247	-0.184	0.385	-13.11
11091402_110914	291	VC	Variability	Mild	35.63	27.08	10.013	13.01	18.37	8.7	5.36	8.46	14.6	38.6	519.61	519.2	1.2965	2.6288	14.87	1	31	13.635	13.568	13.601	0.067	39.98	40.082	39.666	39.874	0.416	0.394	-13.36
11091402_110914	292	VC	Variability	Mild	36.24	26.62	9.889	12.54	17.9	8.7	5.36	8.5	14.2	38.518	523.75	521.81	1.306	2.635	14.35	0	31	13.426	13.558	13.492	-0.132	41.77	41.344	41.477	41.41	-0.133	0.39	-12.82
11091402_110914	293	VC	Synchronous	Mild	36.26	27.03	9.956	12.97	18.33	8.7	5.36	8.46	14.2	38.599	521.26	519.38	1.293	2.631	14.36	1	30	13.492	13.28	13.386	0.212	40.26	40.148	39.59	39.869	0.558	0.381	-13.2
11091402_110914	294	VC	Variability	Mild	34.45	27.18	10.007	13.11	18.46	8.7	5.35	8.47	14.6	38.624	514.52	519.9	1.2897	2.6376	14.7	1	31	13.637	13.316	13.477	0.321	39.28	39.568	39.142	39.355	0.426	0.384	-13.39
11091402_110914	295	VC	Variability	Mild	34.66	28.04	10.144	13.58	18.93	9.1	5.35	8.48	14.2	38.763	518.9	520.56	1.296	2.629	14.7	1	30	13.928	13.81	13.869	0.118	38.24	38.505	38.339	38.422	0.166	0.387	-13.91
11091402_110914	296	VC	Synchronous	Mild	35.4	27.42	10.036	12.96	18.31	9.1	5.35	8.57	14.2	38.613	513.02	526.2	1.284	2.643	14.35	1	30	13.986	13.79	13.888	0.196	39.6	39.987	39.898	39.943	0.089	0.385	-13.17
11091402_110914	297	VC	Synchronous	Mild	36.2	27.27	10.03	13.11	18.47	8.8	5.36	8.6	14.2	38.638	519.79	528.32	1.294	2.632	14.5	1	30	13.79	13.83	13.81	-0.04	39.68	39.84	39.749	39.794	0.091	0.387	-13.44
11091402_110914	298	VC	Variability	Mild	37.11	43.18	10.21	13.43	18.78	24.4	5.35	8.37	14.2	38.696	514.24	514.22	1.293	2.627	14.7	2	29	13.767	13.552	13.659	0.215	38.29	38.776	38.788	38.782	-0.012	0.394	2.47
11091402_110914	299	VC	Synchronous	Mild	34.42	27.7	10.091	13.4	18.75	8.9	5.35	8.33	14.2	38.664	519.28	511.66	1.297	2.629	14.59	1	30	13.766	13.51	13.638	0.256	38.78	39.212	38.833	39.023	0.379	0.39	-13.64
11091402_110914	300	VC	Synchronous	Mild	35.68	28.02	10.144	13.58	18.92	9.1	5.34	8.46	14.2	38.722	515.35	519.62	1.294	2.633	14.54	1	30	13.928	13.42	13.674	0.508	37.97	38.276	37.717	37.996	0.559	0.387	-13.89
11091402_110914	301	VC	Synchronous	Mild	36.06	28.29	10.191	13.74	19.08	9.2	5.34	8.56	14.2	38.72	513.28	525.61	1.289	2.637	14.58	1	30	14.188	13.86	14.024	0.328	37.49	38.051	37.859	37.955	0.192	0.391	-13.91
11091402_110914	302	VC	Synchronous	Mild	34.87	28.48	10.265	13.95	19.29	9.2	5.34	8.56	14.2	38.752	521.6	525.83	1.29	2.637	15.07	2	29	14.139	14.193	14.166	-0.054	37.43	37.467	37.772	37.62	-0.305	0.384	-14.23
11091402_110914	303	VC	Synchronous	Mild	35.15	28.85	10.335	14.41	19.75	9.1	5.34	8.63	14.2	38.816	523.98	530.05	1.283	2.643	15.23	1	30	14.094	14.03	14.062	0.064	36.44	36.333	36.485	36.409	-0.152	0.374	-14.63
11091402_110914	304	VC	Variability	Mild	53.09	27.98	10.2	13.48	18.82	9.2	5.34	8.52	14.2	38.703	526.76	522.89	1.304	2.604	15.04	1	30	14.004	14.37	14.187	-0.366	39.48	38.111	38.698	38.404	-0.587	0.392	-13.82
11091402_110914	305	VC	Variability	Mild	46.53	28.55	10.273	13.95	19.29	9.3	5.34	8.43	14.2	38.738	519.05	517.69	1.294	2.614	14.99	1	30	14.14	14.11	14.125	0.03	37.24	37.371	37.454	37.413	-0.083	0.389	-14.25
11091402_110914	306	VC	Variability	Severe	53.83	43.19	10.291	13.68	19.01	24.2	5.33	8.59	14.6	38.757	516.74	527.16	1.2916	2.5794	15.54	4	28	14.383	14.239	14.311	0.144	38	38.642	38.526	38.584	0.116	0.381	1.62
11091402_110914	309	VC	Variability	Mild	36.4	27.5	10.093	12.64	18	9.5	5.36	8.48	14.2	38.582	513.52	520.5	1.291	2.634	14.55	1	30	14.57	14.62	14.595	-0.05	40.62	40.874	40.937	40.906	-0.063	0.392	-12.93
11091402_110914	310	VC	Variability	Mild	37.34	27.34	10.036	12.59	17.95	9.4	5.36	8.5	14.2	38.576	517.09	521.73	1.292	2.634	14.66	1	30	14.714	14.89	14.802	-0.176	41.08	41.294	41.342	41.318	-0.048	0.391	-12.87
11091402_110914	311	VC	Variability	Mild	36.96	27.24	10.021	12.61	17.96	9.3	5.35	8.54	14.2	38.558	510.87	524.23	1.29	2.637	14.4	2	29	14.63	14.534	14.582	0.096	40.56	40.889	40.806	40.847	0.083	0.39	-12.8
11091402_110914	312	VC	Variability	Severe	39.76	27.26	10.185	12.29	17.65	9.6	5.36	8.5	14.2	38.548	514.66	521.78	1.291	2.633	14.6	2	29	14.851	14.803	14.827	0.048	42.11	42.609	41.898	42.254	0.711	0.386	-12.16
11091402_110914	313	VC	Synchronous	Mild	35.73	27.89	10.155	13.03	18.39	9.5	5.36	8.42	14.2	38.635	522.25	516.69	1.294	2.632	14.97	2	29	14.719	14.679	14.699	0.04	40.11	40.338	40.021	40.18	0.317	0.383	-13.29
11091402_110914	314	VC	Synchronous	Mild	36	27.6	10.109	12.78	18.13	9.5	5.35	8.54	14.2	38.588	514.83	524.07	1.293	2.634	14.67	1	30	14.576	14.82	14.698	-0.244	40.33	40.604	40.711	40.657	-0.107	0.388	-13.08
11091402_110914	315	VC	Synchronous	Mild	36.26	27.59	10.128	12.8	18.16	9.4	5.36	8.44	14.2	38.613	511.75	518.43	1.292	2.635	14.57	1	30	14.546	14.64	14.593	-0.094	40	40.405	40.238	40.322	0.167	0.394	-13.06
11091402_110914	316	VC	Variability	Mild	49	28.03	10.298	13	18.35	9.7	5.35	8.59	14.6	38.644	522.44	527.49	1.3052	2.5687	15.53	4	28	14.901	14.968	14.934	-0.067	40.86	38.957	38.523	38.74	0.434	0.387	-13.36
11091402_110914	317	VC	Variability	Mild	40.71	27.74	10.205	12.69	18.04	9.7	5.35	8.47	14.6	38.587	518.71	520.06	1.2848	2.6153	15.38	2	30	14.84	15.18	15.01	-0.34	41.48	40.337	40.263	40.3	0.074	0.39	-13.13
11091402_110914	318	VC	Synchronous	Mild	35.98	28.04	10.151	12.9	18.25	9.8	5.35	8.58	14.2	38.641	521.2	526.57	1.297	2.63	14.98	2	29	15.114	14.938	15.026	0.176	40.4	40.161	39.54	39.85	0.621	0.377	-13.28
11091402_110914	319	VC	Variability	Mild	40.12	28.21	10.186	13.07	18.42	9.8	5.35	8.49	14.2	38.669	520.23	521.46	1.291	2.624	15.09	2	29	15.194	15.238	15.216	-0.044	39.89	39.722	39.445	39.584	0.277	0.379	-13.29
11091402_110914	320	VC	Variability	Mild	51.38	27.85	10.168	12.94	18.29	9.6	5.35	8.42	14.2	38.586	521.26	517.17	1.319	2.588	14.86	3	28	15.019	15.011	15.015	0.008	40.9	40.551	40.206	40.379	0.345	0.388	-13.19
11091402_110914	321	VC	Variability	Mild	35.9	27.89	10.14	12.98	18.34	9.6	5.36	8.63	14.2	38.644	518.22	530.05	1.295	2.631	14.84	1	30	14.932	14.73	14.831	0.202	39.98	40.202	39.63	39.916	0.572	0.386	-13.25
11091402_110914	322	VC	Synchronous	Mild	38.61	27.94	10.119	12.91	18.26	9.7	5.35	8.53	13.7	38.617	526.17	523.7	1.3079	2.6292	14.64	0	30	14.91	14.96	14.935	-0.05	40.79	40.457	40.328	40.392	0.129	0.39	-13.18
11091402_110914	323	VC	Synchronous	Mild	35.75	28.22	10.198	13.19	18.55	9.7	5.36	8.41	14.2	38.605	516.72	516.26	1.297	2.629	14.92	1	30	14.922	14.62	14.771	0.302	39.21	39.662	38.825	39.243	0.837	0.385	-13.49
11091402_110914	324	VC	Synchronous	Mild	36.5	27.88	10.115	13	18.35	9.5	5.35	8.45	14.2	38.541	520.06	518.76	1.286	2.64	14.93	1	30	14.652	14.81	14.731	-0.158	40.03	40.149	40.343	40.246	-0.194	0.384	-13.31
11091402_110914	325	VC	Variability	Mild	44.06	28.07	10.248	13.23	18.6	9.5	5.37	8.78	14.2	38.673	518.03	539.31	1.298	2.628	15	2	29	14.803	14.762	14.783	0.041	40.08	41.017	40.311	40.664	0.706	0.419	-13.57
11091402_110914	326	VC	Variability	Mild	37.58	28.1	10.23	13.01	18.36	9.7	5.35	8.53	14.6	38.596	515.08	523.95	1.2907	2.6347	15.45	1	31	15.226	15.106	15.166	0.12	39.73	39.97	39.524	39.747	0.446	0.39	-13.23
11091402_110914	327	VC	Synchronous	Mild	37.77	27.92	10.129	12.87	18.22	9.7	5.35	8.55	14.2	38.546	518.34	524.91	1.276	2.651	14.95	1	30	15.288	15.13	15.209	0.158	40.49	40.618	40.884	40.751	-0.266	0.376	-12.82
11091402_110914	328	VC	Synchronous	Mild	38.33	27.95	10.132	13	18.36	9.6	5.36	8.57	14.2	38.562	520.36	526.18	1.28	2.647	14.99	1	30	15.258	15.15	15.204	0.108	40.46	40.728	40.987	40.858	-0.259	0.378	-13.12
11091402_110914	329	VC	Synchronous	Mild	36.88	28.68	10.24	13.36	18.7	10	5.34	8.51	14.2	38.648	512.23	522.77	1.295	2.632	14.87	1	30	15.33	14.93	15.13	0.4	38.37	38.718	38.527	38.623	0.191	0.397	-13.61
11091402_110914	331	VC	Synchronous	Mild	37.56	27.21	10.023	12.32	17.68	9.5	5.36	8.49	14.2	38.564	515.37	520.99	1.297	2.629	14.55	1	30	14.712	14.76	14.736	-0.048	41.85	42.317	41.76	42.038	0.557	0.389	-12.58
11091402_110914	332	VC	Synchronous	Mild	38.47	27.36	10.062	12.27	17.62	9.7	5.35	8.48	14.2	38.513	513.12	520.88	1.293	2.633	14.66	1	30	15.012	15.37	15.191	-0.358	41.83	42.063	42.328	42.196	-0.265	0.392	-12.53
11091402_110914	334	VC	Synchronous	Mild	38.18	27.37	10.048	12.64	18	9.4	5.36	8.54	14.2	38.535	522.87	524.18	1.286	2.639	14.94	1	30	14.88	15.21	15.045	-0.33	41.9	41.79	41.8	41.795	-0.01	0.379	-13.05
11091402_110914	335	VC	Synchronous	Mild	37.87	27.14	10.019	12.32	17.67	9.5	5.35	8.57	14.2	38.515	512.29	525.98	1.285	2.642	14.45	1	30	14.572	14.74	14.656	-0.168	41.62	41.643	42.276	41.96	-0.633	0.388	-12.58
11091402_110914	336	VC	Variability	Mild	39.81	27.16	10.034	12.24	17.59	9.6	5.35	8.5	14.2	38.5	514.25	522.06	1.291	2.632	14.53	1	30	14.78	14.83	14.805	-0.05	42.14	42.273	41.936	42.105	0.337	0.389	-12.58
11091402_110914	337	VC	Variability	Mild	37.1	26.9	9.968	12.51	17.87	9	5.36	8.61	14.6	38.511	518.24	528.93	1.2955	2.593	14.93	2	30	14.286	14.56	14.423	-0.274	42.04	41.435	41.898	41.666	-0.463	0.384	-12.78
11091402_110914	338	VC	Variability	Mild	41.33	27.32	10.188	12.58	17.94	9.4	5.36	8.63	14.6	38.595	521.49	529.87	1.2926	2.5862	15.33	2	30	14.744	15.14	14.942	-0.396	41.7	41.885	42.164	42.025	-0.279	0.382	-12.77
11091402_110914	339	VC	Variability	Mild	41.47	27.31	10.074	12.54	17.89	9.4	5.35	8.53	14.2	38.534	521.32	523.98	1.302	2.618	14.77	2	29	14.801	14.752	14.777	0.049	41.87	41.593	41.049	41.321	0.544	0.374	-12.85
11091402_110914	341	VC	Variability	Mild	50.52	27.59	10.123	12.44	17.78	9.8	5.34	8.72	13.7	38.567	515.15	535.41	1.3079	2.5796	14.28	3	27	15.247	15.3	15.274	-0.053	41.33	41.068	40.683	40.876	0.385	0.387	-12.83
11091402_110914	342	VC	Synchronous	Mild	37.02	27.91	10.152	12.87	18.21	9.7	5.34	8.58	14.2	38.646	516.92	526.92	1.296	2.63	14.89	1	30	15.142	15.04	15.091	0.102	40.17	40.287	39.945	40.116	0.342	0.385	-13.08
11091402_110914	343	VC	Variability	Mild	37.01	27.83	10.166	12.86	18.21	9.6	5.35	8.51	14.2	38.642	515.39	522.77	1.292	2.635	14.96	1	30	15.03	15.51	15.27	-0.48	40.38	40.48	40.781	40.63	-0.301	0.398	-13.16
11091402_110914	344	VC	Variability	Mild	36.89	28.04	10.286	12.84	18.18	9.9	5.34	8.53	14.6	38.668	520.71	523.53	1.2848	2.6279	15.66	0	32	15.141	15.328	15.235	-0.187	40.79	40.281	40.644	40.462	-0.363	0.388	-13.03
11091402_110914	345	VC	Synchronous	Mild	37.48	28.01	10.275	12.88	18.23	9.8	5.35	8.5	14.6	38.677	519.92	521.7	1.2897	2.6269	15.62	1	31	15.079	15.416	15.248	-0.337	40.41	40.036	40.345	40.191	-0.309	0.394	-13.15
11091402_110914	346	VC	Synchronous	Mild	37.78	27.82	10.183	12.57	17.92	9.9	5.35	8.47	14.2	38.617	513.63	520.34	1.288	2.637	15.04	1	30	15.186	15.89	15.538	-0.704	40.89	41.084	41.627	41.356	-0.543	0.393	-12.8
11091402_110914	347	VC	Variability	Mild	39.14	28.22	10.233	12.7	18.04	10.2	5.34	8.48	14.2	38.634	513.19	520.53	1.294	2.634	15.18	1	30	15.654	16.1	15.877	-0.446	40.97	41.147	40.713	40.93	0.434	0.395	-12.95
11091402_110914	348	VC	Variability	Mild	37.8	28.18	10.36	12.97	18.32	9.9	5.35	8.65	14.6	38.662	521.59	530.85	1.2955	2.6153	15.9	1	31	15.633	16.065	15.849	-0.432	40.68	40.804	40.596	40.7	0.208	0.373	-13.32
11091402_110915	1	VC	Synchronous	Mild	37.66	28.23	10.353	12.75	18.1	10.1	5.35	8.55	14.2	38.636	517.55	525.08	1.29	2.636	15.46	1	30	15.624	16.52	16.072	-0.896	40.63	40.686	41.462	41.074	-0.776	0.391	-12.96
11091402_110915	3	VC	Variability	Mild	37.23	28.81	10.483	12.82	18.17	10.6	5.35	8.41	14.6	38.626	516.04	516.39	1.2916	2.5901	16.08	1	31	16.39	16.984	16.687	-0.594	40.7	41.062	41.448	41.255	-0.386	0.393	-13.09
11091402_110915	4	VC	Variability	Mild	52.03	29.27	10.459	13.2	18.52	10.8	5.32	8.54	14.2	39.192	523.87	524.62	1.308	2.629	15.68	4	27	16.276	16.356	16.316	-0.08	40.23	39.169	39.599	39.384	-0.43	0.387	-13.45
11091402_110915	5	VC	Synchronous	Mild	36.92	30.54	10.769	14.17	19.5	11	5.33	8.51	14.6	38.792	525.81	522.46	1.2887	2.623	16.86	0	32	16.866	16.575	16.721	0.291	37.18	36.694	36.472	36.583	0.222	0.39	-14.49
11091402_110915	6	VC	Synchronous	Mild	37.94	31.21	10.773	14.42	19.76	11.4	5.34	8.6	14.2	38.804	519.35	528.29	1.294	2.633	16.38	1	30	17.45	17.04	17.245	0.41	36.04	36.072	35.835	35.954	0.237	0.386	-14.81
11091402_110915	7	VC	Synchronous	Mild	37.41	30.75	10.697	13.98	19.32	11.4	5.34	8.59	14.2	38.679	515.4	527.47	1.285	2.641	16.22	1	30	17.466	17.49	17.478	-0.024	36.96	37.069	37.21	37.139	-0.141	0.39	-14.28
11091402_110915	8	VC	Variability	Mild	44.98	29.37	10.55	13.52	18.86	10.5	5.34	8.6	14.6	38.673	522.24	528.02	1.2839	2.6259	16.46	2	30	16.444	17.14	16.792	-0.696	38.96	38.805	39.443	39.124	-0.638	0.382	-13.61
11091402_110915	9	VC	Synchronous	Mild	37.05	28.94	10.455	12.9	18.25	10.7	5.35	8.56	14.6	38.679	521.1	525.57	1.2829	2.6288	16.17	0	32	16.384	16.566	16.475	-0.182	40.4	39.864	40.065	39.965	-0.201	0.382	-13.12
11091402_110915	10	VC	Variability	Mild	39.09	28.21	10.19	12.3	17.65	10.6	5.35	8.59	13.7	38.539	521.9	527.34	1.3048	2.6343	14.97	0	30	16.324	16.75	16.537	-0.426	42.44	42.087	42.266	42.177	-0.179	0.393	-12.48
11091402_110915	11	VC	Variability	Mild	38.45	27.82	10.164	12.29	17.64	10.2	5.35	8.69	14.2	38.564	511.54	533.67	1.285	2.642	15.03	1	30	15.974	16.55	16.262	-0.576	41.67	42.049	42.465	42.257	-0.416	0.384	-12.43
11091402_110915	12	VC	Synchronous	Mild	37.6	28.1	10.262	12.45	17.8	10.3	5.35	8.55	14.6	38.573	521.03	524.91	1.2878	2.6298	15.81	1	31	15.968	16.306	16.137	-0.338	41.89	41.691	41.941	41.816	-0.25	0.385	-12.59
11091402_110915	13	VC	Synchronous	Mild	36.89	28.11	10.183	12.38	17.73	10.4	5.35	8.5	14.2	38.578	517.9	521.74	1.295	2.632	15.27	1	30	16.01	16.65	16.33	-0.64	41.86	42.262	42.333	42.297	-0.071	0.389	-12.62
11091402_110915	14	VC	Synchronous	Mild	37.21	28.33	10.227	12.57	17.92	10.4	5.35	8.52	14.2	38.607	517.17	523.09	1.297	2.629	15.28	1	30	16.036	16.41	16.223	-0.374	41.13	41.468	41.286	41.377	0.182	0.387	-12.8
11091402_110915	15	VC	Variability	Mild	37.4	28.54	10.259	12.76	18.12	10.4	5.36	8.6	13.7	38.699	525.33	528.13	1.311	2.6292	15.04	0	30	15.986	16.09	16.038	-0.104	41.19	40.698	40.265	40.481	0.433	0.386	-13.06
11091402_110915	16	VC	Variability	Mild	37.73	28.17	10.223	12.71	18.05	10.1	5.34	8.61	14.2	38.654	512.6	528.78	1.294	2.632	15.07	1	30	15.876	16.21	16.043	-0.334	40.37	40.686	40.785	40.736	-0.099	0.396	-12.93
11091402_110915	17	VC	Variability	Mild	37.55	31.58	10.32	13.17	18.51	13.1	5.34	8.63	14.2	38.688	515.76	530.07	1.279	2.648	15.39	2	29	15.84	15.941	15.89	-0.101	39.19	39.441	39.926	39.684	-0.485	0.38	-9.75
11091402_110915	18	VC	Synchronous	Mild	36.37	28.87	10.323	13.13	18.47	10.4	5.34	8.58	14.2	38.709	514.43	526.67	1.293	2.632	15.2	1	30	15.998	15.91	15.954	0.088	39.24	39.607	39.457	39.532	0.15	0.388	-13.37
11091402_110915	19	VC	Variability	Mild	38.91	28.86	10.333	13.15	18.5	10.4	5.35	8.56	14.2	38.687	515.32	525.42	1.288	2.635	15.26	1	30	15.954	15.94	15.947	0.014	39.23	39.657	39.578	39.617	0.079	0.388	-13.35
11091402_110915	20	VC	Synchronous	Mild	37.6	28.74	10.32	12.89	18.24	10.5	5.35	8.65	14.2	38.687	513.63	531.01	1.289	2.637	15.27	1	30	16.138	16.25	16.194	-0.112	39.84	40.351	40.648	40.499	-0.297	0.387	-12.99
11091402_110915	21	VC	Synchronous	Mild	37.77	28.48	10.257	13.09	18.43	10.1	5.34	8.57	14.2	38.646	522.86	526	1.285	2.641	15.52	1	30	15.97	16.38	16.175	-0.41	40.4	40.626	40.964	40.795	-0.338	0.377	-13.28
11091402_110915	22	VC	Variability	Mild	37.64	28.45	10.229	13.21	18.55	9.9	5.34	8.53	14.2	38.666	520.29	523.74	1.289	2.636	15.26	1	30	15.742	15.78	15.761	-0.038	39.79	40.155	39.994	40.075	0.161	0.386	-13.39
11091402_110915	23	VC	Synchronous	Mild	37.08	29.04	10.406	13.06	18.41	10.6	5.35	8.56	14.2	38.658	519.64	525.72	1.294	2.632	15.57	1	30	16.348	16.33	16.339	0.018	39.8	39.938	39.929	39.934	0.009	0.39	-13.3
11091402_110915	24	VC	Synchronous	Mild	36.63	28.81	10.342	12.84	18.18	10.6	5.34	8.5	14.2	38.656	519.67	522.02	1.301	2.625	15.36	1	30	16.332	15.78	16.056	0.552	40.48	40.521	39.696	40.108	0.825	0.385	-13.06
11091402_110915	25	VC	Synchronous	Mild	37.07	28.35	10.277	12.8	18.15	10.2	5.35	8.49	14.6	38.657	521.73	521.55	1.2819	2.6259	15.69	0	32	15.662	15.375	15.518	0.287	40.78	40.389	40.164	40.276	0.225	0.389	-13.01
11091402_110915	26	VC	Variability	Mild	37.68	27.76	10.109	12.89	18.23	9.5	5.34	8.63	14.2	38.648	513.68	530.05	1.289	2.636	14.71	1	30	14.952	14.89	14.921	0.062	39.84	40.124	40.308	40.216	-0.184	0.39	-13.07
11091402_110915	27	VC	Variability	Mild	37	28.14	10.187	13.17	18.51	9.6	5.34	8.54	14.2	38.677	516.54	524.34	1.29	2.636	14.96	1	30	15.116	15.08	15.098	0.036	39.26	39.748	39.568	39.658	0.18	0.389	-13.35
11091402_110915	35	VC	Variability	Mild	51.14	28.12	10.291	13.25	18.59	9.5	5.34	8.71	14.2	38.73	517.45	534.99	1.289	2.638	14.92	2	29	14.572	14.452	14.512	0.12	39.61	40.311	40.028	40.169	0.283	0.415	-13.55
11091402_110915	36	VC	Variability	Mild	38.13	27.28	10.028	12.79	18.12	9.2	5.33	8.52	14.2	38.691	514.52	522.95	1.293	2.632	14.54	1	30	14.448	14.51	14.479	-0.062	40.51	40.85	40.806	40.828	0.044	0.395	-13.09
11091402_110915	38	VC	Variability	Mild	43.92	28.34	10.39	13.57	18.89	9.4	5.32	8.52	14.6	38.804	526.65	523.36	1.3401	2.5057	15.75	5	27	14.604	14.811	14.707	-0.207	39.74	38.972	38.779	38.876	0.193	0.386	-13.92
11091402_110915	42	VC	Variability	Mild	42.85	27.28	10.082	12.55	17.9	9.4	5.35	8.49	14.2	38.627	520.82	521.59	1.292	2.623	14.93	2	29	14.543	15.072	14.807	-0.529	41.56	41.637	41.571	41.604	0.066	0.382	-12.82
11091402_110915	43	VC	Synchronous	Mild	38.45	27.5	10.128	12.74	18.1	9.4	5.36	8.47	14.2	38.629	521.84	519.77	1.288	2.638	15.13	1	30	14.766	15.42	15.093	-0.654	41.18	41.157	41.408	41.282	-0.251	0.383	-12.84
11091402_110915	44	VC	Variability	Mild	39.78	27.39	10.082	12.66	18.02	9.4	5.36	8.5	14.2	38.64	523.61	521.97	1.293	2.63	15.05	1	30	14.918	15.34	15.129	-0.422	42.06	42.387	41.83	42.108	0.557	0.381	-12.94
11091402_110915	45	VC	Synchronous	Mild	39.94	27.74	10.149	12.48	17.83	9.9	5.35	8.61	14.6	38.636	512.91	528.92	1.2887	2.6385	15.38	1	31	15.211	15.571	15.391	-0.36	41.17	41.444	41.226	41.335	0.218	0.385	-12.7
11091402_110915	46	VC	Synchronous	Mild	39.3	27.29	10.074	12.26	17.61	9.7	5.35	8.61	14.2	38.591	515.13	528.37	1.285	2.642	14.82	2	29	15.108	15.414	15.261	-0.306	42.14	42.244	42.269	42.257	-0.025	0.383	-12.33
11091402_110915	49	VC	Variability	Mild	54.92	27.87	10.289	12.21	17.53	10.3	5.32	8.45	14.6	38.59	524.15	519	1.3188	2.4155	15.97	11	21	17.237	18.157	17.697	-0.92	44.31	43.534	43.271	43.403	0.263	0.431	-12.57
11091402_110915	51	VC	Variability	Mild	37.79	28.87	10.57	12.61	17.96	10.9	5.35	8.57	14.6	38.548	523.31	526.12	1.2926	2.6095	16.75	2	30	17.362	18.26	17.811	-0.898	42.1	42.116	41.991	42.053	0.125	0.377	-12.84
11091402_110915	52	VC	Synchronous	Mild	39.41	29.23	10.559	12.16	17.53	11.7	5.37	8.54	14.2	38.472	515.3	524.19	1.294	2.632	16.23	1	30	18.096	18.92	18.508	-0.824	42.4	42.334	42.453	42.394	-0.119	0.385	-12.35
11091402_110915	56	VC	Variability	Moderate	52.64	29.23	11	13.6	18.93	10.3	5.33	8.48	16	38.615	531.79	520.37	1.312	2.28	18.78	15	20	18.306	19.86	19.083	-1.554	41.18	40.908	41.783	41.346	-0.875	0.367	-13.93
11091402_110915	57	VC	Variability	Moderate	46.2	29.45	10.745	11.95	17.31	12.1	5.36	8.48	15.1	38.517	518.86	520.72	1.3158	2.4424	17.56	10	23	19.083	20.048	19.566	-0.965	48.66	40.989	40.942	40.965	0.047	0.388	-12.62
11091402_110915	61	VC	Variability	Mild	49.32	29.52	10.642	13.11	18.45	11.1	5.34	8.57	14.6	38.599	520.53	526.43	1.2897	2.6085	16.7	3	29	17.555	18.134	17.845	-0.579	40.48	39.605	39.627	39.616	-0.022	0.384	-13.42
11091402_110915	62	VC	Variability	Mild	43.4	29.87	10.569	13.64	18.98	10.9	5.34	8.67	14.2	38.684	522.55	532.12	1.293	2.625	16.36	2	29	17.195	18.083	17.639	-0.888	39.59	38.955	39.445	39.2	-0.49	0.377	-13.93
11091402_110915	63	VC	Variability	Mild	37.01	29.66	10.536	13.23	18.57	11.1	5.34	8.57	14.6	38.602	516.94	526.38	1.2955	2.6327	16.49	1	31	17.284	17.506	17.395	-0.222	39.09	38.926	38.718	38.822	0.208	0.384	-13.64
11091402_110915	74	VC	Variability	Mild	37.4	27.35	10.128	12.79	18.13	9.2	5.34	8.56	14.6	38.716	514.7	525.54	1.2965	2.6298	15.31	2	30	14.416	15.28	14.848	-0.864	40.27	40.475	40.809	40.642	-0.334	0.397	-13.1
11091402_110915	76	VC	Variability	Mild	48.47	27.51	10.441	12.46	17.81	9.7	5.35	8.34	15.6	38.435	522.86	511.98	1.3632	2.3195	16.49	6	28	15.542	15.579	15.561	-0.037	42.13	42.123	42.102	42.112	0.021	0.39	-12.7
11091402_110915	80	VC	Synchronous	Mild	38.03	27.25	10.012	12.46	17.81	9.4	5.35	8.54	14.2	38.611	522.14	524.6	1.29	2.636	14.79	2	29	14.549	14.679	14.614	-0.13	41.93	41.939	42.033	41.986	-0.094	0.386	-12.73
11091402_110915	82	VC	Synchronous	Mild	37.05	27.27	10.002	12.47	17.82	9.4	5.35	8.46	14.6	38.607	515	519.64	1.2936	2.6347	14.96	1	31	14.441	14.535	14.488	-0.094	41.3	41.287	41.173	41.23	0.114	0.394	-12.84
11091402_110915	83	VC	Synchronous	Mild	37.59	27.45	10.036	12.54	17.9	9.6	5.36	8.52	14.2	38.662	515.34	523.36	1.295	2.631	14.57	1	30	14.606	14.42	14.513	0.186	41.11	41.136	40.712	40.924	0.424	0.387	-12.91
11091402_110915	84	VC	Synchronous	Mild	37.48	27.29	10.002	12.61	17.96	9.3	5.35	8.43	14.2	38.646	513.53	517.62	1.295	2.631	14.44	1	30	14.308	14.35	14.329	-0.042	40.74	40.991	41	40.995	-0.009	0.399	-12.92
11091402_110915	85	VC	Synchronous	Mild	37.32	27.51	10.044	12.77	18.12	9.4	5.35	8.54	14.2	38.716	516.01	524.55	1.298	2.628	14.54	1	30	14.364	14.17	14.267	0.194	40.42	40.598	40.014	40.306	0.584	0.388	-13.12
11091402_110915	86	VC	Variability	Mild	47.02	27.71	10.096	13.31	18.66	9.1	5.35	8.54	14.2	38.766	523.88	524.62	1.294	2.584	14.85	2	29	14.255	14.162	14.209	0.093	39.76	39.987	39.713	39.85	0.274	0.38	-13.64
11091402_110915	87	VC	Synchronous	Mild	38.15	28.32	10.303	13.09	18.44	9.9	5.35	8.5	14.2	38.773	518.11	522.08	1.297	2.629	15.08	1	30	15.058	14.75	14.904	0.308	39.62	39.333	38.923	39.128	0.41	0.388	-13.46
11091402_110915	88	VC	Synchronous	Mild	38.58	28.46	10.346	13.32	18.65	9.8	5.33	8.56	14.2	38.794	516.74	525.54	1.293	2.632	15.1	1	30	14.956	14.83	14.893	0.126	38.92	38.636	38.65	38.643	-0.014	0.387	-13.69
11091402_110915	89	VC	Synchronous	Mild	37.3	28.23	10.27	13.29	18.6	9.6	5.31	8.49	14.2	38.802	521.66	521.45	1.313	2.613	15.13	1	30	14.656	14.88	14.768	-0.224	39.5	39.397	39.447	39.422	-0.05	0.39	-13.63
11091402_110915	90	VC	Variability	Mild	37.97	28.43	10.23	13.48	18.81	9.6	5.33	8.61	13.7	38.81	523.51	528.39	1.3079	2.6323	14.71	0	30	14.702	14.69	14.696	0.012	38.86	38.356	38.343	38.35	0.013	0.388	-13.78
11091402_110915	94	VC	Variability	Mild	38.49	28.06	10.343	13.29	18.62	9.4	5.33	8.44	14.6	38.777	517.63	518.38	1.2916	2.5775	15.39	2	30	14.47	14.43	14.45	0.04	39	39.113	39.229	39.171	-0.116	0.388	-13.57
11091402_110915	95	VC	Variability	Mild	37.89	27.61	10.129	12.87	18.22	9.4	5.35	8.54	14.2	38.689	515.91	524.54	1.294	2.632	14.65	1	30	14.398	14.13	14.264	0.268	40.13	40.216	39.848	40.032	0.368	0.387	-13.2
11091402_110915	96	VC	Synchronous	Mild	36.91	27.83	10.115	13.41	18.75	9.1	5.34	8.52	14.2	38.759	520.05	523.1	1.286	2.641	14.79	1	30	14.298	14.22	14.259	0.078	39.12	39.063	39.684	39.373	-0.621	0.384	-13.66
11091402_110915	97	VC	Synchronous	Mild	37.35	28.34	10.301	13.41	18.75	9.6	5.34	8.58	14.2	38.808	517.51	526.55	1.293	2.633	14.97	1	30	14.612	14.27	14.441	0.342	38.6	38.512	38.331	38.422	0.181	0.384	-13.71
11091402_110915	98	VC	Variability	Mild	40.9	30.63	10.381	12.99	18.34	12.3	5.35	8.43	14.2	38.75	515.96	517.8	1.291	2.628	14.85	1	30	14.416	14.5	14.458	-0.084	39.72	39.791	39.999	39.895	-0.208	0.391	-9.82
11091402_110915	99	VC	Synchronous	Mild	37.55	28.27	10.32	13.41	18.76	9.5	5.35	8.48	14.6	38.818	524.25	520.97	1.279	2.6298	15.68	0	32	14.481	14.569	14.525	-0.088	39.09	38.483	38.609	38.546	-0.126	0.389	-13.75
11091402_110915	100	VC	Variability	Mild	38.02	27.82	10.143	13.29	18.63	9.2	5.34	8.55	14.2	38.806	516.08	524.72	1.286	2.639	14.72	1	30	14.266	14.27	14.268	-0.004	38.83	38.802	39.086	38.944	-0.284	0.392	-13.6
11091402_110915	101	VC	Synchronous	Mild	36.38	28.52	10.334	13.61	18.96	9.6	5.35	8.47	14.6	38.849	525.82	520.29	1.2926	2.6211	15.64	1	31	14.592	14.139	14.366	0.453	38.68	38.312	37.569	37.941	0.743	0.38	-13.93
11091402_110915	102	VC	Variability	Mild	52.49	28.13	10.22	13.63	18.97	9.2	5.34	8.54	14.6	40.166	526.52	524.34	1.2955	2.5978	15.51	2	30	14.278	14.17	14.224	0.108	39.17	39.425	39.054	39.239	0.371	0.395	-13.9
11091402_110915	104	VC	Synchronous	Mild	35.69	28.35	10.271	13.64	18.95	9.4	5.31	8.49	14.2	38.841	518.47	521.02	1.307	2.62	15.15	3	28	14.434	14.807	14.62	-0.373	38.07	37.915	38.432	38.174	-0.517	0.39	-13.97
11091402_110915	111	VC	Variability	Mild	38.18	27.8	10.063	13.18	18.5	9.3	5.32	8.48	14.2	38.764	515.09	520.72	1.317	2.586	14.46	2	29	14.234	13.748	13.991	0.486	39.12	39.279	38.943	39.111	0.336	0.388	-13.57
11091402_110915	113	VC	Variability	Mild	35.79	28.37	10.192	13.77	19.09	9.3	5.32	8.56	14.2	38.801	521.8	525.33	1.299	2.627	14.93	2	29	14.472	13.934	14.203	0.538	38.01	38.055	37.963	38.009	0.092	0.389	-14.04
11091402_110915	114	VC	Variability	Mild	38.32	27.51	10.058	12.9	18.25	9.3	5.35	8.55	14.2	38.645	515.16	524.82	1.289	2.631	14.47	2	29	14.458	13.893	14.175	0.565	39.96	39.999	39.652	39.826	0.347	0.387	-13.2
11091402_110915	115	VC	Synchronous	Mild	36.87	27.52	10.009	12.87	18.21	9.3	5.34	8.45	14.2	38.677	515.23	518.76	1.293	2.633	14.38	1	30	14.23	13.54	13.885	0.69	40.07	40.162	39.38	39.771	0.782	0.396	-13.26
11091402_110915	116	VC	Variability	Mild	43.66	27.82	10.056	13.4	18.73	9.1	5.33	8.52	14.2	38.686	522.68	523.32	1.312	2.602	14.61	4	27	14.398	13.656	14.027	0.742	39.28	39.161	38.451	38.806	0.71	0.384	-13.83
11091402_110915	117	VC	Variability	Mild	50.8	27.74	10.102	13.12	18.42	9.3	5.3	8.51	14.6	38.735	517.53	522.3	1.3547	2.4252	14.82	12	20	14.463	13.83	14.146	0.633	39.76	38.841	38.052	38.447	0.789	0.396	-13.8
11091402_110915	122	VC	Variability	Mild	38.25	27.53	10.133	12.67	17.98	9.6	5.31	8.55	14.6	38.577	513.39	524.77	1.3139	2.5377	14.92	7	25	14.94	14.484	14.712	0.456	40.61	40.565	40.006	40.285	0.559	0.391	-12.92
11091402_110915	123	VC	Variability	Moderate	51.99	28.61	10.421	13.59	18.92	9.7	5.33	8.65	13.7	38.649	526.04	531.29	1.3502	2.5394	14.69	6	24	14.733	14.225	14.479	0.508	39.18	38.538	38.202	38.37	0.336	0.385	-13.94
11091402_110915	127	VC	Variability	Mild	49.48	27.75	10.327	13.06	18.37	9.4	5.31	8.45	15.1	38.582	518.19	518.56	1.3798	2.3473	15.58	10	23	15.164	15	15.082	0.164	41.16	39.701	39.565	39.633	0.136	0.39	-13.49
11091402_110915	128	VC	Variability	Mild	46.67	27.49	10.169	12.88	18.23	9.3	5.35	8.54	14.6	38.594	523.72	524.58	1.2848	2.592	15.31	4	28	14.713	14.582	14.648	0.131	41.45	40.973	40.464	40.718	0.509	0.384	-13.29
11091402_110915	130	VC	Synchronous	Mild	38.69	28.54	10.254	13.49	18.83	9.7	5.34	8.48	14.2	38.769	515.52	520.95	1.294	2.632	14.98	1	30	14.864	14.55	14.707	0.314	38.52	38.746	38.557	38.651	0.189	0.387	-13.74
11091402_110915	131	VC	Synchronous	Mild	37.92	28.19	10.179	13.16	18.5	9.7	5.34	8.4	14.2	38.791	516.57	515.49	1.292	2.634	14.87	1	30	14.834	14.44	14.637	0.394	39.3	39.52	39.021	39.27	0.499	0.388	-13.39
11091402_110915	132	VC	Synchronous	Mild	37.53	27.94	10.177	12.97	18.32	9.6	5.35	8.48	14.6	38.715	517.27	520.53	1.2916	2.6366	15.29	1	31	14.868	14.584	14.726	0.284	39.94	39.722	39.477	39.599	0.245	0.388	-13.23
11091402_110915	133	VC	Variability	Mild	39.9	27.79	10.145	12.98	18.33	9.5	5.35	8.52	14.6	38.687	521.83	522.95	1.3004	2.623	15.37	2	30	14.882	14.64	14.761	0.242	40.95	40.12	39.622	39.871	0.498	0.379	-13.29
11091402_110915	134	VC	Synchronous	Mild	37.74	27.67	10.078	12.69	18.04	9.6	5.35	8.4	14.2	38.677	514.83	515.82	1.289	2.637	14.66	1	30	14.77	14.58	14.675	0.19	40.61	40.689	40.391	40.54	0.298	0.385	-13
11091402_110915	135	VC	Synchronous	Mild	36.24	27.47	10.075	12.8	18.15	9.3	5.35	8.51	14.6	38.673	517.98	522.45	1.2907	2.6376	15.1	1	31	14.456	14.361	14.409	0.095	40.5	40.324	40.473	40.398	-0.149	0.391	-13.03
11091402_110915	136	VC	Synchronous	Mild	36.63	27.47	10.074	12.89	18.24	9.2	5.35	8.45	14.6	38.683	517.53	519.08	1.2975	2.6298	15.07	1	31	14.402	14.148	14.275	0.254	40.2	40.211	39.59	39.901	0.621	0.393	-13.19
11091402_110915	137	VC	Variability	Mild	40.12	28.14	10.204	13.38	18.72	9.4	5.34	8.45	14.6	38.791	516.06	518.61	1.2984	2.6221	15.27	3	29	14.746	14.276	14.511	0.47	38.7	38.631	38.348	38.489	0.283	0.389	-13.65
11091402_110915	139	VC	Variability	Mild	48.57	30.59	10.786	14.73	20.04	10.6	5.31	8.56	14.6	38.941	511.76	525.73	1.2994	2.559	16.26	4	28	15.975	15.504	15.739	0.471	35.04	34.766	34.758	34.762	0.008	0.388	-15.1
11091402_110915	140	VC	Variability	Mild	39.14	29.49	10.516	14.04	19.35	10.1	5.31	8.52	14.6	39.536	518.28	523.07	1.2984	2.5804	15.81	3	29	15.281	14.586	14.934	0.695	37.26	37.342	36.557	36.95	0.785	0.384	-14.46
11091402_110915	141	VC	Synchronous	Mild	35.55	29.34	10.47	14.26	19.6	9.7	5.34	8.51	14.2	38.965	516.67	522.43	1.29	2.636	15.24	1	30	14.852	14.26	14.556	0.592	36.24	36.487	36.122	36.305	0.365	0.387	-14.56
11091402_110915	142	VC	Synchronous	Mild	36.84	28.31	10.284	13.42	18.77	9.5	5.35	8.48	14.2	38.804	518.57	520.48	1.298	2.629	14.93	1	30	14.606	14.19	14.398	0.416	38.67	38.78	38.365	38.573	0.415	0.388	-13.7
11091402_110915	143	VC	Synchronous	Mild	36.04	27.92	10.137	13.42	18.77	9.2	5.35	8.49	14.2	38.798	519.39	521.4	1.291	2.635	14.7	1	30	14.25	13.83	14.04	0.42	38.73	38.727	38.484	38.605	0.243	0.387	-13.73
11091402_110915	144	VC	Synchronous	Mild	36.17	28.51	10.237	13.87	19.2	9.3	5.33	8.5	14.2	38.897	520.75	521.95	1.29	2.636	15	3	28	14.46	14.089	14.274	0.371	37.57	37.264	37.467	37.365	-0.203	0.388	-14.1
11091402_110915	145	VC	Synchronous	Mild	36.48	28.39	10.321	13.62	18.96	9.4	5.34	8.46	14.6	38.84	525.35	519.67	1.28	2.6318	15.59	0	32	14.391	13.997	14.194	0.394	38.61	38.174	37.898	38.036	0.276	0.382	-13.86
11091402_110915	146	VC	Synchronous	Mild	36.77	28.61	10.274	13.89	19.24	9.4	5.35	8.58	14.2	38.869	525.3	526.98	1.293	2.634	15.16	1	30	14.74	14.08	14.41	0.66	38.21	38.164	37.603	37.883	0.561	0.373	-14.41
11091402_110915	147	VC	Synchronous	Mild	36.33	28.27	10.185	13.39	18.73	9.5	5.34	8.37	14.2	38.793	516.69	514.11	1.298	2.628	14.77	1	30	14.654	14.06	14.357	0.594	38.63	38.995	38.257	38.626	0.738	0.392	-13.62
11091402_110915	148	VC	Synchronous	Mild	36.69	28.23	10.179	13.47	18.82	9.4	5.35	8.47	14.2	38.812	514.36	520.19	1.288	2.638	14.67	1	30	14.41	13.92	14.165	0.49	38.18	38.568	38.346	38.457	0.222	0.39	-13.66
11091402_110915	149	VC	Variability	Mild	40.01	27.81	10.086	13.23	18.58	9.2	5.35	8.5	14.2	38.77	518.69	521.92	1.293	2.629	14.62	2	29	14.232	13.852	14.042	0.38	39.65	38.599	38.402	38.501	0.197	0.397	-13.57
11091402_110915	150	VC	Synchronous	Mild	36.32	27.87	10.125	13.34	18.7	9.2	5.36	8.54	14.2	38.834	522.54	524.19	1.294	2.632	14.76	1	30	14.21	13.72	13.965	0.49	39.19	39.141	38.814	38.977	0.327	0.388	-13.61
11091402_110915	151	VC	Variability	Mild	38.58	28.27	10.149	13.55	18.88	9.4	5.33	8.42	14.2	38.831	513.6	517.27	1.292	2.631	14.6	2	29	14.326	13.748	14.037	0.578	38.08	38.078	37.956	38.017	0.122	0.397	-13.7
11091402_110915	152	VC	Variability	Mild	37.37	28.05	10.135	13.38	18.72	9.3	5.34	8.39	14.2	38.763	516.87	515.27	1.291	2.635	14.67	1	30	14.286	13.81	14.048	0.476	38.71	38.91	38.634	38.772	0.276	0.386	-13.61
11091402_110915	156	VC	Synchronous	Mild	36.72	28.58	10.277	13.49	18.84	9.7	5.35	8.46	14.2	38.837	517.17	519.49	1.295	2.631	15	1	30	14.852	14.47	14.661	0.382	38.33	38.546	37.939	38.242	0.607	0.389	-13.81
11091402_110915	157	VC	Variability	Mild	38.51	28.24	10.2	13.22	18.56	9.7	5.34	8.48	14.2	38.802	516.39	520.55	1.294	2.631	14.87	1	30	14.812	14.71	14.761	0.102	39.49	39.941	39.554	39.748	0.387	0.396	-13.48
11091402_110915	158	VC	Synchronous	Mild	37	27.9	10.141	13.32	18.67	9.2	5.35	8.55	14.2	38.789	519.19	524.87	1.286	2.641	14.82	1	30	14.356	14.28	14.318	0.076	39.13	38.943	39.072	39.008	-0.129	0.384	-13.51
11091402_110915	160	VC	Variability	Mild	37.35	27.36	10.068	12.95	18.3	9.1	5.35	8.52	14.6	38.709	521.59	523.36	1.2936	2.6318	15.03	1	31	14.148	13.848	13.998	0.3	40.41	40.304	40.142	40.223	0.162	0.38	-13.14
11091402_110915	161	VC	Synchronous	Mild	37.23	27.32	9.999	12.85	18.21	9.1	5.36	8.45	14.2	38.645	518.51	519.11	1.29	2.635	14.45	2	29	14.028	13.469	13.748	0.559	40.37	40.627	39.946	40.287	0.681	0.381	-13.03
11091402_110915	162	VC	Variability	Mild	36.26	27.58	10.059	13.12	18.47	9.1	5.35	8.43	14.6	38.747	517.04	517.67	1.2926	2.6337	14.93	1	31	14.104	13.635	13.869	0.469	39.43	39.182	39.087	39.135	0.095	0.396	-13.41
11091402_110915	163	VC	Variability	Mild	35.9	27.57	10.38	13.05	18.4	9.2	5.35	8.56	14.6	38.745	516.18	525.77	1.2897	2.6385	14.92	1	31	14.257	13.752	14.005	0.505	39.59	39.565	39.66	39.612	-0.095	0.394	-13.23
11091402_110915	164	VC	Variability	Mild	35.66	27.57	10.086	13.08	18.44	9.1	5.36	8.56	14.6	38.776	516.94	525.7	1.2839	2.6424	15	1	31	14.206	13.839	14.023	0.367	39.57	39.606	39.496	39.551	0.11	0.386	-13.33
11091402_110915	165	VC	Synchronous	Mild	37.03	27.8	10.07	13.34	18.69	9.1	5.35	8.55	14.2	38.742	521.28	525.26	1.293	2.634	14.68	2	29	14.373	13.841	14.107	0.532	39.5	39.296	38.852	39.074	0.444	0.378	-13.69
11091402_110915	166	VC	Synchronous	Mild	36.15	27.44	10.03	13.11	18.47	9	5.36	8.63	14.2	38.673	521.08	529.74	1.305	2.621	14.59	1	30	14.206	13.86	14.033	0.346	40.17	40.155	40.183	40.169	-0.028	0.376	-13.38
11091402_110915	167	VC	Variability	Mild	38.22	28.24	10.2	13.33	18.67	9.6	5.34	8.6	14.6	38.821	519.22	527.87	1.2965	2.6298	15.37	1	31	14.851	14.371	14.611	0.48	39	38.886	38.574	38.73	0.312	0.387	-13.68
11091402_110915	168	VC	Variability	Mild	47.23	27.68	10.121	12.91	18.23	9.4	5.32	8.43	14.6	38.734	507.79	517.4	1.2887	2.5852	14.74	5	27	14.933	14.667	14.8	0.266	39.78	40.425	39.811	40.118	0.614	0.393	-13.27
11091402_110915	169	VC	Variability	Mild	43.82	28.66	10.384	13.47	18.82	9.8	5.35	8.69	14.2	38.797	522.83	533.78	1.313	2.613	15.16	3	28	15.345	14.989	15.167	0.356	39.2	39.418	39.177	39.297	0.241	0.402	-13.63
11091402_110915	170	VC	Variability	Mild	38.95	28.31	10.199	13.23	18.57	9.7	5.34	8.41	14.2	38.791	518.1	516.53	1.292	2.624	14.96	3	28	15	14.636	14.818	0.364	39.19	38.791	38.791	38.791	0	0.39	-13.47
11091402_110915	171	VC	Variability	Mild	42.39	28.1	10.307	13.2	18.55	9.6	5.35	8.52	14.6	38.754	515.65	523.12	1.2916	2.6036	15.26	2	30	14.922	14.52	14.721	0.402	39.35	39.326	39.084	39.205	0.242	0.389	-13.43
11091402_110915	172	VC	Synchronous	Mild	36.91	27.92	10.219	12.91	18.26	9.7	5.35	8.43	14.2	38.74	520.39	517.87	1.297	2.63	14.95	1	30	14.802	14.66	14.731	0.142	40.32	40.359	40.083	40.221	0.276	0.391	-13.14
11091402_110915	173	VC	Variability	Mild	40.87	28.19	10.142	13.02	18.37	9.8	5.35	8.67	14.2	38.71	516.52	532.07	1.293	2.628	14.85	2	29	15.219	14.638	14.928	0.581	40.77	39.441	39.01	39.225	0.431	0.392	-13.23
11091402_110915	174	VC	Synchronous	Mild	37.18	28.22	10.174	13.17	18.52	9.7	5.35	8.49	13.7	38.798	524.18	521.29	1.3079	2.6323	14.62	0	30	14.826	14.56	14.693	0.266	39.84	39.332	39.104	39.218	0.228	0.39	-13.47
11091402_110915	175	VC	Synchronous	Mild	36.77	28.36	10.329	13.26	18.61	9.8	5.35	8.45	14.6	38.78	524.19	518.95	1.2848	2.6259	15.71	0	32	14.919	14.878	14.899	0.041	39.56	39.011	39.025	39.018	-0.014	0.39	-13.57
11091402_110915	179	VC	Variability	Mild	51.46	28.61	10.341	13.68	19.01	9.6	5.33	8.59	14.6	38.829	517.33	527.27	1.313	2.5513	15.49	6	26	14.915	14.862	14.889	0.053	38.66	38.449	38.03	38.239	0.419	0.39	-14.19
11091402_110915	180	VC	Variability	Mild	46.23	28.54	10.237	13.57	18.89	9.6	5.32	8.53	14.6	38.831	517.73	523.55	1.311	2.5736	15.54	3	29	14.727	14.938	14.832	-0.211	38.69	38.123	38.456	38.29	-0.333	0.395	-13.93
11091402_110915	181	VC	Variability	Mild	39.85	27.95	10.134	12.99	18.3	9.6	5.31	8.41	14.6	38.813	524.88	516.28	1.3343	2.5358	15.45	8	24	14.98	14.95	14.965	0.03	40.85	39.739	39.248	39.493	0.491	0.388	-13.47
11091402_110915	182	VC	Variability	Mild	51.15	28.05	10.299	13.02	18.35	9.7	5.33	8.47	14.6	38.771	519.84	520.03	1.3178	2.5794	15.45	2	30	14.812	14.83	14.821	-0.018	40.12	39.502	39.315	39.409	0.187	0.387	-13.36
11091402_110915	183	VC	Variability	Mild	49.41	28.02	10.232	13.1	18.42	9.6	5.32	8.49	14.6	38.73	516.01	521.27	1.2819	2.6124	15.29	4	28	14.649	14.893	14.771	-0.244	40.06	39.203	39.112	39.157	0.091	0.391	-13.48
11091402_110915	185	VC	Synchronous	Mild	37.59	28.21	10.214	13.16	18.51	9.7	5.35	8.59	14.2	38.798	516.61	527.16	1.295	2.631	14.95	1	30	14.902	14.94	14.921	-0.038	39.29	39.728	39.44	39.584	0.288	0.386	-13.36
11091402_110915	187	VC	Variability	Mild	40.2	28.45	10.368	13.57	18.88	9.6	5.31	8.37	15.1	38.851	516.07	513.82	1.3299	2.4442	15.95	7	26	15.028	15.208	15.118	-0.18	38.15	38.431	38.594	38.513	-0.163	0.392	-13.88
11091402_110915	212	VC	Variability	Mild	46.04	26.82	9.986	12.25	17.58	9.2	5.33	8.31	14.6	38.334	513.92	510.17	1.3178	2.3331	14.62	9	23	14.288	14.178	14.233	0.11	42.18	43.433	43.805	43.619	-0.372	0.391	-12.53
11091402_110915	221	VC	Variability	Mild	53.36	26.87	10.172	12.23	17.56	9.3	5.33	8.41	15.6	38.413	520.95	516.26	1.3303	2.379	15.7	14	20	14.454	14.37	14.412	0.084	42.69	43.203	43.437	43.32	-0.234	0.394	-12.62
11091402_110915	223	VC	Variability	Mild	54.54	27.01	10.127	12.29	17.64	9.4	5.35	8.39	15.1	38.365	523.02	514.85	1.3092	2.48	15.51	6	27	14.998	15.133	15.066	-0.135	42.79	42.97	43.463	43.216	-0.493	0.387	-12.56
11091402_110915	225	VC	Variability	Mild	45.64	27.42	10.052	12.47	17.83	9.6	5.36	8.53	14.2	38.449	520.15	524.04	1.294	2.626	14.82	2	29	15.143	14.979	15.061	0.164	41.97	41.897	42.197	42.047	-0.3	0.38	-12.54
11091402_110915	226	VC	Synchronous	Mild	38.48	27.4	10.054	12.4	17.76	9.6	5.36	8.47	14.2	38.423	519.5	520.17	1.293	2.632	14.85	1	30	15.332	15.18	15.256	0.152	42.42	42.324	41.847	42.085	0.477	0.379	-12.7
11091402_110915	227	VC	Variability	Mild	39.31	27.27	10.104	12.31	17.66	9.6	5.35	8.52	14.2	38.455	518.94	523.05	1.298	2.611	14.79	2	29	15.004	15.217	15.111	-0.213	42.22	41.951	41.965	41.958	-0.014	0.39	-12.8
11091402_110915	228	VC	Variability	Mild	44.4	27.54	10.081	12.43	17.79	9.8	5.36	8.43	14.2	38.56	516.39	517.88	1.298	2.61	14.81	2	29	15.002	15.228	15.115	-0.226	41.87	41.431	41.141	41.286	0.29	0.391	-12.75
11091402_110915	230	VC	Variability	Mild	54.46	29.05	10.4	13.82	19.15	9.9	5.33	8.52	14.2	38.793	524.04	523.08	1.315	2.55	15.47	3	28	15.437	15.193	15.315	0.244	39.36	39.407	39.009	39.208	0.398	0.393	-14.11
11091402_110915	231	VC	Variability	Mild	51.81	28.53	10.356	12.89	18.25	10.3	5.36	8.81	14.2	38.698	534.99	541.09	1.336	2.631	15.94	2	29	16.026	15.952	15.989	0.074	41.78	41.544	41.465	41.505	0.079	0.426	-13.17
11091402_110915	232	VC	Variability	Mild	37.89	29.4	10.592	13.75	19.09	10.3	5.34	8.57	14.6	38.853	522.1	526.42	1.2771	2.6308	16.43	1	31	15.883	16.403	16.143	-0.52	38.16	38.326	38.163	38.245	0.163	0.387	-13.89
11091402_110915	234	VC	Synchronous	Mild	37.13	28.58	10.371	12.83	18.17	10.4	5.34	8.46	14.2	38.718	517.8	519.34	1.299	2.628	15.43	1	30	15.978	16.16	16.069	-0.182	40.51	40.404	40.042	40.223	0.362	0.386	-13.17
11091402_110915	236	VC	Variability	Mild	43.68	28.55	10.381	12.88	18.21	10.3	5.33	8.37	14.6	38.691	518.56	514.08	1.2839	2.5367	15.78	6	26	15.757	15.808	15.782	-0.051	40.55	39.262	39.175	39.218	0.087	0.39	-13.23
11091402_110915	237	VC	Variability	Mild	46.15	29.88	10.7	14.02	19.35	10.5	5.33	8.56	14.6	38.785	527.34	525.51	1.3101	2.5484	16.73	3	29	16.217	16.738	16.477	-0.521	38.58	37.695	37.908	37.802	-0.213	0.388	-14.41
11091402_110915	239	VC	Variability	Mild	38.68	28.39	10.313	13.21	18.55	9.8	5.34	8.48	14.2	38.833	520.48	520.93	1.3	2.623	15.48	3	28	15.354	16.457	15.905	-1.103	39.78	39.911	40.477	40.194	-0.566	0.412	-13.51
11091402_110915	240	VC	Variability	Mild	46.28	29.32	10.607	14.14	19.46	9.9	5.32	8.49	14.6	38.676	512.13	521.39	1.2664	2.6347	16.29	4	28	15.696	16.575	16.136	-0.879	38.68	39.741	40.407	40.074	-0.666	0.381	-13.99
11091402_110915	241	VC	Variability	Mild	53.24	29.27	10.572	13.36	18.68	10.6	5.32	8.45	14.6	38.754	525.85	518.97	1.3469	2.4979	16.63	5	27	16.409	16.989	16.699	-0.58	39.83	39.216	39.301	39.258	-0.085	0.387	-13.61
11091402_110915	242	VC	Variability	Mild	50.72	29.07	10.438	13.26	18.58	10.5	5.32	8.41	14.6	38.762	517.5	516.23	1.313	2.5474	16.23	3	29	16.233	16.8	16.517	-0.567	39.11	39.573	39.716	39.645	-0.143	0.385	-13.43
11091402_110915	244	VC	Synchronous	Mild	37.23	29.26	10.508	13.33	18.67	10.6	5.34	8.48	14.2	38.787	514.59	520.93	1.304	2.623	15.8	1	30	16.198	17.01	16.604	-0.812	38.63	38.807	39.257	39.032	-0.45	0.388	-13.55
11091402_110915	245	VC	Variability	Mild	42.53	29.65	10.613	13.95	19.29	10.4	5.34	8.6	14.2	38.837	521.17	528.12	1.288	2.622	16.18	2	29	16.146	17.059	16.602	-0.913	38.43	37.925	38.57	38.248	-0.645	0.377	-14.07
11091402_110915	248	VC	Variability	Mild	38.83	31.69	11.088	15.12	20.46	11.2	5.34	8.56	14.2	38.843	521.45	525.7	1.297	2.629	17.26	1	30	17.234	18.47	17.852	-1.236	34.65	35.043	35.429	35.236	-0.386	0.389	-15.32
11091402_110915	249	VC	Variability	Mild	46.11	31.5	11.064	15.08	20.41	11.1	5.33	8.57	14.2	38.787	519.24	526.08	1.291	2.622	17	2	29	17.042	18.145	17.593	-1.103	34.78	34.945	35.682	35.314	-0.737	0.391	-15.36
11091402_110915	250	VC	Synchronous	Mild	38.94	31.74	11.095	15.41	20.74	11	5.33	8.56	14.2	38.875	519.56	525.6	1.29	2.635	17.18	1	30	16.924	18.35	17.637	-1.426	34.05	34.288	35.141	34.715	-0.853	0.389	-15.61
11091402_110915	251	VC	Variability	Mild	38.57	33.34	11.354	17.65	22.97	10.4	5.32	8.6	14.2	39.142	531.84	528.22	1.286	2.65	18.17	4	27	16.436	18.589	17.512	-2.153	31.57	32.213	33.735	32.974	-1.522	0.378	-17.99
11091402_110915	252	VC	Variability	Mild	54.87	32.12	11.385	15.86	21.18	10.9	5.32	8.65	14.2	38.946	514.82	531.18	1.287	2.53	17.21	8	23	17.05	18.991	18.02	-1.941	33.48	34.386	35.434	34.91	-1.048	0.42	-16.39
11091402_110915	253	VC	Variability	Mild	49.41	33.4	11.474	16.79	22.1	11.3	5.31	8.46	14.6	38.952	528.77	519.35	1.2848	2.5736	18.96	3	29	17.69	19.624	18.657	-1.934	33.04	32.922	34.328	33.625	-1.406	0.369	-17.05
11091402_110915	254	VC	Variability	Mild	39.33	31.98	11.211	15.36	20.68	11.3	5.32	8.52	14.6	38.823	529.79	523.31	1.2887	2.6279	18.26	1	31	17.257	18.755	18.006	-1.498	34.73	33.971	35.429	34.7	-1.458	0.383	-15.71
11091402_110915	255	VC	Variability	Mild	40.74	32.02	11.084	14.97	20.3	11.7	5.33	8.53	14.2	38.81	518.86	523.46	1.292	2.633	17.24	1	30	17.586	18.39	17.988	-0.804	34.63	34.128	34.78	34.454	-0.652	0.385	-15.53
11091402_110915	258	VC	Variability	Mild	40.26	31.17	11.058	14.26	19.59	11.6	5.33	8.55	14.6	38.645	523.84	525.12	1.3004	2.6017	18.17	1	31	18.389	20.245	19.317	-1.856	38.05	38.091	39.372	38.731	-1.281	0.384	-14.47
11091402_110915	260	VC	Variability	Mild	40.32	31.4	11.152	13.88	19.22	12.2	5.34	8.45	14.2	38.617	515.34	518.54	1.303	2.623	17.65	2	29	18.869	20.834	19.852	-1.965	37.24	37.438	38.433	37.936	-0.995	0.394	-14.08
11091402_110915	261	VC	Variability	Mild	41.2	33.6	11.624	15.75	21.08	12.5	5.33	8.51	14.2	38.865	520.92	522.46	1.296	2.63	18.47	2	29	19.001	20.276	19.639	-1.275	34.06	34.327	35.003	34.665	-0.676	0.394	-16.09
11091402_110915	262	VC	Variability	Mild	41.32	32.89	11.557	15.11	20.45	12.4	5.34	8.36	14.2	38.828	524.13	513.23	1.299	2.627	18.56	1	30	19.1	21.11	20.105	-2.01	34.96	35.027	35.73	35.379	-0.703	0.392	-15.41
11091402_110915	263	VC	Variability	Mild	43.06	32.82	11.437	15.24	20.56	12.3	5.32	8.49	14.2	38.864	520.32	521.1	1.292	2.632	18.17	3	28	19.024	21.021	20.023	-1.997	34.58	34.747	35.563	35.155	-0.816	0.393	-15.29
11091402_110915	264	VC	Synchronous	Mild	37.62	35.46	11.801	17.31	22.62	12.8	5.31	8.38	14.2	39.113	534.73	514.23	1.326	2.574	19.52	3	28	19.594	21.493	20.544	-1.899	31.02	30.849	32.039	31.444	-1.19	0.384	-17.55
11091402_110915	268	VC	Synchronous	Mild	39.53	29.33	10.472	12.78	18.14	11.2	5.36	8.48	14.6	38.481	513.07	520.51	1.2907	2.6366	16.38	1	31	17.644	18.077	17.861	-0.433	40.16	40.493	40.626	40.559	-0.133	0.386	-12.89
11091402_110915	269	VC	Synchronous	Mild	41.02	29.56	10.52	12.92	18.29	11.3	5.37	8.52	14.2	38.416	519.19	523.24	1.29	2.637	16.19	1	30	17.796	18.07	17.933	-0.274	40.36	40.527	40.585	40.556	-0.058	0.376	-12.82
11091402_110915	270	VC	Synchronous	Mild	39.89	30.02	10.587	12.83	18.19	11.8	5.36	8.53	14.2	38.451	521.94	523.74	1.295	2.631	16.45	1	30	18.45	18.85	18.65	-0.4	40.7	40.653	40.391	40.522	0.262	0.389	-13.05
11091402_110915	271	VC	Variability	Mild	38.73	30.58	10.662	13.48	18.83	11.8	5.35	8.36	14.2	38.546	517.05	513.57	1.294	2.631	16.41	1	30	18.19	18.57	18.38	-0.38	38.43	38.862	39.009	38.936	-0.147	0.397	-13.73
11091402_110915	272	VC	Synchronous	Mild	38.71	30.64	10.656	13.45	18.79	11.9	5.34	8.47	14.2	38.564	516.92	520.22	1.292	2.633	16.38	1	30	18.346	18.55	18.448	-0.204	38.47	38.959	38.698	38.829	0.261	0.386	-13.7
11091402_110915	273	VC	Synchronous	Mild	39.07	30.49	10.643	13.44	18.79	11.7	5.35	8.44	14.2	38.531	513.02	518.09	1.293	2.634	16.19	1	30	18.088	18.33	18.209	-0.242	38.16	38.564	38.666	38.615	-0.102	0.395	-13.6
11091402_110915	274	VC	Variability	Mild	38.03	30.12	10.598	13.51	18.87	11.2	5.36	8.68	14.2	38.535	520.21	533.08	1.293	2.63	16.2	1	30	17.53	17.84	17.685	-0.31	38.56	38.339	38.839	38.589	-0.5	0.392	-13.92
11091402_110915	275	VC	Variability	Mild	38.54	30.35	10.619	13.47	18.82	11.5	5.35	8.49	14.2	38.531	517.59	521.37	1.293	2.634	16.24	1	30	18.252	18.07	18.161	0.182	38.46	38.962	38.541	38.752	0.421	0.395	-13.65
11091402_110915	276	VC	Synchronous	Mild	40	29.8	10.478	13.19	18.54	11.3	5.35	8.47	14.2	38.462	514.47	519.86	1.281	2.644	15.81	1	30	17.412	17.22	17.316	0.192	39.05	39.142	39.025	39.084	0.117	0.387	-13.44
11091402_110915	277	VC	Synchronous	Mild	36.77	30.45	10.63	13.82	19.17	11.3	5.35	8.44	14.2	38.574	520.35	518.11	1.289	2.637	16.27	2	29	17.501	17.4	17.45	0.101	37.76	38.194	37.685	37.94	0.509	0.378	-14.02
11091402_110915	278	VC	Variability	Mild	38.06	45.96	10.816	13.96	19.31	26.7	5.35	8.49	14.2	38.642	518.19	521.12	1.29	2.636	16.66	1	30	17.47	17.35	17.41	0.12	37.21	37.643	37.488	37.566	0.155	0.387	-14.15
11091402_110915	279	VC	Variability	Mild	40.51	31.94	10.965	14.17	19.51	12.4	5.34	8.5	14.2	38.658	517.25	521.6	1.291	2.634	16.8	1	30	19.01	18.11	18.56	0.9	36.53	36.579	35.558	36.069	1.021	0.387	-14.49
11091402_110915	280	VC	Variability	Mild	39.19	31.84	10.97	14.45	19.78	12.1	5.33	8.37	14.2	38.671	516.47	514.02	1.295	2.633	16.68	1	30	18.436	18.03	18.233	0.406	35.78	35.963	35.307	35.635	0.656	0.388	-14.6
11091402_110915	281	VC	Synchronous	Mild	39.6	43.98	11.035	14.34	19.68	24.3	5.34	8.46	14.2	38.69	522.77	519.3	1.292	2.634	17.28	2	29	18.737	18.383	18.56	0.354	36.51	36.592	35.742	36.167	0.85	0.381	-1.63
11091402_110915	282	VC	Synchronous	Mild	39.65	31.61	10.919	14.07	19.41	12.2	5.34	8.55	14.2	38.638	518.32	524.93	1.293	2.633	16.78	1	30	18.708	18.35	18.529	0.358	36.89	37.025	36.268	36.647	0.757	0.387	-14.43
11091402_110915	283	VC	Variability	Mild	40.03	31.27	10.854	13.87	19.22	12.1	5.35	8.52	14.2	38.623	517.5	522.87	1.293	2.632	16.62	1	30	18.6	18.19	18.395	0.41	37.71	37.974	37.017	37.495	0.957	0.386	-14.16
11091402_110915	284	VC	Synchronous	Mild	39.02	31.35	10.88	13.91	19.25	12.1	5.34	8.42	14.2	38.597	518.64	516.88	1.295	2.632	16.68	2	29	18.536	18.041	18.288	0.495	37.44	37.207	36.483	36.845	0.724	0.393	-14.12
11091402_110915	285	VC	Synchronous	Mild	39.46	31.91	10.959	14.37	19.71	12.2	5.34	8.55	14.2	38.689	525.78	524.94	1.293	2.632	17.19	1	30	19.042	18.58	18.811	0.462	37.21	37.218	36.04	36.629	1.178	0.376	-14.55
11091402_110915	286	VC	Variability	Mild	49.92	31.84	10.98	13.89	19.23	12.6	5.34	8.45	14.2	38.572	518.05	519.04	1.299	2.611	16.85	2	29	19.248	18.569	18.909	0.679	38.01	37.321	35.986	36.653	1.335	0.388	-14.23
11091402_110915	290	VC	Variability	Mild	40.43	30.77	10.706	13.15	18.5	12.3	5.35	8.52	14.2	38.486	517.99	522.85	1.298	2.628	16.56	1	30	18.964	18.45	18.707	0.514	39.4	39.619	38.392	39.005	1.227	0.391	-13.39
11091402_110915	291	VC	Variability	Mild	40.71	30.78	10.712	13.56	18.9	11.9	5.34	8.4	14.2	38.578	513.86	515.46	1.292	2.633	16.35	1	30	18.4	17.96	18.18	0.44	38.1	38.638	37.951	38.294	0.687	0.395	-13.67
11091402_110915	293	VC	Variability	Mild	42.42	29.89	10.57	12.67	18	11.9	5.33	8.39	14.2	39.22	512.39	515.29	1.298	2.605	16.34	3	28	18.441	19.554	18.997	-1.113	40.65	41.075	41.228	41.151	-0.153	0.398	-12.82
11091402_110915	294	VC	Variability	Mild	39.82	30.1	10.5	13.02	18.36	11.7	5.34	8.43	14.2	38.397	521.15	517.42	1.301	2.631	16.38	3	28	18.96	19.071	19.016	-0.111	40.76	41.173	41.038	41.105	0.135	0.378	-13.14
11091402_110915	298	VC	Variability	Mild	46.19	31.04	11.039	13.6	18.95	12.1	5.35	8.51	15.1	38.424	523.61	522.38	1.3026	2.4819	18.02	6	27	19.958	20.244	20.101	-0.286	39.42	40.567	40.428	40.498	0.139	0.379	-13.83
11091402_110915	300	VC	Variability	Mild	50.74	30.84	10.907	12.54	17.9	12.9	5.36	8.41	14.6	38.417	525.6	516.07	1.3256	2.4611	17.7	5	27	20.391	21.167	20.779	-0.776	42.06	41.61	41.651	41.63	-0.041	0.391	-12.92
11091402_110915	310	VC	Variability	Mild	40.92	30.07	10.534	12.48	17.83	12.2	5.35	8.41	14.2	38.506	514.85	516.25	1.3	2.621	16.23	2	29	18.894	18.952	18.923	-0.058	41.33	41.563	41.047	41.305	0.516	0.393	-12.77
11091402_110915	311	VC	Variability	Mild	41.83	30.37	10.622	12.34	17.71	12.7	5.37	8.46	14.2	38.455	514.09	519.14	1.291	2.632	16.53	1	30	19.596	20.29	19.943	-0.694	41.67	41.919	42.027	41.973	-0.108	0.391	-12.57
11091402_110915	312	VC	Variability	Mild	42.06	30.17	10.563	12.81	18.18	12	5.37	8.43	14.2	38.415	519.04	517.7	1.289	2.629	16.41	2	29	19.115	19.283	19.199	-0.168	41.24	40.982	40.578	40.78	0.404	0.383	-13.1
11091402_110915	313	VC	Complex	Severe	54.65	29.81	10.272	12.72	18.07	11.7	5.35	8.91	14.2	38.496	561.11	546.81	1.39	2.555	15.9	3	28	18.234	18.568	18.401	-0.334	44.54	44.476	44.388	44.432	0.088	0.486	-13.91
11091402_110915	314	VC	Variability	Mild	40.15	29.46	10.431	11.96	17.31	12.2	5.35	8.37	14.2	38.531	512.07	514.02	1.298	2.628	16	1	30	18.774	19.12	18.947	-0.346	42.82	43.229	42.487	42.858	0.742	0.393	-12.17
11091402_110915	315	VC	Variability	Mild	54.21	30.66	10.765	13.22	18.57	12.1	5.35	8.4	14.2	38.641	522.14	515.78	1.307	2.576	16.86	2	29	18.47	19.459	18.965	-0.989	40.37	39.384	39.739	39.561	-0.355	0.393	-13.56
11091402_110915	316	VC	Variability	Mild	44.25	29.22	10.418	12.85	18.21	11	5.36	8.55	14.2	38.609	522.61	524.84	1.297	2.62	16.08	1	30	17.55	18.25	17.9	-0.7	41.64	41.955	41.883	41.919	0.072	0.373	-13.11
11091402_110915	317	VC	Variability	Mild	40.78	29.02	10.394	12.19	17.55	11.5	5.36	8.57	14.2	38.554	517.77	525.93	1.288	2.637	15.97	1	30	17.822	18.25	18.036	-0.428	42.81	42.686	42.441	42.564	0.245	0.384	-12.36
11091402_110915	319	VC	Variability	Mild	43.45	30.42	10.844	13.18	18.53	11.9	5.35	8.5	14.6	38.6	522.09	521.79	1.3333	2.4659	16.88	4	28	18.446	18.364	18.405	0.082	40.85	40.235	39.823	40.029	0.412	0.393	-13.2
11091402_110915	327	VC	Variability	Moderate	49.78	36.74	11.416	13.84	19.21	17.5	5.37	9.03	13.7	38.402	557.13	554.65	1.3347	2.625	19.01	3	27	28.371	28.344	28.358	0.027	46.67	40.598	39.592	40.095	1.006	0.457	-14.19
11091402_110915	329	VC	Variability	Moderate	53.82	33.13	11.091	12.52	17.86	15.3	5.34	8.6	13.7	38.521	538.93	528.03	1.3326	2.5311	17.61	2	28	24.527	24.311	24.419	0.216	61.63	39.959	39.159	39.559	0.8	0.427	-12.93
11091402_110915	336	VC	Variability	Mild	41.63	28.41	10.283	12.99	18.34	10.1	5.35	8.52	14.2	38.736	522.7	523.01	1.298	2.624	15.54	2	29	15.865	16.241	16.053	-0.376	40.97	40.842	40.838	40.84	0.004	0.38	-13.18
11091402_110915	338	VC	Synchronous	Mild	38.89	28.1	10.287	12.73	18.09	10	5.36	8.43	14.2	38.75	520.84	517.62	1.299	2.627	15.27	1	30	15.348	15.71	15.529	-0.362	40.93	40.9	41.196	41.048	-0.296	0.394	-12.93
11091402_110915	340	VC	Variability	Mild	51.24	28.69	10.474	13.27	18.61	10.1	5.34	8.53	14.6	38.754	524.54	523.96	1.2868	2.5513	16.14	3	29	15.536	16.107	15.822	-0.571	40	39.524	40.383	39.954	-0.859	0.388	-13.42
11091402_110915	341	VC	Variability	Mild	37.26	28.43	10.268	12.92	18.27	10.2	5.35	8.46	14.2	38.748	515.96	519.56	1.293	2.633	15.25	1	30	15.612	15.89	15.751	-0.278	39.98	40.349	40.377	40.363	-0.028	0.391	-13.15
11091402_110915	343	VC	Variability	Mild	52.41	29.72	10.459	13.8	19.14	10.6	5.34	8.57	14.6	38.817	519.98	526.11	1.2897	2.6007	16.16	3	29	16.417	15.548	15.983	0.869	39.22	38.885	37.865	38.375	1.02	0.385	-14.06
11091402_110915	344	VC	Variability	Mild	37.06	29.47	10.435	14	19.35	10.1	5.35	8.52	14.6	38.702	517.26	522.89	1.2916	2.6356	15.83	1	31	15.855	14.903	15.379	0.952	36.95	37.136	36.438	36.787	0.698	0.39	-14.3
11091402_110915	346	VC	Synchronous	Mild	39.69	45.01	10.539	14.28	19.63	25.4	5.35	8.61	14.2	38.655	522.81	528.35	1.285	2.639	15.72	2	29	15.91	14.493	15.201	1.417	37.23	37.465	36.513	36.989	0.952	0.396	1.53
11091402_110915	347	VC	Variability	Mild	37.54	29.69	10.425	14.34	19.69	10	5.35	8.61	14.2	38.677	523.51	528.92	1.283	2.643	15.47	1	30	15.852	14.51	15.181	1.342	36.87	36.859	36.009	36.434	0.85	0.374	-14.63
11091402_110915	348	VC	Synchronous	Mild	35.54	29.77	10.517	14.15	19.51	10.3	5.36	8.58	14.2	38.697	520.86	526.62	1.282	2.644	15.46	1	30	15.658	14.56	15.109	1.098	36.85	36.813	36.178	36.495	0.635	0.386	-14.55
11091402_110915	349	VC	Synchronous	Mild	36.96	29.38	10.442	13.8	19.15	10.2	5.35	8.49	14.2	38.65	519.32	521.02	1.288	2.637	15.26	1	30	15.728	14.49	15.109	1.238	37.8	37.785	36.912	37.349	0.873	0.392	-14.16
11091402_110915	351	VC	Variability	Mild	53.14	29.27	10.454	13.86	19.22	10.1	5.36	8.65	14.6	38.623	517.61	531.01	1.281	2.6279	15.64	2	30	15.634	14.32	14.977	1.314	37.44	37.038	36.412	36.725	0.626	0.385	-14.11
11091402_110915	352	VC	Synchronous	Mild	35.96	29.16	10.304	13.88	19.23	9.9	5.35	8.54	14.2	38.646	514.94	524.29	1.287	2.626	14.91	1	30	15.32	14.11	14.715	1.21	37.16	37.496	37.002	37.249	0.494	0.392	-14.06
11091402_110915	355	VC	Variability	Mild	52.5	28.48	10.318	13.54	18.9	9.6	5.36	8.54	14.6	38.654	518.01	524.65	1.2975	2.6104	15.4	2	30	14.892	14.33	14.611	0.562	39.38	37.858	37.54	37.699	0.318	0.394	-13.95
11091402_110915	356	VC	Variability	Mild	39.11	28.95	10.289	13.83	19.19	9.8	5.36	8.49	14.2	38.703	516.47	521.35	1.297	2.614	14.98	3	28	14.989	14.111	14.55	0.878	38.09	38.404	38.443	38.424	-0.039	0.389	-14.03
11091402_110915	357	VC	Variability	Mild	37.78	28.84	10.277	13.66	19.02	9.8	5.36	8.6	14.6	38.683	516.52	527.78	1.2848	2.6036	15.42	1	31	15.077	14.168	14.622	0.909	37.95	38.188	37.844	38.016	0.344	0.389	-13.95
11091402_110915	358	VC	Synchronous	Mild	36.52	28.92	10.285	13.85	19.21	9.7	5.36	8.53	14.2	38.701	515.48	523.7	1.291	2.635	14.86	1	30	14.888	13.9	14.394	0.988	37.25	37.442	36.938	37.19	0.504	0.389	-14.16
11091402_110915	360	VC	Synchronous	Mild	35.46	28.69	10.248	13.7	19.06	9.6	5.36	8.55	14.2	38.677	522.2	524.67	1.294	2.633	14.97	1	30	14.928	13.84	14.384	1.088	38.15	37.899	37.332	37.615	0.567	0.386	-13.98
11091402_110915	366	VC	Synchronous	Mild	38.98	31.11	10.814	12.37	17.75	13.4	5.38	8.42	14.6	38.358	518.45	517.16	1.2887	2.6395	17.72	1	31	20.913	21.406	21.16	-0.493	41.94	41.817	41.899	41.858	-0.082	0.393	-12.51
11091402_110915	367	VC	Variability	Mild	40.21	30.72	10.703	12.77	18.14	12.6	5.37	8.48	14.6	38.413	518.09	520.88	1.2965	2.6298	17.3	1	31	19.713	20.168	19.941	-0.455	40.62	40.714	40.89	40.802	-0.176	0.389	-13.03
11091402_110915	368	VC	Variability	Mild	39.84	30.8	10.715	13.05	18.41	12.4	5.36	8.51	14.6	38.464	517.7	522.55	1.2945	2.6347	17.22	1	31	19.401	19.655	19.528	-0.254	39.72	39.695	39.904	39.8	-0.209	0.388	-13.35
11091402_110915	369	VC	Variability	Mild	41.03	30.99	10.721	13.57	18.93	12.1	5.36	8.54	14.2	38.49	523.6	524.53	1.292	2.632	16.84	1	30	19.274	19.42	19.347	-0.146	39.14	39.299	39.4	39.349	-0.101	0.385	-13.85
11091402_110915	370	VC	Variability	Mild	39.69	31.11	10.775	13.75	19.1	12	5.35	8.53	14.2	38.548	520.85	523.63	1.306	2.62	16.76	2	29	18.799	19.034	18.916	-0.235	38.4	37.713	37.989	37.851	-0.276	0.385	-13.9
11091402_110915	371	VC	Synchronous	Mild	38.01	30.69	10.659	13.32	18.67	12	5.35	8.44	14.2	38.503	516.26	518.33	1.296	2.63	16.4	1	30	18.584	18.68	18.632	-0.096	38.81	39.001	39.093	39.047	-0.092	0.395	-13.65
11091402_110915	372	VC	Variability	Mild	46.03	30.7	10.747	13.72	19.08	11.6	5.36	8.55	14.6	38.507	525.64	525.09	1.2945	2.6124	17.32	2	30	18.654	19.19	18.922	-0.536	38.85	39.003	39.278	39.141	-0.275	0.375	-14.03
11091402_110915	374	VC	Variability	Mild	47.81	29.85	10.539	12.9	18.26	11.6	5.36	8.43	14.2	38.567	520.07	517.4	1.308	2.565	16.35	5	26	17.975	18.981	18.478	-1.006	43.29	40.365	40.737	40.551	-0.372	0.392	-13.09
11091402_110915	377	VC	Variability	Mild	45.92	29.21	10.386	12.52	17.88	11.3	5.36	8.42	14.6	38.495	515.97	516.97	1.3042	2.5998	16.12	5	27	17.318	17.367	17.343	-0.049	43.01	40.514	40.131	40.323	0.383	0.392	-12.83
11091402_110915	379	VC	Variability	Mild	54.96	30.64	10.761	13.84	19.2	11.4	5.36	8.43	14.6	38.633	505.12	517.6	1.2848	2.5261	16.28	6	26	17.525	17.492	17.508	0.033	37.76	36.878	36.637	36.758	0.241	0.395	-14.12
11091402_110915	380	VC	Variability	Mild	48.77	29.77	10.68	12.92	18.27	11.5	5.35	8.4	14.6	38.661	515.65	515.7	1.3023	2.5726	16.42	4	28	17.762	17.936	17.849	-0.174	40.51	39.749	39.711	39.73	0.038	0.394	-13.24
11091402_110915	382	VC	Variability	Mild	37.56	30.57	10.923	13.84	19.18	11.4	5.34	8.39	15.1	38.723	525.3	515.23	1.3073	2.4706	17.58	6	27	17.713	17.933	17.823	-0.22	38.55	37.484	37.816	37.65	-0.332	0.384	-14.09
11091402_110915	384	VC	Variability	Mild	54.77	30.85	11.014	14.44	19.79	11.1	5.35	8.39	14.6	38.73	528.07	515.31	1.3275	2.4184	17.25	7	25	16.987	17.856	17.422	-0.869	37.27	35.974	36.705	36.34	-0.731	0.388	-14.78
11091402_110915	387	VC	Variability	Mild	54.02	31.75	10.923	14.45	19.79	12	5.34	8.6	13.7	38.69	523.11	527.84	1.3151	2.5507	16.4	5	25	18.902	18.672	18.787	0.23	36.65	36.884	36.678	36.781	0.206	0.385	-14.81
11091402_110915	388	VC	Variability	Mild	52.94	33.1	11.403	14.46	19.81	13.3	5.35	8.25	14.6	38.645	527.04	506.65	1.3091	2.4979	18.71	5	27	20.571	20.467	20.519	0.104	37.77	36.996	36.432	36.714	0.564	0.389	-14.71
11091402_110915	395	VC	Variability	Mild	46.51	29.87	10.609	12.5	17.85	12	5.35	8.36	14.6	38.584	516.38	513.47	1.3091	2.5086	16.59	7	25	18.874	19.188	19.031	-0.314	41.5	41.212	41.077	41.145	0.135	0.392	-12.92
11091402_110915	396	VC	Variability	Mild	53.16	29.89	10.495	12.98	18.32	11.6	5.34	8.52	14.6	38.661	516.66	523.23	1.3188	2.5775	16.5	3	29	18.126	18.145	18.136	-0.019	40.57	40.487	39.999	40.243	0.488	0.393	-13.37
11091402_110915	398	VC	Variability	Mild	46.92	29.38	10.644	12.78	18.1	11.3	5.32	8.39	15.1	38.711	524.68	515.1	1.3487	2.3746	16.89	8	25	17.839	17.724	17.782	0.115	41.32	40.66	39.955	40.307	0.705	0.388	-13.26
11091402_110915	400	VC	Variability	Mild	51.76	30.33	10.779	13.86	19.18	11.1	5.32	8.57	14.6	38.72	524.86	526.05	1.3576	2.4262	16.81	8	24	17.543	17.675	17.609	-0.132	38.47	37.822	38.176	37.999	-0.354	0.396	-14.18
11091402_110915	401	VC	Variability	Mild	47.76	29.96	10.677	13.82	19.14	10.8	5.32	8.49	14.6	38.736	528.08	521.22	1.3605	2.4436	16.72	6	26	17.358	17.481	17.419	-0.123	38.73	38.847	38.577	38.712	0.27	0.376	-14.42
11091402_110915	402	VC	Synchronous	Mild	37.2	29.65	10.465	13.06	18.42	11.2	5.36	8.48	14.2	38.718	520.12	520.39	1.297	2.629	15.96	2	29	17.361	17.348	17.355	0.013	39.91	40.221	39.773	39.997	0.448	0.381	-13.31
11091402_110915	403	VC	Synchronous	Mild	38.01	29.2	10.389	12.74	18.1	11.1	5.36	8.49	14.2	38.675	517.27	521.02	1.291	2.636	15.77	2	29	17.181	17.462	17.322	-0.281	41.08	41.321	40.998	41.159	0.323	0.388	-12.93			Epochs	Reject	Breaths	Average	Bias	LOA	Average	Bias	LOA
11091403_110914	1	VC	Synchronous	Mild	50.47	28.21	9.016	11.72	16.83	11.4	5.11	9.45	11.4	48.991	667.29	691.76	1.2935	3.6209	16.23	2	23	14.418	14.439	14.428	-0.021	57.9	58.681	57.996	58.338	0.685	0.378	-11.83			881	3784	17953	53.5482	0.81093	0.752865	16.7613	-0.276543	0.567498
11091403_110914	2	VC	Synchronous	Mild	50.65	28.12	9.065	11.22	16.33	11.8	5.11	9.45	11.4	48.944	650.92	692.07	1.2972	3.6185	15.8	4	21	14.36	14.4	14.38	-0.04	58.04	58.809	58.194	58.502	0.615	0.396	-11.44			72	69	1718	49.7089	1.33367	0.776428	17.6852	-0.0860417	0.546189
11091403_110914	3	VC	Synchronous	Mild	50.98	28.25	9.095	11.23	16.34	11.9	5.11	9.48	11.4	48.966	653.01	694.11	1.2886	3.6283	15.96	2	23	14.525	14.57	14.547	-0.045	58.15	58.645	58.073	58.359	0.572	0.392	-11.43			27	242	426	41.2479	1.41993	1.29496	17.3754	2.14963	1.10934
11091403_110914	4	VC	Variability	Mild	52.21	28.17	8.946	11.24	16.35	11.8	5.11	9.46	11	48.966	652.54	692.7	1.2902	3.625	15.22	4	20	14.436	14.46	14.448	-0.024	58.06	58.783	58.353	58.568	0.43	0.395	-11.44			38	71	1123	47.4936	0.720763	1.11333	12.1689	0.761763	0.436603
11091403_110914	5	VC	Variability	Mild	52.15	28.1	8.941	11.29	16.4	11.7	5.11	9.48	11	48.937	650.13	693.96	1.289	3.625	15.13	5	19	14.327	14.4	14.364	-0.073	57.62	58.231	58.265	58.248	-0.034	0.392	-11.49			26	57	494	52.5297	-0.0410769	0.666203	12.0341	-0.0848462	0.247692
11091403_110914	6	VC	Synchronous	Mild	49.93	28.1	8.962	11.44	16.57	11.5	5.13	9.46	11.4	48.956	657.91	692.57	1.296	3.6209	15.92	2	23	14.215	14.27	14.242	-0.055	57.62	57.882	56.778	57.33	1.104	0.388	-11.68			248	960	6771	34.8223	-0.788996	0.740391	18.9029	-1.6236	0.758667
11091403_110914	7	VC	Variability	Mild	47.61	30.79	9.566	13.23	18.32	12.5	5.09	9.31	11.4	49.17	667.56	681.43	1.3095	3.3846	17.32	4	21	15.409	15.386	15.398	0.023	50.84	49.679	48.772	49.225	0.907	0.39	-13.47			476	816	14067	33.7806	-0.475216	1.15842	15.6495	-0.513149	1.6029
11091403_110914	8	VC	Variability	Mild	54.52	30.56	9.375	12.9	18.01	12.5	5.11	9.37	11	49.172	654.29	686	1.2928	3.6211	16.17	7	17	15.215	14.982	15.098	0.233	50.87	51.007	49.681	50.344	1.326	0.395	-13.31			30	44	587	64.6517	0.6488	1.33998	12.8746	0.211167	0.310138
11091403_110914	13	VC	Variability	Mild	53.67	29.31	9.288	12.11	17.23	12.1	5.12	9.33	11.4	49.069	667.74	682.86	1.3046	3.6123	16.67	3	22	14.686	14.523	14.604	0.163	55.2	54.623	53.255	53.939	1.368	0.392	-12.39
11091403_110914	14	VC	Variability	Mild	51.73	29.11	9.238	11.98	17.1	12	5.12	9.33	11.4	48.979	652.47	683.18	1.2874	3.6295	16.21	1	24	14.678	14.475	14.576	0.203	54.39	54.755	53.537	54.146	1.218	0.39	-12.17
11091403_110914	15	VC	Variability	Mild	51.67	28.75	9.164	11.77	16.88	11.9	5.11	9.4	11.4	48.978	651.48	687.77	1.2948	3.6209	15.97	5	20	14.421	14.37	14.395	0.051	55.41	55.568	54.52	55.044	1.048	0.393	-12.11
11091403_110914	16	VC	Variability	Mild	53.79	28.5	8.979	11.61	16.72	11.8	5.11	9.37	11	48.967	651.32	685.63	1.2915	3.6237	15.21	3	21	14.414	14.257	14.335	0.157	56.13	56.928	55.617	56.272	1.311	0.395	-11.87
11091403_110914	17	VC	Variability	Mild	51.53	28.37	8.966	11.55	16.66	11.7	5.11	9.28	11	48.957	651.64	679.42	1.2877	3.5277	15.19	4	20	14.289	14.31	14.3	-0.021	56.46	57.434	56.694	57.064	0.74	0.392	-11.73
11091403_110914	18	VC	Synchronous	Mild	50.81	28.29	8.993	11.46	16.57	11.7	5.11	9.43	11.4	48.901	662.68	690.48	1.2948	3.6209	16.11	5	20	14.415	14.385	14.4	0.03	57.87	57.489	56.599	57.044	0.89	0.381	-11.74
11091403_110914	19	VC	Synchronous	Mild	50.45	28.33	9.14	11.42	16.53	11.8	5.11	9.35	11.4	48.918	658.39	684.11	1.2972	3.6197	16.12	2	23	14.413	14.583	14.498	-0.17	57.66	56.989	56.315	56.652	0.674	0.393	-11.65
11091403_110914	20	VC	Synchronous	Mild	51.96	28.5	9.026	11.37	16.48	12	5.11	9.4	11	48.919	651.81	688.1	1.289	3.625	15.38	3	21	14.691	14.671	14.681	0.02	57.36	58.125	57.353	57.739	0.772	0.392	-11.55
11091403_110914	21	VC	Variability	Mild	50.78	28.43	9.038	11.39	16.5	11.9	5.11	9.45	11	48.904	651.68	691.73	1.2877	3.6224	15.37	4	20	14.607	14.655	14.631	-0.048	57.25	58.197	57.378	57.788	0.819	0.395	-11.61
11091403_110914	22	VC	Synchronous	Mild	51.98	28.2	8.96	11.38	16.5	11.7	5.12	9.49	11.4	48.89	655.84	694.71	1.2874	3.6295	15.99	5	20	14.445	14.55	14.498	-0.105	57.57	57.756	57.607	57.681	0.149	0.394	-11.6
11091403_110914	23	VC	Synchronous	Mild	51.27	28.44	9.144	11.39	16.5	11.9	5.11	9.38	11.4	48.92	667.33	686.38	1.3022	3.6135	16.34	3	22	14.547	14.523	14.535	0.024	58.6	57.356	57.034	57.195	0.322	0.388	-11.67
11091403_110914	24	VC	Variability	Mild	51.14	28.34	9.133	11.41	16.53	11.8	5.12	9.38	11.4	48.928	666.29	686.93	1.3083	3.6086	16.25	3	22	14.381	14.414	14.398	-0.033	58.43	57.595	56.905	57.25	0.69	0.392	-11.7
11091403_110914	25	VC	Synchronous	Mild	52.56	28.38	9.125	11.42	16.55	11.8	5.13	9.41	11.4	48.902	663.99	689.03	1.2849	3.6123	16.21	0	25	14.448	14.448	14.448	0	58.15	57.661	57.075	57.368	0.586	0.396	-11.6
11091403_110914	26	VC	Synchronous	Mild	52.16	28.17	9.106	11.38	16.5	11.7	5.12	9.41	11.4	48.918	662.63	688.85	1.2923	3.6074	16.1	2	23	14.202	14.178	14.19	0.024	58.23	57.576	57.837	57.707	-0.261	0.396	-11.49
11091403_110914	27	VC	Variability	Mild	50.21	28.36	8.955	11.49	16.6	11.8	5.11	9.55	10.5	48.945	650.34	699.36	1.2907	3.6413	14.58	3	20	14.358	14.295	14.326	0.063	56.59	57.43	56.879	57.154	0.551	0.392	-11.69
11091403_110914	28	VC	Synchronous	Mild	50.7	28.51	9.069	11.56	16.68	11.8	5.12	9.48	11.4	48.912	665.22	693.61	1.2985	3.6172	16.24	6	19	14.529	14.289	14.409	0.24	57.6	57.224	56.006	56.615	1.218	0.38	-11.78
11091403_110914	29	VC	Synchronous	Mild	50.88	28.47	9.047	12.01	17.13	11.3	5.12	9.44	11.4	48.942	667.84	691.21	1.2948	3.6222	16.33	1	24	14.415	14.438	14.427	-0.023	56.71	57.334	56.838	57.086	0.496	0.379	-12.2
11091403_110914	30	VC	Variability	Mild	51.32	28.52	9.187	11.56	16.68	11.8	5.12	9.47	11.4	48.914	666.82	693.41	1.2923	3.6209	16.34	4	21	14.509	14.5	14.505	0.009	57.73	57.278	56.604	56.941	0.674	0.381	-11.7
11091403_110914	35	VC	Synchronous	Mild	52.77	28.74	9.187	11.66	16.78	12	5.12	9.25	11.4	48.911	664.82	677.2	1.2862	3.6111	16.37	4	21	14.551	14.429	14.49	0.122	57.04	56.224	55.45	55.837	0.774	0.394	-11.93
11091403_110914	37	VC	Variability	Mild	51.07	28.55	9.161	12.11	17.23	11.3	5.12	9.44	11.4	48.933	664.51	691.12	1.2911	3.6246	16.27	3	22	14.362	14.345	14.354	0.017	55.87	56.447	55.954	56.201	0.493	0.378	-12.34
11091403_110914	38	VC	Synchronous	Mild	52.73	28.19	9.028	11.44	16.56	11.6	5.12	9.43	11	48.893	655.35	689.93	1.2966	3.6186	15.29	2	22	14.209	14.386	14.297	-0.177	57.31	56.715	56.056	56.386	0.659	0.395	-11.68
11091403_110914	39	VC	Variability	Mild	51.23	28.09	8.932	11.45	16.56	11.5	5.11	9.52	11	48.905	651.19	697.07	1.2877	3.6442	15.16	3	21	14.377	14.314	14.346	0.063	56.92	57.609	57.277	57.443	0.332	0.395	-11.65
11091403_110914	40	VC	Synchronous	Mild	51.6	28.43	8.954	11.5	16.61	11.8	5.11	9.42	11	48.916	651.72	689.8	1.2941	3.6198	15.24	4	20	14.445	14.535	14.49	-0.09	56.67	57.747	56.883	57.315	0.864	0.395	-11.73
11091403_110914	41	VC	Variability	Mild	50.79	28.18	9.113	11.44	16.57	11.6	5.13	9.47	11.4	48.91	653.71	693.15	1.2923	3.6246	15.91	2	23	14.416	14.517	14.466	-0.101	57.13	57.797	57.28	57.538	0.517	0.397	-11.66
11091403_110914	42	VC	Synchronous	Mild	52.16	28.14	9.085	11.28	16.39	11.8	5.11	9.42	11.4	48.897	665.51	689.24	1.2898	3.6098	16.11	2	23	14.348	14.309	14.329	0.039	59.03	58.243	57.404	57.824	0.839	0.393	-11.46
11091403_110914	43	VC	Synchronous	Mild	48.1	28.38	9.117	11.45	16.57	11.8	5.12	9.41	11.4	48.898	663.89	688.64	1.2874	3.6062	16.18	3	22	14.449	14.386	14.418	0.063	57.97	57.99	57.485	57.737	0.505	0.393	-11.66
11091403_110914	44	VC	Synchronous	Mild	50.7	28.24	8.943	11.48	16.6	11.6	5.12	9.45	11	48.898	650.89	691.57	1.2928	3.6211	15.15	4	20	14.16	14.22	14.19	-0.06	56.7	57.392	57.25	57.321	0.142	0.395	-11.65
11091403_110914	45	VC	Synchronous	Mild	48.56	27.92	9.048	11.47	16.58	11.3	5.11	9.48	11.4	48.911	653.96	693.58	1.2886	3.6246	15.73	4	21	14.143	14.271	14.207	-0.128	57.03	57.579	57.734	57.657	-0.155	0.392	-11.67
11091403_110914	46	VC	Synchronous	Mild	50.85	28.12	9.07	11.51	16.63	11.5	5.12	9.48	11.4	48.912	652.38	693.82	1.2923	3.6234	15.73	2	23	14.084	14.152	14.118	-0.068	56.7	57.816	56.741	57.279	1.075	0.396	-11.67
11091403_110914	47	VC	Synchronous	Mild	51.31	28.26	9.136	11.53	16.66	11.6	5.13	9.37	11.4	48.9	666.85	686.21	1.2923	3.6111	16.17	2	23	14.168	14.178	14.173	-0.01	57.86	57.227	56.978	57.102	0.249	0.393	-11.77
11091403_110914	48	VC	Synchronous	Mild	50.78	28.24	8.953	11.48	16.59	11.6	5.11	9.44	11	48.881	654.66	691.06	1.2902	3.6237	15.3	4	20	14.256	14.325	14.29	-0.069	57.02	57.603	57.094	57.349	0.509	0.391	-11.72
11091403_110914	49	VC	Variability	Mild	39.7	28.92	9.084	11.91	17.03	11.9	5.12	9.49	11.4	48.951	656.97	694.52	1.2985	3.5914	16.28	5	20	14.475	14.61	14.543	-0.135	55.27	54.55	53.791	54.17	0.759	0.393	-12.15
11091403_110914	50	VC	Variability	Mild	51.06	29.03	9.238	12.11	17.23	11.8	5.12	9.39	11.4	49.006	661.06	687.28	1.2923	3.6234	16.35	4	21	14.523	14.357	14.44	0.166	54.62	54.566	53.432	53.999	1.134	0.383	-12.38
11091403_110914	51	VC	Variability	Mild	51.22	28.45	9.149	11.76	16.88	11.6	5.12	9.46	11.4	48.941	657.89	692.34	1.2923	3.6246	16.07	3	22	14.272	14.318	14.295	-0.046	55.95	55.844	55.645	55.745	0.199	0.389	-12
11091403_110914	52	VC	Synchronous	Mild	51.56	28.4	9.121	11.58	16.69	11.7	5.11	9.36	11.4	48.903	662.79	685.43	1.2837	3.6111	16.18	1	24	14.273	14.338	14.305	-0.065	57.24	56.512	56.09	56.301	0.422	0.394	-11.8
11091403_110914	53	VC	Synchronous	Mild	51.15	28.35	8.961	11.55	16.67	11.7	5.12	9.43	11	48.897	651.64	690.48	1.2902	3.625	15.24	3	21	14.286	14.357	14.322	-0.071	56.43	57.152	56.948	57.05	0.204	0.396	-11.74
11091403_110914	54	VC	Variability	Mild	50.79	28.37	8.964	11.51	16.63	11.7	5.12	9.4	11	48.89	650.29	688.13	1.2902	3.6237	15.23	2	22	14.345	14.373	14.359	-0.028	56.52	57.276	56.777	57.026	0.499	0.392	-11.71
11091403_110914	55	VC	Synchronous	Mild	50.57	28.24	9.087	11.47	16.58	11.7	5.11	9.48	11.4	48.896	650.65	693.58	1.2923	3.6234	15.81	1	24	14.258	14.425	14.341	-0.167	56.76	57.668	57.088	57.378	0.58	0.396	-11.65
11091403_110914	56	VC	Synchronous	Mild	51.13	28.3	9.1	11.49	16.61	11.7	5.12	9.49	11.4	48.887	651.53	694.68	1.2898	3.6271	15.86	2	23	14.272	14.322	14.297	-0.05	56.74	57.443	57.33	57.386	0.113	0.396	-11.61
11091403_110914	57	VC	Synchronous	Mild	51.45	28.45	9.008	11.54	16.66	11.8	5.12	9.41	11	48.881	658.27	688.54	1.2966	3.6173	15.47	0	24	14.415	14.438	14.427	-0.023	57.08	56.609	55.543	56.076	1.066	0.392	-11.74
11091403_110914	58	VC	Synchronous	Mild	50.65	28.56	9.026	11.57	16.69	11.9	5.12	9.33	11	48.895	660.12	682.84	1.2966	3.6173	15.57	4	20	14.52	14.535	14.527	-0.015	57.08	56.439	55.423	55.931	1.016	0.392	-11.83
11091403_110914	59	VC	Synchronous	Mild	45.47	28.32	9.109	11.5	16.62	11.7	5.12	9.42	11.4	48.885	652.2	689.28	1.2911	3.616	15.86	3	22	14.315	14.345	14.33	-0.03	56.68	57.472	56.952	57.212	0.52	0.39	-11.7
11091403_110914	60	VC	Variability	Mild	51.34	28.39	9.121	11.44	16.57	11.8	5.13	9.48	11.4	48.891	650.7	693.85	1.2911	3.6246	15.9	4	21	14.449	14.386	14.418	0.063	56.9	57.405	57.118	57.261	0.287	0.393	-11.67
11091403_110914	61	VC	Synchronous	Mild	51.29	28.24	9.127	11.5	16.62	11.6	5.12	9.48	11.4	48.882	665.91	693.77	1.2948	3.6197	16.2	2	23	14.303	14.348	14.326	-0.045	58.01	57.772	57.16	57.466	0.612	0.379	-11.61
11091403_110914	62	VC	Variability	Mild	39.96	28.38	9.015	11.59	16.71	11.7	5.12	9.48	11.4	48.861	663.09	693.6	1.3022	3.5889	16.19	4	21	14.243	14.314	14.279	-0.071	57.44	56.597	56.239	56.418	0.358	0.389	-11.62
11091403_110914	63	VC	Variability	Mild	44.86	28.63	9.074	11.61	16.73	11.9	5.12	9.39	11.4	48.883	651.07	687.59	1.2923	3.5938	15.97	4	21	14.58	14.486	14.533	0.094	56.1	56.785	56.185	56.485	0.6	0.394	-11.79
11091403_110914	64	VC	Variability	Mild	52	28.26	9.144	11.46	16.58	11.7	5.12	9.41	11.4	48.892	665.61	688.82	1.2972	3.6098	16.2	2	23	14.283	14.335	14.309	-0.052	58.11	57.73	56.792	57.261	0.938	0.389	-11.64
11091403_110914	65	VC	Variability	Mild	52.11	28.22	9.121	11.36	16.48	11.7	5.12	9.42	11.4	48.897	665.43	689.61	1.2972	3.6148	16.17	2	23	14.377	14.387	14.382	-0.01	58.6	58.199	57.252	57.725	0.947	0.384	-11.56
11091403_110914	66	VC	Variability	Mild	52.19	28.27	8.983	11.36	16.48	11.8	5.12	9.44	11	48.887	650.04	691.12	1.2915	3.6224	15.21	4	20	14.457	14.445	14.451	0.012	57.25	58.111	57.332	57.721	0.779	0.392	-11.56
11091403_110914	67	VC	Variability	Mild	51.23	28.03	8.953	11.34	16.47	11.6	5.13	9.47	11.4	48.882	658.83	693.32	1.2898	3.6258	15.93	2	23	14.28	14.335	14.308	-0.055	58.12	58.305	57.678	57.992	0.627	0.383	-11.54
11091403_110914	68	VC	Synchronous	Mild	50.72	28	8.941	11.28	16.4	11.6	5.12	9.45	11.4	48.887	655.98	691.48	1.2911	3.6246	15.88	2	23	14.319	14.361	14.34	-0.042	58.15	58.443	57.928	58.185	0.515	0.389	-11.47
11091403_110914	69	VC	Variability	Mild	51.4	27.94	9.06	11.2	16.32	11.6	5.12	9.5	11.4	48.879	662.37	695.2	1.2898	3.6271	15.98	2	23	14.272	14.348	14.31	-0.076	59.16	59.009	58.183	58.596	0.826	0.379	-11.43
11091403_110914	70	VC	Variability	Mild	50.44	28.24	8.965	11.81	16.94	11.3	5.13	9.46	11	48.884	664.46	692.77	1.2915	3.6224	15.5	1	23	14.395	14.387	14.391	0.008	57.39	58.142	57.277	57.71	0.865	0.376	-12
11091403_110914	71	VC	Synchronous	Mild	50.83	28.24	8.925	11.41	16.52	11.7	5.11	9.42	11	48.907	650.99	689.5	1.2928	3.6224	15.13	1	23	14.33	14.4	14.365	-0.07	57.04	58.04	57.187	57.614	0.853	0.391	-11.61
11091403_110914	72	VC	Variability	Mild	51.12	28.24	8.939	11.44	16.56	11.7	5.12	9.41	11	48.91	650.8	688.62	1.2928	3.6211	15.16	1	23	14.301	14.426	14.364	-0.125	56.87	57.803	57.071	57.437	0.732	0.396	-11.68
11091403_110914	73	VC	Synchronous	Mild	50.72	28.42	9.118	11.42	16.55	11.9	5.13	9.48	11.4	48.896	652.7	693.96	1.2911	3.6246	15.92	3	22	14.468	14.577	14.523	-0.109	57.18	57.91	57.536	57.723	0.374	0.393	-11.65
11091403_110914	74	VC	Variability	Mild	50.28	28.32	9.099	11.38	16.5	11.8	5.12	9.46	11.4	48.894	651.2	692.82	1.2886	3.6271	15.87	4	21	14.411	14.486	14.448	-0.075	57.23	57.935	57.528	57.731	0.407	0.393	-11.59
11091403_110914	75	VC	Synchronous	Mild	51.93	28.41	9.155	11.46	16.58	11.8	5.12	9.45	11.4	48.897	666.03	691.91	1.2935	3.6148	16.27	0	25	14.455	14.448	14.451	0.007	58.14	57.54	56.775	57.157	0.765	0.388	-11.66
11091403_110914	76	VC	Synchronous	Mild	50.8	28.44	9.008	11.48	16.61	11.8	5.13	9.4	11	48.933	658.05	688.19	1.2928	3.6211	15.48	2	22	14.438	14.523	14.48	-0.085	57.31	56.777	56.153	56.465	0.624	0.392	-11.7
11091403_110914	77	VC	Synchronous	Mild	50.92	28.47	9.019	11.51	16.63	11.8	5.12	9.39	11	48.917	659.92	687.06	1.2954	3.6198	15.55	2	22	14.465	14.536	14.5	-0.071	57.33	56.793	55.993	56.393	0.8	0.389	-11.69
11091403_110914	78	VC	Synchronous	Mild	50.41	28.52	9.165	11.53	16.64	11.9	5.11	9.4	11.4	48.907	656.2	688.16	1.2948	3.6209	16.12	5	20	14.541	14.46	14.501	0.081	56.92	57.204	56.651	56.928	0.553	0.393	-11.7
11091403_110914	79	VC	Synchronous	Mild	49.68	28.56	9.193	11.61	16.73	11.8	5.12	9.38	11.4	48.917	660.16	686.44	1.2948	3.6209	16.26	2	23	14.437	14.543	14.49	-0.106	56.88	56.039	55.795	55.917	0.244	0.393	-11.79
11091403_110914	80	VC	Synchronous	Mild	50.53	28.35	8.992	11.67	16.79	11.6	5.12	9.47	11	48.928	667.15	692.94	1.2966	3.6173	15.61	7	17	14.22	14.294	14.257	-0.074	57.24	56.964	56.656	56.81	0.308	0.381	-11.8
11091403_110914	81	VC	Variability	Mild	50.83	28.39	8.992	12.07	17.18	11.2	5.11	9.48	11	48.91	666.55	694.11	1.2954	3.6186	15.61	4	20	14.274	14.34	14.307	-0.066	56.29	57	56.364	56.682	0.636	0.377	-12.31
11091403_110914	82	VC	Synchronous	Mild	49.01	28.52	9.18	11.61	16.73	11.8	5.12	9.36	11.4	48.915	665.84	685.46	1.3058	3.6086	16.34	1	24	14.39	14.425	14.408	-0.035	57.36	56.836	56.371	56.603	0.465	0.392	-11.77
11091403_110914	83	VC	Variability	Mild	50.63	28.56	9.169	11.6	16.71	11.8	5.11	9.36	11.4	48.908	666.82	684.85	1.3108	3.6049	16.36	7	18	14.493	14.583	14.538	-0.09	57.5	56.889	55.998	56.444	0.891	0.394	-11.92
11091403_110914	84	VC	Synchronous	Mild	51.61	28.75	9.175	11.67	16.78	12	5.11	9.37	11.4	48.897	663.9	686.03	1.2849	3.6111	16.37	4	21	14.62	14.5	14.56	0.12	56.91	56.318	55.434	55.876	0.884	0.394	-11.89
11091403_110914	85	VC	Variability	Mild	52.46	28.67	9.031	11.73	16.85	11.8	5.12	9.46	11	48.914	655.56	692.8	1.2902	3.6237	15.51	2	22	14.626	14.55	14.588	0.076	55.89	56.172	55.298	55.735	0.874	0.391	-11.95
11091403_110914	86	VC	Variability	Mild	52.67	28.62	9.049	11.72	16.85	11.8	5.13	9.43	11	48.934	652.65	690.09	1.289	3.6262	15.49	4	20	14.661	14.82	14.741	-0.159	55.68	56.388	55.66	56.024	0.728	0.393	-12
11091403_110914	87	VC	Synchronous	Mild	50.72	29.07	9.145	12.23	17.34	11.7	5.11	9.43	11.4	48.934	667.13	690.37	1.2935	3.6234	16.63	5	20	14.946	14.76	14.853	0.186	55.61	56.036	55.068	55.552	0.968	0.378	-12.44
11091403_110914	88	VC	Variability	Mild	50.52	29.13	9.145	12.33	17.45	11.7	5.12	9.41	11.4	48.911	664.63	688.89	1.2911	3.6258	16.59	1	24	14.82	14.788	14.804	0.032	54.95	55.442	55.028	55.235	0.414	0.376	-12.52
11091403_110914	89	VC	Synchronous	Mild	50.52	29	9.256	11.88	17.01	12	5.13	9.44	11.4	48.928	656.16	691.23	1.2972	3.6185	16.33	3	22	14.615	14.714	14.665	-0.099	55.26	54.27	54.175	54.222	0.095	0.394	-12.09
11091403_110914	90	VC	Synchronous	Mild	51.77	56.92	9.264	11.86	16.96	40	5.1	9.4	11	48.944	648.91	688.27	1.2838	3.6262	15.9	2	22	14.542	14.55	14.546	-0.008	54.71	55.637	55.231	55.434	0.406	0.395	16.99
11091403_110914	91	VC	Synchronous	Mild	51.94	29.02	9.151	11.92	17.03	12	5.11	9.42	11	48.936	654.82	689.78	1.2928	3.6211	15.67	3	21	14.631	14.629	14.63	0.002	54.93	55.276	54.731	55.004	0.545	0.389	-12.09
11091403_110914	92	VC	Synchronous	Mild	50.55	28.88	9.076	11.91	17.03	11.8	5.12	9.44	11.4	48.933	654.3	690.77	1.2874	3.6295	16.25	4	21	14.74	14.643	14.692	0.097	54.92	55.52	55.165	55.343	0.355	0.39	-12.04
11091403_110914	93	VC	Synchronous	Mild	50.79	29.52	9.31	12.41	17.51	12	5.1	9.48	11.4	49.041	659.26	694.25	1.2898	3.6258	16.59	8	17	14.831	14.894	14.863	-0.063	53.36	53.105	52.568	52.837	0.537	0.383	-12.66
11091403_110914	94	VC	Variability	Mild	44.55	30.3	9.368	12.76	17.86	12.4	5.1	9.25	11.4	49.067	654.39	677.2	1.2751	3.6025	16.8	4	21	15.063	14.957	15.01	0.106	51.47	51.439	50.617	51.028	0.822	0.397	-13.07
11091403_110914	95	VC	Variability	Mild	52.06	29.89	9.257	12.57	17.69	12.2	5.12	9.37	11	49.053	653.29	685.73	1.2941	3.6198	15.91	3	21	14.774	14.757	14.765	0.017	51.96	52.268	51.966	52.117	0.302	0.395	-12.79
11091403_110914	96	VC	Variability	Mild	49.22	29.55	9.176	12.5	17.61	11.9	5.11	9.37	11.4	49.05	657.31	686.13	1.2935	3.5766	16.52	5	20	14.517	14.34	14.428	0.177	52.58	52.065	51.624	51.844	0.441	0.39	-12.62
11091403_110914	97	VC	Variability	Mild	50.46	29.46	9.158	12.43	17.53	11.9	5.1	9.37	11.4	49.036	655.23	685.66	1.2923	3.6246	16.47	11	14	14.85	14.721	14.785	0.129	52.76	53.245	52.23	52.737	1.015	0.392	-12.74
11091403_110914	98	VC	Variability	Mild	50.79	29.34	9.298	12.29	17.41	11.9	5.12	9.46	11.4	49.051	660.46	692.2	1.2923	3.6234	16.55	5	20	14.682	14.775	14.729	-0.093	53.74	53.672	53.302	53.487	0.37	0.384	-12.58
11091403_110914	99	VC	Variability	Mild	45.1	29.55	9.293	12.32	17.43	12.1	5.11	9.36	11.4	49.037	662.95	685.31	1.2788	3.5742	16.7	1	24	14.768	14.825	14.796	-0.057	53.83	53.278	52.698	52.988	0.58	0.392	-12.59
11091403_110914	100	VC	Variability	Mild	50.1	29.44	9.171	12.32	17.44	12	5.12	9.44	11	49.001	664.47	691.29	1.2902	3.6224	16.06	4	20	14.736	14.85	14.793	-0.114	53.98	53.833	53.705	53.769	0.128	0.379	-12.51
11091403_110914	101	VC	Synchronous	Mild	49.94	29.51	9.333	12.24	17.35	12.2	5.11	9.33	11.4	48.991	668.66	682.83	1.3083	3.6062	16.86	2	23	14.791	14.804	14.797	-0.013	54.65	53.947	53.474	53.71	0.473	0.394	-12.46
11091403_110914	102	VC	Synchronous	Mild	52.69	29.59	9.307	12.13	17.24	12.4	5.11	9.41	11.4	49.034	667.2	688.6	1.3058	3.6111	16.85	8	17	15	14.982	14.991	0.018	55	54.257	53.806	54.031	0.451	0.388	-12.43
11091403_110914	103	VC	Variability	Mild	52.37	29.54	9.331	12.2	17.31	12.2	5.11	9.32	11.4	49.017	667.26	682.26	1.296	3.6074	16.8	2	23	14.901	14.843	14.872	0.058	54.75	54.131	53.265	53.698	0.866	0.393	-12.42
11091403_110914	104	VC	Variability	Mild	51.71	29.5	9.145	12.22	17.34	12.2	5.12	9.38	11	49.011	652.75	686.54	1.2915	3.6224	15.7	5	19	14.817	14.842	14.829	-0.025	53.42	54.032	53.547	53.789	0.485	0.396	-12.48
11091403_110914	105	VC	Synchronous	Mild	50.67	29.54	9.241	12.66	17.78	11.8	5.12	9.44	11.4	48.997	667.96	691.16	1.2935	3.6234	16.88	4	21	14.897	14.914	14.905	-0.017	53.83	54.078	53.542	53.81	0.536	0.376	-12.85
11091403_110914	106	VC	Synchronous	Mild	51.43	29.45	9.195	12.34	17.45	12	5.11	9.42	11.4	48.968	663.95	689.63	1.2923	3.6234	16.74	6	19	14.937	14.953	14.945	-0.016	54.19	54.613	54.114	54.364	0.499	0.376	-12.32
11091403_110914	107	VC	Variability	Mild	45.75	29.23	9.308	11.99	17.1	12.1	5.11	9.34	11.4	49.039	667.3	683.83	1.3132	3.5889	16.68	6	19	14.751	14.842	14.796	-0.091	55.73	54.674	53.93	54.302	0.744	0.394	-12.27
11091403_110914	108	VC	Variability	Mild	52.25	29.03	9.116	12.04	17.16	11.9	5.12	9.45	11	49.057	654.11	691.88	1.2877	3.625	15.71	10	14	14.79	14.936	14.863	-0.146	54.34	55.112	54.802	54.957	0.31	0.393	-12.3
11091403_110914	109	VC	Synchronous	Mild	53.38	28.98	9.071	11.9	17.01	12	5.11	9.47	11	48.986	651.14	693.29	1.2902	3.6237	15.46	7	17	14.605	14.541	14.573	0.064	54.74	55.159	54.539	54.849	0.62	0.395	-12.15
11091403_110914	110	VC	Variability	Mild	49.96	29.2	9.255	12.03	17.13	12.1	5.1	9.25	11.4	48.971	666.74	677.38	1.3231	3.6037	16.62	6	19	14.709	14.621	14.665	0.088	55.45	54.654	54.082	54.368	0.572	0.394	-12.24
11091403_110914	111	VC	Synchronous	Mild	49.93	29.12	9.246	12	17.13	12	5.13	9.34	11.4	48.939	667.19	683.77	1.3034	3.6123	16.61	5	20	14.649	14.55	14.599	0.099	55.62	55.045	54.812	54.928	0.233	0.389	-12.14
11091403_110914	112	VC	Variability	Mild	44.7	29.09	9.222	11.96	17.07	12	5.11	9.39	11.4	48.99	656.57	687.02	1.2788	3.6074	16.37	10	15	14.596	14.68	14.638	-0.084	54.89	55.167	54.782	54.974	0.385	0.394	-12.24
11091403_110914	113	VC	Synchronous	Mild	51.4	29.19	9.104	12.42	17.53	11.7	5.11	9.48	11	48.963	665.81	693.8	1.2928	3.6211	15.97	9	15	14.756	14.9	14.828	-0.144	54.67	55.222	54.712	54.967	0.51	0.377	-12.71
11091403_110914	114	VC	Variability	Mild	52.45	29.44	9.152	12.31	17.43	12	5.12	9.51	11	49.004	664.42	696.46	1.289	3.6262	16.07	4	20	14.976	14.97	14.973	0.006	54.43	54.752	53.995	54.373	0.757	0.377	-12.32
11091403_110914	115	VC	Variability	Mild	50.88	29.65	9.356	12.14	17.26	12.4	5.12	9.34	11.4	49.022	667.72	683.82	1.3071	3.6086	16.96	2	23	15.068	15.104	15.086	-0.036	55.05	54.384	53.574	53.979	0.81	0.392	-12.4
11091403_110914	116	VC	Synchronous	Mild	51.88	29.53	9.309	12.06	17.17	12.4	5.11	9.36	11.4	48.989	668.14	684.92	1.3046	3.6123	16.92	3	22	15.022	15.109	15.066	-0.087	55.56	54.077	53.605	53.841	0.472	0.388	-12.31
11091403_110914	117	VC	Variability	Mild	46.21	29.46	9.28	12.17	17.28	12.2	5.11	9.41	11.4	48.986	654.78	689.03	1.2923	3.5914	16.53	7	18	14.79	14.95	14.87	-0.16	53.84	54.091	53.735	53.913	0.356	0.397	-12.41
11091403_110914	118	VC	Variability	Mild	51.19	29.27	9.142	12.5	17.62	11.6	5.12	9.45	11	48.98	667.45	691.56	1.2941	3.6198	16.08	4	20	14.79	14.88	14.835	-0.09	54.47	55.094	54.494	54.794	0.6	0.377	-12.77
11091403_110914	119	VC	Synchronous	Mild	51.14	29.04	9.261	11.92	17.02	12	5.1	9.37	11.4	48.949	667.54	685.89	1.3071	3.6086	16.65	0	25	14.659	14.796	14.727	-0.137	56.04	55.497	54.971	55.234	0.526	0.397	-12.12
11091403_110914	122	VC	Variability	Mild	41.23	31.11	9.596	13.83	18.92	12.2	5.09	9.18	11.4	49.228	656.73	671.71	1.2997	3.4622	17.06	9	16	15.068	14.775	14.921	0.293	47.83	47.841	47.114	47.477	0.727	0.392	-14.24
11091403_110914	123	VC	Variability	Mild	51.91	31.42	9.643	14.07	19.17	12.2	5.1	9.42	11.4	49.237	667.22	689.86	1.2935	3.6234	17.51	4	21	15.146	14.914	15.03	0.232	47.8	47.527	46.672	47.099	0.855	0.376	-14.07
11091403_110914	127	VC	Complex	Severe	54.03	32.74	10.237	12.92	18.13	14.6	5.21	9.43	10.5	49.212	664.93	690.26	1.304	3.4	17.11	11	12	17.76	17.925	17.843	-0.165	62.9	53.182	51.136	52.159	2.046	0.378	-13.71
11091403_110914	128	VC	Variability	Mild	52.66	30.3	9.55	12.66	17.78	12.5	5.12	9.62	11.4	49.109	653.43	704	1.2935	3.5902	16.79	6	19	15.388	15.016	15.202	0.372	52.03	53.302	51.491	52.397	1.811	0.393	-13.01
11091403_110914	129	VC	Variability	Mild	52.57	29.66	9.177	12.23	17.34	12.3	5.11	9.35	11	49.042	652.72	684.16	1.2877	3.625	15.76	4	20	14.964	14.655	14.809	0.309	53.42	53.925	52.687	53.306	1.238	0.395	-12.45
11091403_110914	130	VC	Variability	Mild	39.38	29.96	9.31	12.42	17.53	12.4	5.11	9.25	11	49.031	668.36	677.3	1.3082	3.5494	16.32	7	17	15.155	14.929	15.042	0.226	53.84	53.317	52.397	52.857	0.92	0.391	-12.66
11091403_110914	131	VC	Variability	Mild	52.43	29.93	9.365	12.34	17.45	12.5	5.11	9.36	11.4	49.026	653.47	685.38	1.2911	3.6246	16.65	3	22	15.161	15.014	15.087	0.147	52.97	53.403	52.671	53.037	0.732	0.393	-12.55
11091403_110914	132	VC	Variability	Mild	52.14	30.15	9.431	12.47	17.57	12.6	5.1	9.26	11.4	49.056	668.85	678.08	1.2935	3.6185	17.16	5	20	15.273	15.075	15.174	0.198	53.64	52.74	51.581	52.16	1.159	0.383	-12.77
11091403_110914	134	VC	Synchronous	Mild	52.9	29.76	9.38	12.24	17.36	12.4	5.12	9.26	11.4	49.024	667.48	677.86	1.2948	3.6074	16.94	2	23	15.063	14.922	14.992	0.141	54.57	53.645	52.944	53.294	0.701	0.396	-12.52
11091403_110914	135	VC	Synchronous	Mild	52.23	29.63	9.171	12.17	17.27	12.4	5.1	9.32	11	49.002	656.73	682.16	1.2877	3.6275	16.01	5	19	15.085	15.111	15.098	-0.026	53.99	54.522	54.081	54.302	0.441	0.391	-12.41
11091403_110914	136	VC	Synchronous	Mild	52.09	29.5	9.169	11.95	17.06	12.4	5.11	9.31	11	49.021	659.06	681.4	1.2928	3.6211	16.05	4	20	15.102	15.24	15.171	-0.138	55.16	54.562	53.796	54.179	0.766	0.393	-12.19
11091403_110914	137	VC	Synchronous	Mild	52.35	29.12	9.145	12.15	17.27	11.9	5.12	9.47	11.4	48.977	664.19	693.11	1.2911	3.6258	16.63	5	20	15.045	14.955	15	0.09	55.73	56.374	55.688	56.031	0.686	0.376	-12.4
11091403_110914	138	VC	Variability	Mild	53.21	29.01	9.242	12.17	17.28	11.7	5.11	9.54	11.4	48.947	667.48	698.03	1.2923	3.6234	16.67	4	21	14.9	14.943	14.921	-0.043	55.95	56.491	55.767	56.129	0.724	0.375	-12.41
11091403_110914	139	VC	Variability	Mild	51.44	29	9.243	12.17	17.29	11.7	5.12	9.43	11.4	49.001	665.52	690.05	1.2923	3.6234	16.61	5	20	14.862	14.955	14.909	-0.093	55.77	56.302	55.427	55.864	0.875	0.378	-12.43
11091403_110914	140	VC	Variability	Mild	51.58	29.42	9.177	11.92	17.05	12.4	5.13	9.46	11	49.007	666.22	692.27	1.2941	3.6198	16.16	1	23	15.115	15	15.058	0.115	55.96	55.795	54.863	55.329	0.932	0.383	-11.99
11091403_110914	141	VC	Synchronous	Mild	43.71	29.38	9.178	12.02	17.13	12.2	5.11	9.27	11	49.03	668.74	678.35	1.3107	3.5891	16.15	8	16	14.974	15.037	15.006	-0.063	55.64	54.979	54.27	54.624	0.709	0.392	-12.31
11091403_110914	142	VC	Synchronous	Mild	51.72	29.15	9.153	12.31	17.43	11.7	5.12	9.38	11.4	49.015	666.6	686.77	1.2898	3.6271	16.68	7	18	14.863	14.783	14.823	0.08	55.17	55.593	55.15	55.371	0.443	0.376	-12.54
11091403_110914	143	VC	Variability	Mild	52.06	29.19	9.287	12.03	17.15	12	5.12	9.4	11.4	49.021	666.94	688.07	1.296	3.6185	16.69	3	22	14.798	14.782	14.79	0.016	55.55	55.341	55.032	55.186	0.309	0.381	-12.1
11091403_110914	144	VC	Synchronous	Mild	51.02	29.1	9.138	11.85	16.96	12.1	5.11	9.38	11	48.976	665.99	686.61	1.2954	3.6186	16.07	1	23	14.81	14.961	14.886	-0.151	56.22	55.484	55.068	55.276	0.416	0.385	-12.07
11091403_110914	145	VC	Synchronous	Mild	51.68	29.03	9.112	11.73	16.84	12.2	5.11	9.36	11	48.958	668.05	685.07	1.2941	3.6198	16.06	3	21	14.837	14.971	14.904	-0.134	56.96	56.153	55.536	55.844	0.617	0.381	-11.96
11091403_110914	146	VC	Synchronous	Mild	51.45	28.96	9.089	11.82	16.93	12	5.11	9.39	11.4	48.983	653.89	687.6	1.2923	3.6246	16.35	7	18	14.947	14.95	14.948	-0.003	55.36	55.989	55.35	55.669	0.639	0.393	-12
11091403_110914	147	VC	Variability	Mild	51.68	29.17	9.305	11.77	16.89	12.3	5.12	9.35	11.4	48.972	658.54	684.22	1.2874	3.5434	16.58	4	21	15.143	15.129	15.136	0.014	55.99	56.172	55.631	55.901	0.541	0.388	-11.89
11091403_110914	148	VC	Variability	Mild	51.24	29.04	9.234	11.58	16.68	12.4	5.1	9.24	11.4	48.989	655.59	676.49	1.2898	3.6258	16.43	3	22	15.243	15.095	15.169	0.148	56.63	56.77	55.871	56.321	0.899	0.393	-11.76
11091403_110914	149	VC	Variability	Mild	52.78	28.89	9.057	11.37	16.48	12.4	5.11	9.18	11	48.957	658.83	671.77	1.2915	3.6237	15.8	6	18	15.227	15.1	15.163	0.127	57.98	57.876	56.841	57.358	1.035	0.385	-11.59
11091403_110914	150	VC	Variability	Mild	52.3	29.13	9.109	11.54	16.66	12.5	5.12	9.21	11	48.97	655.69	674.05	1.2915	3.6211	15.84	6	18	15.407	15.267	15.337	0.14	56.84	56.797	55.337	56.067	1.46	0.388	-11.74
11091403_110914	151	VC	Variability	Mild	38.9	30.9	9.529	12.99	18.09	12.8	5.1	9.3	11.4	49.138	654.77	680.94	1.2935	3.5778	17.2	5	20	15.432	15.285	15.358	0.147	50.71	50.231	49.242	49.736	0.989	0.393	-13.23
11091403_110914	152	VC	Variability	Mild	45.76	29.85	9.312	12.21	17.31	12.5	5.1	9.03	11	49.019	654.79	661.2	1.3043	3.5405	16.05	6	18	15.27	15.167	15.218	0.103	53.81	53.4	52.337	52.868	1.063	0.392	-12.5
11091403_110914	153	VC	Variability	Mild	48.66	30.77	9.438	13.15	18.24	12.5	5.09	9.02	11.4	49.246	655.59	660.39	1.2997	3.4351	16.76	12	13	16.168	16.292	16.23	-0.124	51.16	47.903	46.818	47.361	1.085	0.388	-13.67
11091403_110914	158	VC	Variability	Mild	40.52	30.8	9.684	12.37	17.47	13.3	5.1	8.99	11.9	48.997	669.4	657.73	1.3476	3.3908	18.44	9	17	16.74	16.571	16.655	0.169	57.64	53.368	51.267	52.318	2.101	0.377	-12.44
11091403_110914	159	VC	Synchronous	Mild	50.98	30.77	9.486	12.55	17.65	13.1	5.1	9.19	11.4	49.069	653.83	672.99	1.2874	3.6283	17.09	6	19	15.919	15.695	15.807	0.224	52.24	52.589	51.143	51.866	1.446	0.392	-12.79
11091403_110914	160	VC	Synchronous	Mild	52	29.64	9.35	12.26	17.36	12.3	5.1	9.22	11.4	49.038	667.55	675.13	1.2948	3.6086	16.89	7	18	15.033	14.867	14.95	0.166	54.47	54.159	52.809	53.484	1.35	0.393	-12.51
11091403_110914	161	VC	Synchronous	Mild	51.46	29.41	9.133	12.1	17.2	12.2	5.1	9.29	11	49.01	654.79	680.26	1.2902	3.625	15.87	4	20	14.913	14.955	14.934	-0.042	54.15	54.83	54.417	54.623	0.413	0.391	-12.26
11091403_110914	162	VC	Synchronous	Mild	51.45	29.44	9.153	11.96	17.05	12.4	5.09	9.31	11	49.012	656.52	681.55	1.2954	3.6186	15.96	4	20	15.105	15.045	15.075	0.06	54.94	54.404	53.405	53.904	0.999	0.395	-12.13
11091403_110914	163	VC	Synchronous	Mild	50.75	29.39	9.268	12.02	17.12	12.3	5.1	9.36	11.4	49.025	652.76	685.19	1.2923	3.6246	16.45	4	21	15	14.914	14.957	0.086	54.31	55.366	54.542	54.954	0.824	0.394	-12.12
11091403_110914	164	VC	Synchronous	Mild	50.83	29.26	9.258	11.82	16.91	12.4	5.09	9.3	11.4	48.959	655.28	680.83	1.2898	3.5606	16.47	1	24	15.112	14.8	14.956	0.312	55.46	56.387	55.751	56.069	0.636	0.392	-11.77
11091403_110914	165	VC	Synchronous	Mild	51.21	29.34	9.315	12.35	17.46	11.9	5.11	9.51	11.4	48.964	665.39	695.79	1.2948	3.6197	16.86	4	21	15.071	15.2	15.136	-0.129	55.08	55.741	55.053	55.397	0.688	0.381	-12.52
11091403_110914	166	VC	Synchronous	Mild	51.57	29.27	9.155	11.73	16.83	12.4	5.1	9.35	11	48.947	666.62	684.12	1.2954	3.6186	16.21	3	21	15.151	15.3	15.226	-0.149	56.86	56.071	55.255	55.663	0.816	0.38	-12
11091403_110914	167	VC	Variability	Mild	51.33	28.99	9.097	12.13	17.24	11.8	5.11	9.39	11	48.973	668.04	687	1.2928	3.6211	16.11	6	18	14.98	15.267	15.123	-0.287	56.35	57.309	56.893	57.101	0.416	0.379	-12.33
11091403_110914	168	VC	Synchronous	Mild	51.19	28.97	9.258	11.52	16.62	12.3	5.1	9.37	11.4	48.92	666.5	685.79	1.3022	3.6135	16.76	3	22	15.082	15.205	15.143	-0.123	57.85	57.263	56.528	56.895	0.735	0.39	-11.67
11091403_110914	169	VC	Synchronous	Mild	53.01	29.07	9.215	11.63	16.74	12.3	5.11	9.45	11.4	48.924	660.71	691.76	1.2751	3.6172	16.65	7	18	15.07	15.3	15.185	-0.23	56.79	57.043	56.359	56.701	0.684	0.393	-11.89
11091403_110914	170	VC	Synchronous	Mild	52.08	29.02	9.086	11.62	16.71	12.3	5.09	9.49	11	48.944	659.99	694.81	1.289	3.625	15.94	3	21	15.126	15.286	15.206	-0.16	56.83	57.117	56.405	56.761	0.712	0.38	-11.75
11091403_110914	171	VC	Variability	Mild	52.38	28.97	9.086	11.67	16.78	12.2	5.11	9.48	11	48.928	658.45	693.77	1.2902	3.625	15.89	7	17	15.148	15.3	15.224	-0.152	56.46	57.12	56.335	56.727	0.785	0.383	-11.81
11091403_110914	172	VC	Synchronous	Mild	51.31	29.19	9.238	11.67	16.78	12.4	5.11	9.36	11.4	48.904	668.31	685.41	1.2997	3.6172	16.92	5	20	15.282	15.465	15.373	-0.183	57.28	57.297	56.652	56.974	0.645	0.385	-11.79
11091403_110914	173	VC	Synchronous	Mild	51.5	29	9.196	11.64	16.73	12.3	5.09	9.43	11.4	48.901	666.72	690.47	1.3009	3.6148	16.77	5	20	14.997	15.27	15.133	-0.273	57.3	56.925	56.153	56.539	0.772	0.384	-11.86
11091403_110914	174	VC	Variability	Mild	50.14	29.2	9.265	11.68	16.78	12.4	5.1	9.4	11.4	48.89	651.29	687.9	1.2898	3.6246	16.45	5	20	15.186	15.36	15.273	-0.174	55.76	56.712	56.107	56.41	0.605	0.39	-11.84
11091403_110914	175	VC	Variability	Mild	52.08	29.3	9.126	11.69	16.8	12.5	5.11	9.41	11	48.931	651.57	689.14	1.2902	3.6237	15.82	7	17	15.24	15.459	15.349	-0.219	55.78	56.565	55.863	56.214	0.702	0.395	-11.91
11091403_110914	176	VC	Variability	Mild	52.85	29.6	9.178	11.79	16.89	12.7	5.1	9.42	11	48.928	652.07	689.71	1.2928	3.6224	15.99	5	19	15.521	15.647	15.584	-0.126	55.4	56.252	55.521	55.886	0.731	0.391	-11.93
11091403_110914	177	VC	Synchronous	Mild	51.42	30.44	9.368	12.52	17.61	12.8	5.09	9.33	11.4	49.045	662.95	683.22	1.2898	3.6271	17.37	4	21	15.671	15.9	15.785	-0.229	53.03	52.925	52.294	52.609	0.631	0.379	-12.72
11091403_110914	178	VC	Synchronous	Mild	52.32	29.9	9.262	12.18	17.29	12.6	5.11	9.48	11.4	48.989	659.95	694.3	1.2923	3.6234	17.02	7	18	15.563	15.65	15.607	-0.087	54.25	54.31	53.6	53.955	0.71	0.381	-12.39
11091403_110914	179	VC	Synchronous	Mild	50.9	29.78	9.394	12.05	17.15	12.6	5.1	9.44	11	48.958	661.51	691.3	1.2992	3.6339	16.35	5	19	15.426	15.711	15.569	-0.285	54.91	54.268	53.86	54.064	0.408	0.395	-12.26
11091403_110914	180	VC	Synchronous	Mild	51.78	30.04	9.323	12.15	17.25	12.8	5.1	9.37	11	49.007	655.92	686.24	1.2902	3.6224	16.37	7	17	15.649	15.776	15.712	-0.127	54.11	55.009	54.698	54.853	0.311	0.395	-12.25
11091403_110914	181	VC	Synchronous	Mild	51.82	29.82	9.309	11.99	17.09	12.7	5.1	9.39	11	48.961	657.58	687.32	1.2915	3.6211	16.29	3	21	15.583	15.714	15.649	-0.131	54.83	55.453	55.038	55.245	0.415	0.389	-12.09
11091403_110914	182	VC	Synchronous	Mild	51.27	29.56	9.159	11.82	16.92	12.6	5.1	9.41	11.4	48.93	652.52	688.58	1.2923	3.6246	16.66	3	22	15.401	15.723	15.562	-0.322	55.2	56.097	55.657	55.877	0.44	0.394	-11.97
11091403_110914	183	VC	Variability	Mild	51.14	29.31	9.297	11.73	16.83	12.5	5.1	9.44	11.4	48.904	654.59	691.28	1.2911	3.6246	16.65	5	20	15.444	15.585	15.515	-0.141	55.83	56.373	55.736	56.054	0.637	0.394	-11.86
11091403_110914	184	VC	Synchronous	Mild	53.18	29.51	9.327	11.79	16.89	12.6	5.1	9.41	11.4	48.939	666.07	689.05	1.28	3.6172	17.06	5	20	15.417	15.66	15.538	-0.243	56.5	56.098	55.729	55.913	0.369	0.389	-11.92
11091403_110914	185	VC	Synchronous	Mild	52.66	29.54	9.364	11.71	16.82	12.7	5.11	9.33	11.4	48.928	666.84	682.67	1.2886	3.6111	17.12	2	23	15.532	15.73	15.631	-0.198	56.99	56.285	56.044	56.164	0.241	0.394	-11.79
11091403_110914	186	VC	Variability	Mild	51	29.86	9.207	11.85	16.94	12.9	5.09	9.38	11	48.932	651.59	686.48	1.289	3.6224	16.21	9	15	15.872	16.02	15.946	-0.148	55.01	56.075	55.45	55.763	0.625	0.393	-11.99
11091403_110914	187	VC	Synchronous	Mild	51.58	29.46	9.16	11.72	16.82	12.6	5.1	9.42	11	48.937	653.45	689.22	1.2826	3.6301	16.06	6	18	15.45	15.583	15.517	-0.133	55.79	56.403	56.149	56.276	0.254	0.388	-11.82
11091403_110914	188	VC	Variability	Mild	52	29.43	9.29	11.67	16.78	12.6	5.11	9.48	11.4	48.912	650.85	694.07	1.2898	3.6271	16.58	6	19	15.489	15.6	15.544	-0.111	55.8	56.603	55.879	56.241	0.724	0.394	-11.83
11091403_110914	189	VC	Variability	Mild	51.72	29.28	9.317	11.67	16.77	12.5	5.1	9.35	11.4	48.948	667.48	684.22	1.2923	3.6185	16.97	2	23	15.297	15.548	15.422	-0.251	57.22	56.894	56.163	56.528	0.731	0.383	-11.8
11091403_110914	190	VC	Variability	Mild	51.74	29.32	9.326	11.76	16.88	12.4	5.12	9.41	11.4	48.912	667.59	688.79	1.2972	3.6172	17	3	22	15.346	15.614	15.48	-0.268	56.88	57.176	56.287	56.731	0.889	0.38	-11.79
11091403_110914	191	VC	Synchronous	Mild	51.06	29.09	9.133	11.56	16.67	12.4	5.11	9.36	11	48.901	662.7	685.12	1.2979	3.616	16.08	4	20	15.156	15.39	15.273	-0.234	57.32	56.916	56.228	56.572	0.688	0.387	-11.74
11091403_110914	192	VC	Synchronous	Mild	52.16	29.35	9.168	11.72	16.82	12.5	5.1	9.42	11	48.936	665.77	689.43	1.2941	3.6198	16.3	4	20	15.345	15.63	15.488	-0.285	56.89	56.612	56.151	56.382	0.461	0.38	-11.87
11091403_110914	193	VC	Synchronous	Mild	52.6	29.22	9.133	11.68	16.78	12.4	5.1	9.44	11.4	48.948	654.48	691.1	1.2874	3.6295	16.64	2	23	15.415	15.757	15.586	-0.342	56.07	56.537	56.004	56.27	0.533	0.396	-11.88
11091403_110914	194	VC	Synchronous	Mild	51.26	29.36	9.313	11.66	16.77	12.6	5.11	9.47	11.4	48.92	659.43	693.56	1.2874	3.6283	16.85	2	23	15.509	15.626	15.567	-0.117	56.57	56.923	56.556	56.739	0.367	0.383	-11.67
11091403_110914	195	VC	Variability	Mild	51.95	29.28	9.306	11.77	16.88	12.4	5.11	9.48	11.4	48.931	654.19	693.62	1.2923	3.6246	16.66	6	19	15.395	15.679	15.537	-0.284	55.61	56.219	55.569	55.894	0.65	0.394	-11.93
11091403_110914	196	VC	Variability	Mild	52.02	29.51	9.174	11.83	16.93	12.6	5.1	9.47	11	48.919	659.61	692.93	1.2864	3.6275	16.18	3	21	15.483	15.543	15.513	-0.06	55.75	55.846	55.806	55.826	0.04	0.384	-11.84
11091403_110915	1	VC	Synchronous	Mild	51.67	30.49	9.477	12.49	17.59	12.9	5.1	9.36	11.4	49.063	668.21	685.02	1.3034	3.6135	17.55	2	23	15.686	16.07	15.878	-0.384	53.54	53.043	52.565	52.804	0.478	0.387	-12.64
11091403_110915	2	VC	Variability	Mild	50.8	29.92	9.395	12.07	17.18	12.7	5.11	9.41	11.4	48.983	652.02	688.98	1.2911	3.6246	16.82	4	21	15.503	15.771	15.637	-0.268	54.04	54.752	54.249	54.501	0.503	0.392	-12.25
11091403_110915	3	VC	Variability	Mild	50.96	29.82	9.363	12.02	17.12	12.7	5.1	9.43	11.4	48.949	653.14	690.07	1.2886	3.6258	16.83	6	19	15.512	15.711	15.611	-0.199	54.32	55.25	54.882	55.066	0.368	0.393	-12.15
11091403_110915	4	VC	Variability	Mild	52.07	29.8	9.203	11.95	17.05	12.8	5.1	9.37	11	48.93	651.22	685.66	1.2902	3.5277	16.04	3	21	15.571	15.714	15.643	-0.143	54.48	55.371	55.088	55.23	0.283	0.397	-12.03
11091403_110915	5	VC	Variability	Mild	51.69	30	9.256	12.06	17.17	12.8	5.11	9.45	11	48.973	650.55	691.53	1.2941	3.6173	16.17	2	22	15.693	15.9	15.796	-0.207	54.02	54.996	54.305	54.651	0.691	0.396	-12.11
11091403_110915	6	VC	Synchronous	Mild	50.9	30.05	9.333	12.67	17.77	12.3	5.1	9.4	11.4	48.983	665.79	687.81	1.2923	3.6222	17.32	4	21	15.571	15.871	15.721	-0.3	53.61	54.343	53.812	54.078	0.531	0.378	-12.81
11091403_110915	7	VC	Synchronous	Mild	50.83	30.04	9.443	12.23	17.33	12.7	5.1	9.36	11.4	49.006	657.12	685.43	1.2898	3.6271	17.13	4	21	15.5	15.829	15.665	-0.329	53.82	54.285	54.288	54.286	-0.003	0.392	-12.32
11091403_110915	8	VC	Variability	Mild	51.56	29.9	9.432	11.98	17.09	12.8	5.11	9.39	11.4	48.94	658.48	687.6	1.2948	3.6209	17.13	2	23	15.626	16.004	15.815	-0.378	54.96	54.574	54.08	54.327	0.494	0.392	-12.09
11091403_110915	9	VC	Synchronous	Mild	53.05	29.91	9.306	12.02	17.12	12.8	5.1	9.47	11	48.969	652.23	693.04	1.289	3.625	16.26	3	21	15.626	15.871	15.748	-0.245	54.24	54.99	54.467	54.728	0.523	0.391	-12.16
11091403_110915	10	VC	Synchronous	Mild	52.75	29.77	9.306	11.97	17.07	12.7	5.1	9.42	11	48.946	655.57	689.32	1.2941	3.6198	16.28	5	19	15.524	15.837	15.68	-0.313	54.78	55.31	54.975	55.142	0.335	0.396	-12.14
11091403_110915	11	VC	Variability	Mild	51.22	29.86	9.268	12.53	17.64	12.2	5.11	9.47	11	48.952	666.15	693.09	1.289	3.625	16.6	2	22	15.567	15.832	15.7	-0.265	54.32	55.039	54.537	54.788	0.502	0.377	-12.63
11091403_110915	12	VC	Synchronous	Mild	50.66	29.98	9.429	12.11	17.21	12.8	5.1	9.32	11.4	48.986	668.22	682.39	1.3095	3.6074	17.35	4	21	15.577	15.914	15.745	-0.337	55.29	54.686	54.323	54.505	0.363	0.393	-12.23
11091403_110915	13	VC	Synchronous	Mild	50.7	29.92	9.417	12.14	17.23	12.7	5.09	9.39	11.4	48.989	656.08	687.3	1.2972	3.6172	17	5	20	15.456	15.795	15.625	-0.339	54.05	53.3	52.753	53.026	0.547	0.394	-12.32
11091403_110915	14	VC	Synchronous	Mild	52.14	29.96	9.324	12.24	17.34	12.6	5.1	9.39	11	49.029	655.32	686.99	1.2902	3.6237	16.33	5	19	15.398	15.679	15.538	-0.281	53.67	54.165	53.809	53.987	0.356	0.396	-12.42
11091403_110915	15	VC	Synchronous	Mild	52.13	30.18	9.301	12.35	17.45	12.7	5.1	9.41	11	49.008	667.09	689.16	1.2941	3.6211	16.66	5	19	15.572	15.805	15.688	-0.233	54.04	53.778	53.589	53.683	0.189	0.379	-12.47
11091403_110915	16	VC	Variability	Mild	49.21	30.28	9.493	12.35	17.44	12.8	5.09	9.42	11.4	49.025	663.28	689.28	1.3022	3.5951	17.32	4	21	15.651	15.857	15.754	-0.206	53.8	53.74	52.792	53.266	0.948	0.393	-12.53
11091403_110915	17	VC	Variability	Mild	51.14	30.47	9.496	12.66	17.76	12.7	5.1	9.42	11.4	49.1	654.92	689.24	1.2898	3.6258	17.16	7	18	15.503	15.8	15.652	-0.297	51.74	52.386	51.976	52.181	0.41	0.388	-12.88
11091403_110915	18	VC	Variability	Mild	52.21	30.37	9.305	12.49	17.59	12.8	5.1	9.42	11	49.092	653.42	689.55	1.2877	3.6262	16.3	4	20	15.549	15.75	15.649	-0.201	52.32	53.245	52.684	52.965	0.561	0.389	-12.66
11091403_110915	19	VC	Synchronous	Mild	51.94	30.25	9.323	12.69	17.78	12.5	5.09	9.49	11.4	49.067	667.16	695.01	1.2923	3.6246	17.35	4	21	15.48	15.786	15.633	-0.306	52.96	53.552	52.86	53.206	0.692	0.376	-12.65
11091403_110915	20	VC	Synchronous	Mild	50.8	30.12	9.451	12.28	17.38	12.7	5.1	9.37	11.4	49.06	658.33	685.71	1.296	3.6197	17.14	2	23	15.553	15.848	15.701	-0.295	53.66	53.333	52.601	52.967	0.732	0.392	-12.43
11091403_110915	26	VC	Variability	Mild	40.96	34.5	10.263	14.88	19.98	14.5	5.1	9.46	11.4	49.517	663.36	692.65	1.2898	3.5705	19.52	6	19	17.839	18.537	18.188	-0.698	44.73	45.15	44.429	44.79	0.721	0.39	-15.11
11091403_110915	27	VC	Variability	Mild	52.28	31.98	9.702	12.94	18.05	13.9	5.11	9.37	11.4	49.179	669.4	685.82	1.296	3.6209	18.43	4	21	16.951	17.2	17.075	-0.249	51.79	51.204	50.342	50.773	0.862	0.381	-13.22
11091403_110915	28	VC	Variability	Mild	51.63	32.31	9.71	13.31	18.4	13.9	5.09	9.39	11.4	49.135	669.71	687.59	1.2911	3.6258	18.66	3	22	17.501	17.645	17.573	-0.144	51.17	51.679	50.982	51.331	0.697	0.376	-13.34
11091403_110915	29	VC	Variability	Mild	52.45	32.26	9.791	12.94	18.03	14.2	5.09	9.43	11.4	49.172	654.88	690.64	1.2911	3.6246	18.28	7	18	17.27	17.733	17.502	-0.463	50.73	51.085	50.709	50.897	0.376	0.394	-13.17
11091403_110915	30	VC	Variability	Severe	53.39	32.27	9.783	12.86	17.9	14.4	5.04	9.41	10.5	49.173	670.06	689.09	1.3107	3.62	17.29	7	16	17.64	18.187	17.913	-0.547	52.16	51.595	51.883	51.739	-0.288	0.397	-12.98
11091403_110915	31	VC	Synchronous	Mild	53.11	31.77	9.601	12.37	17.47	14.3	5.1	9.49	11.4	49.111	664.49	694.43	1.2886	3.6283	18.44	2	23	17.465	17.726	17.596	-0.261	53.78	53.65	52.953	53.302	0.697	0.378	-12.5
11091403_110915	32	VC	Synchronous	Mild	53.3	31.4	9.535	12.3	17.39	14	5.09	9.47	11.4	49.083	660.67	693.26	1.2923	3.6234	18.21	8	17	17.213	17.859	17.536	-0.646	53.73	53.975	53.382	53.678	0.593	0.384	-12.56
11091403_110915	33	VC	Variability	Mild	53.02	31.66	9.732	12.83	17.94	13.7	5.11	9.52	11.4	49.162	666.84	696.87	1.2886	3.6258	18.5	10	15	17.512	18.14	17.826	-0.628	53.14	53.724	52.743	53.233	0.981	0.378	-13.13
11091403_110915	34	VC	Synchronous	Mild	54.67	31.57	9.618	12.34	17.45	14.1	5.11	9.46	11	49.106	657.27	692.22	1.2928	3.6211	17.42	5	19	17.264	17.684	17.474	-0.42	53.25	52.618	51.981	52.3	0.637	0.391	-12.52
11091403_110915	35	VC	Synchronous	Mild	53.26	31.78	9.666	12.13	17.23	14.6	5.1	9.37	11	49.061	659.28	685.77	1.2941	3.6198	17.63	2	22	17.695	17.959	17.827	-0.264	54.34	53.694	53.283	53.489	0.411	0.396	-12.21
11091403_110915	36	VC	Variability	Mild	53.35	32.09	9.594	12.33	17.43	14.7	5.1	9.45	11	49.117	654.32	691.67	1.2902	3.6237	17.7	7	17	17.884	18.3	18.092	-0.416	53.04	53.665	53.509	53.587	0.156	0.392	-12.47
11091403_110915	37	VC	Variability	Mild	52.6	32	9.578	12.17	17.28	14.7	5.11	9.5	10.5	49.051	653.63	695.42	1.292	3.6387	16.87	3	20	17.898	18.495	18.197	-0.597	53.73	54.303	54.03	54.166	0.273	0.395	-12.31
11091403_110915	38	VC	Variability	Mild	51.99	32.18	9.77	12.3	17.4	14.8	5.1	9.43	11.4	49.095	653.87	689.92	1.2911	3.6258	18.41	4	21	17.957	18.557	18.257	-0.6	53.15	53.755	53.494	53.624	0.261	0.393	-12.42
11091403_110915	39	VC	Synchronous	Mild	53.91	32.04	9.79	12.3	17.4	14.6	5.1	9.37	11.4	49.09	667.74	685.54	1.2935	3.6098	18.68	3	22	17.82	18.314	18.067	-0.494	54.32	53.948	53.042	53.495	0.906	0.392	-12.48
11091403_110915	40	VC	Synchronous	Mild	54.4	31.75	9.778	12.19	17.31	14.4	5.12	9.45	11.4	49.052	669.71	691.48	1.2948	3.6135	18.7	2	23	17.596	18.274	17.935	-0.678	54.96	54.448	54.018	54.233	0.43	0.388	-12.35
11091403_110915	42	VC	Synchronous	Mild	52.73	31.17	9.5	12.19	17.29	13.9	5.1	9.4	11	49.003	661.8	688.38	1.2928	3.6211	17.41	3	21	16.929	17.471	17.2	-0.542	54.32	53.93	53.606	53.768	0.324	0.389	-12.27
11091403_110915	43	VC	Variability	Mild	52.71	31.01	9.474	12.18	17.29	13.7	5.11	9.5	11.4	49.061	662	695.32	1.2886	3.6271	17.96	3	22	16.863	17.277	17.07	-0.414	54.36	54.457	53.41	53.933	1.047	0.38	-12.36
11091403_110915	44	VC	Variability	Mild	47.86	31.19	9.627	12.85	17.95	13.2	5.1	9.44	11.4	49.051	666.83	691.26	1.2948	3.5471	18.02	7	18	16.987	17.2	17.093	-0.213	53.32	53.304	52.288	52.796	1.016	0.375	-12.98
11091403_110915	45	VC	Synchronous	Mild	51.97	31.74	9.752	13	18.09	13.6	5.09	9.28	11.4	49.157	666.95	679.47	1.3034	3.6135	18.27	3	22	16.546	16.923	16.734	-0.377	51.3	50.703	50.243	50.473	0.46	0.392	-13.2
11091403_110915	46	VC	Synchronous	Mild	51.11	31.39	9.693	12.75	17.85	13.5	5.1	9.39	11.4	49.114	668.83	687.25	1.3022	3.6111	18.15	3	22	16.41	16.786	16.598	-0.376	52.47	51.91	51.635	51.772	0.275	0.389	-12.88
11091403_110915	47	VC	Synchronous	Mild	52.71	31.27	9.594	12.5	17.6	13.7	5.1	9.4	11.4	49.078	661.49	687.76	1.2726	3.6185	17.93	2	23	16.636	16.943	16.79	-0.307	52.92	52.403	51.898	52.151	0.505	0.393	-12.62
11091403_110915	48	VC	Variability	Mild	52.5	31.51	9.503	12.66	17.75	13.8	5.09	9.51	11	49.076	662.45	696.47	1.2928	3.6198	17.31	5	19	16.86	17.068	16.964	-0.208	52.36	52.41	51.659	52.034	0.751	0.383	-12.78
11091403_110915	49	VC	Synchronous	Mild	53.78	31.49	9.501	12.65	17.75	13.7	5.1	9.51	11	49.077	660.56	695.9	1.2915	3.6224	17.25	6	18	16.87	17.017	16.944	-0.147	52.22	52.365	51.769	52.067	0.596	0.385	-12.83
11091403_110915	50	VC	Synchronous	Mild	52.93	31.21	9.603	12.54	17.65	13.6	5.11	9.44	11.4	49.082	669.43	690.86	1.3022	3.6148	18.09	3	22	16.557	16.855	16.706	-0.298	53.39	53.215	52.444	52.83	0.771	0.385	-12.66
11091403_110915	51	VC	Synchronous	Mild	51.85	30.94	9.512	12.25	17.34	13.6	5.09	9.39	11.4	49.015	668.53	687.1	1.2985	3.6172	17.95	3	22	16.612	16.827	16.72	-0.215	54.6	54.286	53.313	53.8	0.973	0.384	-12.39
11091403_110915	52	VC	Synchronous	Mild	52.97	31.13	9.639	12.32	17.42	13.7	5.1	9.38	11.4	49.045	669.35	686.48	1.2935	3.6135	18.12	2	23	16.701	17.074	16.888	-0.373	54.35	53.853	53.541	53.697	0.312	0.388	-12.45
11091403_110915	53	VC	Variability	Mild	53.9	30.97	9.429	12.27	17.38	13.6	5.11	9.41	11	49.048	651.81	689.01	1.2902	3.625	16.78	4	20	16.515	16.845	16.68	-0.33	53.12	53.957	53.336	53.647	0.621	0.395	-12.41
11091403_110915	54	VC	Variability	Mild	53.07	30.76	9.386	12.16	17.25	13.5	5.09	9.49	11	48.996	651.3	694.31	1.2928	3.6198	16.68	6	18	16.443	16.783	16.613	-0.34	53.56	54.261	53.852	54.056	0.409	0.391	-12.32
11091403_110915	55	VC	Variability	Mild	52.32	30.72	9.414	12.25	17.35	13.4	5.1	9.43	11.4	49.031	660.54	690.59	1.2911	3.6258	17.64	4	21	16.411	16.686	16.549	-0.275	53.94	54.142	53.395	53.769	0.747	0.381	-12.33
11091403_110915	56	VC	Variability	Mild	52.15	30.66	9.56	12.71	17.82	12.8	5.11	9.49	11.4	49.029	665.04	694.75	1.2911	3.6246	17.72	3	22	16.315	16.555	16.435	-0.24	53.5	54.322	53.942	54.132	0.38	0.38	-12.76
11091403_110915	57	VC	Variability	Mild	52.39	30.77	9.557	12.23	17.33	13.4	5.1	9.5	11.4	49.056	663.5	695.3	1.2862	3.6295	17.75	4	21	16.486	16.743	16.614	-0.257	54.28	54.366	53.632	53.999	0.734	0.379	-12.34
11091403_110915	58	VC	Synchronous	Mild	53.24	31.36	9.586	12.42	17.52	13.8	5.1	9.41	11	49.106	660.3	688.85	1.2954	3.6186	17.25	3	21	16.851	17.057	16.954	-0.206	53.17	52.567	51.484	52.026	1.083	0.395	-12.57
11091403_110915	59	VC	Variability	Mild	52.03	31.07	9.407	12.38	17.48	13.6	5.1	9.42	11.4	49.075	654.05	689.45	1.2911	3.6246	17.59	4	21	16.631	16.957	16.794	-0.326	52.84	53.654	52.956	53.305	0.698	0.392	-12.53
11091403_110915	60	VC	Variability	Mild	51.77	31.58	9.488	12.66	17.76	13.8	5.1	9.42	11	49.133	653.29	689.3	1.2877	3.6262	17.06	6	18	16.76	16.883	16.822	-0.123	51.62	52.367	51.649	52.008	0.718	0.395	-12.77
11091403_110915	61	VC	Synchronous	Mild	51.99	31.05	9.617	12.88	17.98	13.1	5.1	9.56	11.4	49.131	655.19	699.67	1.2898	3.6258	17.53	4	21	16.16	16.329	16.245	-0.169	50.94	51.63	51.153	51.392	0.477	0.393	-12.86
11091403_110915	63	VC	Variability	Mild	50.79	32.69	9.852	13.98	19.08	13.6	5.1	9.29	11.4	49.315	655.85	680.33	1.2935	3.6222	18.14	4	21	16.469	16.557	16.513	-0.088	46.94	47.762	46.873	47.317	0.889	0.394	-14.2
11091403_110915	64	VC	Variability	Mild	52.21	30.61	9.348	12.67	17.76	12.8	5.09	9.42	11	49.142	654.53	689.25	1.289	3.6237	16.53	4	20	15.906	15.915	15.91	-0.009	51.68	52.39	51.493	51.942	0.897	0.392	-12.87
11091403_110915	65	VC	Synchronous	Mild	53.54	31	9.383	12.62	17.72	13.3	5.1	9.4	11	49.117	653.53	687.91	1.2915	3.6224	16.62	3	21	16.169	16.329	16.249	-0.16	51.81	52.564	51.938	52.251	0.626	0.396	-12.81
11091403_110915	66	VC	Variability	Mild	38.22	31.13	9.61	13.18	18.28	12.8	5.1	9.44	11.4	49.133	668.44	691.32	1.2948	3.5754	17.89	7	18	16.33	16.417	16.373	-0.087	51.78	52.389	51.41	51.9	0.979	0.378	-13.49
11091403_110915	67	VC	Synchronous	Mild	52.47	31.15	9.618	12.43	17.52	13.6	5.09	9.34	11.4	49.079	668.35	684.03	1.296	3.6111	17.95	3	22	16.59	16.65	16.62	-0.06	53.8	53.117	52.768	52.942	0.349	0.392	-12.57
11091403_110915	68	VC	Variability	Mild	52.68	31.04	9.607	12.32	17.42	13.6	5.1	9.34	11.4	49.065	668.48	683.92	1.2985	3.6123	17.94	5	20	16.614	16.86	16.737	-0.246	54.25	53.884	52.923	53.404	0.961	0.385	-12.56
11091403_110915	69	VC	Synchronous	Mild	52.11	30.84	9.419	12.17	17.27	13.6	5.1	9.37	11	49.071	661.86	685.96	1.2928	3.6211	17.04	2	22	16.5	16.786	16.643	-0.286	54.39	53.716	53.092	53.404	0.624	0.389	-12.32
11091403_110915	70	VC	Synchronous	Mild	52.8	30.96	9.432	12.28	17.38	13.6	5.1	9.43	11	49.077	666.27	689.99	1.2966	3.6186	17.21	4	20	16.494	16.845	16.669	-0.351	54.26	53.745	52.821	53.283	0.924	0.384	-12.46
11091403_110915	71	VC	Variability	Mild	51.19	30.99	9.608	12.35	17.44	13.5	5.09	9.37	11.4	49.112	660.35	685.72	1.296	3.6197	17.8	4	21	16.486	16.929	16.707	-0.443	53.47	52.942	52.295	52.618	0.647	0.393	-12.53
11091403_110915	72	VC	Variability	Mild	52.19	31.11	9.605	12.41	17.52	13.6	5.11	9.44	11.4	49.117	664.86	690.98	1.2898	3.6271	17.91	3	22	16.658	16.923	16.791	-0.265	53.58	53.659	52.711	53.185	0.948	0.376	-12.59
11091403_110915	73	VC	Variability	Mild	52.29	31.04	9.435	13.02	18.12	12.9	5.1	9.45	11	49.126	670.57	691.89	1.2954	3.6186	17.3	6	18	16.37	16.717	16.544	-0.347	52.68	53.436	52.875	53.156	0.561	0.38	-13.21
11091403_110915	74	VC	Variability	Mild	51.2	30.89	9.401	12.92	18.02	12.9	5.1	9.42	11	49.097	665.93	689.73	1.289	3.6224	17.09	5	19	16.304	16.547	16.425	-0.243	52.71	53.575	52.954	53.264	0.621	0.375	-13.03
11091403_110915	75	VC	Synchronous	Mild	51.52	30.98	9.608	12.47	17.57	13.4	5.1	9.38	11.4	49.101	669.68	686.72	1.3034	3.6123	17.94	2	23	16.333	16.539	16.436	-0.206	53.72	53.357	52.985	53.171	0.372	0.39	-12.52
11091403_110915	76	VC	Synchronous	Mild	51.55	30.81	9.573	12.41	17.51	13.3	5.1	9.39	11.4	49.106	669.15	687.38	1.3071	3.6086	17.82	4	21	16.174	16.371	16.273	-0.197	53.93	53.347	52.607	52.977	0.74	0.393	-12.57
11091403_110915	77	VC	Variability	Mild	51.14	31.12	9.632	12.79	17.89	13.2	5.1	9.48	11.4	49.157	653.71	693.9	1.2911	3.6246	17.63	4	21	16.431	16.757	16.594	-0.326	51.2	51.741	50.862	51.302	0.879	0.393	-12.94
11091403_110915	78	VC	Variability	Mild	52.25	31.47	9.506	13.11	18.21	13.3	5.1	9.41	11	49.172	660.71	688.86	1.2877	3.6262	17.15	7	17	16.331	16.465	16.398	-0.134	50.42	50.719	50.322	50.52	0.397	0.385	-13.26
11091403_110915	79	VC	Variability	Mild	52.15	31.05	9.438	12.84	17.94	13.1	5.1	9.41	11	49.133	657.37	688.64	1.2928	3.6198	16.88	6	18	16.23	16.417	16.324	-0.187	51.22	51.739	51.209	51.474	0.53	0.395	-13.05
11091403_110915	80	VC	Synchronous	Mild	50.8	31.19	9.549	12.91	18	13.2	5.09	9.37	11.4	49.136	669.55	686.16	1.2972	3.6185	17.96	5	20	16.272	16.485	16.378	-0.213	52.04	52.266	51.248	51.757	1.018	0.38	-13
11091403_110915	81	VC	Variability	Mild	51.34	30.78	9.548	12.61	17.71	13.1	5.1	9.44	11.4	49.126	654.39	690.98	1.2911	3.6258	17.38	4	21	15.851	16.171	16.011	-0.32	51.89	52.645	52.139	52.392	0.506	0.393	-12.77
11091403_110915	82	VC	Variability	Mild	51.49	30.67	9.543	12.56	17.66	13	5.1	9.45	11.4	49.12	655.28	691.5	1.2911	3.6258	17.38	7	18	15.8	16.2	16	-0.4	52.15	53.059	52.615	52.837	0.444	0.393	-12.77
11091403_110915	83	VC	Variability	Mild	53.21	30.85	9.413	12.58	17.67	13.2	5.09	9.4	11	49.106	653.11	687.76	1.2902	3.6237	16.65	4	20	15.993	16.08	16.037	-0.087	51.94	52.603	52.045	52.324	0.558	0.393	-12.69
11091403_110915	84	VC	Synchronous	Mild	52.63	30.69	9.415	12.57	17.67	13	5.1	9.39	11	49.106	653.79	687.42	1.2902	3.6237	16.64	3	21	15.846	16.114	15.98	-0.268	52.04	52.796	52.204	52.5	0.592	0.393	-12.67
11091403_110915	85	VC	Variability	Mild	51.5	30.73	9.392	12.61	17.71	13	5.1	9.43	11.4	49.126	658.5	690.15	1.2886	3.6271	17.47	7	18	16.06	16.3	16.18	-0.24	52.25	52.812	52.285	52.548	0.527	0.394	-12.79
11091403_110915	86	VC	Synchronous	Mild	51.8	30.89	9.596	12.5	17.6	13.3	5.1	9.35	11.4	49.131	666.87	684.6	1.3022	3.6135	17.79	4	21	16.123	16.357	16.24	-0.234	53.36	53.034	52.2	52.617	0.834	0.396	-12.66
11091403_110915	87	VC	Synchronous	Mild	52.99	30.63	9.486	12.49	17.58	13.1	5.09	9.4	11	49.124	662.19	688.08	1.2992	3.6147	16.85	7	17	15.939	16.271	16.105	-0.332	53.07	53.227	52.633	52.93	0.594	0.392	-12.72
11091403_110915	88	VC	Synchronous	Mild	51.38	30.59	9.51	12.45	17.55	13	5.1	9.3	11.4	49.101	665.8	680.75	1.2812	3.6135	17.64	3	22	15.867	16.159	16.013	-0.292	53.47	52.996	52.473	52.734	0.523	0.394	-12.59
11091403_110915	89	VC	Variability	Mild	51.81	30.54	9.322	12.4	17.49	13.1	5.09	9.42	11	49.073	652.96	689.67	1.289	3.625	16.53	3	21	15.837	16.171	16.004	-0.334	52.64	53.421	53.123	53.272	0.298	0.389	-12.54
11091403_110915	90	VC	Variability	Mild	52.04	30.53	9.322	12.29	17.38	13.2	5.09	9.42	11	49.059	652.12	689.21	1.2877	3.6275	16.5	4	20	16.08	16.125	16.102	-0.045	53.08	53.865	53.177	53.521	0.688	0.389	-12.41
11091403_110915	91	VC	Synchronous	Mild	50.9	30.66	9.465	12.55	17.65	13	5.1	9.33	11.4	49.09	669.51	682.73	1.2935	3.6222	17.71	3	22	15.998	16.159	16.078	-0.161	53.59	53.742	52.885	53.313	0.857	0.381	-12.58
11091403_110915	92	VC	Variability	Mild	51.76	30.88	9.588	12.7	17.8	13.1	5.1	9.39	11.4	49.125	669.71	687.18	1.2948	3.6135	17.78	6	19	15.916	16.105	16.011	-0.189	52.88	52.341	51.912	52.127	0.429	0.385	-12.85
11091403_110915	94	VC	Synchronous	Mild	52.23	31.04	9.501	12.6	17.7	13.3	5.1	9.37	11	49.073	656.53	686.06	1.2877	3.625	16.92	3	21	16.283	16.5	16.392	-0.217	52.09	52.683	52.017	52.35	0.666	0.395	-12.76
11091403_110915	95	VC	Synchronous	Mild	51.76	30.72	9.384	12.92	18.03	12.7	5.11	9.42	11	49.055	666.22	689.28	1.2902	3.625	16.97	2	22	16.137	16.268	16.203	-0.131	52.75	53.527	53.113	53.32	0.414	0.379	-12.94
11091403_110915	96	VC	Synchronous	Mild	51.1	30.59	9.533	12.41	17.5	13.1	5.09	9.32	11.4	49.067	667.73	681.95	1.3071	3.6086	17.65	6	19	15.938	16.295	16.117	-0.357	53.85	53.522	52.916	53.219	0.606	0.392	-12.63
11091403_110915	97	VC	Synchronous	Mild	50.79	30.48	9.513	12.44	17.53	12.9	5.09	9.3	11.4	49.039	667.42	680.75	1.3095	3.6074	17.6	4	21	15.703	16.2	15.951	-0.497	53.65	52.918	52.827	52.873	0.091	0.394	-12.67
11091403_110915	98	VC	Synchronous	Mild	52.78	30.65	9.559	12.46	17.57	13.1	5.11	9.33	11.4	49.069	667.83	683.04	1.2911	3.6086	17.72	3	22	15.889	16.35	16.12	-0.461	53.61	52.928	52.382	52.655	0.546	0.396	-12.71
11091403_110915	99	VC	Variability	Mild	52.17	30.69	9.564	12.46	17.56	13.1	5.1	9.35	11.4	49.076	668.56	684.7	1.2911	3.6098	17.77	6	19	16.007	16.532	16.27	-0.525	53.66	53.454	52.492	52.973	0.962	0.389	-12.71
11091403_110915	100	VC	Variability	Mild	53.23	30.57	9.379	12.61	17.71	12.9	5.1	9.48	11	49.129	655.21	694.02	1.2915	3.6224	16.67	10	14	15.981	16.479	16.23	-0.498	51.96	52.819	52.013	52.416	0.806	0.393	-12.94
11091403_110915	101	VC	Synchronous	Mild	51.71	30.7	9.459	12.92	18.02	12.7	5.1	9.43	11.4	49.06	668.28	690.08	1.2948	3.6209	17.71	6	19	15.973	16.405	16.189	-0.432	52.57	52.874	52.209	52.541	0.665	0.378	-13.05
11091403_110915	102	VC	Variability	Moderate	51.89	30.75	9.486	13.11	18.2	12.6	5.09	9.46	11.4	49.089	668.23	692.17	1.2935	3.6222	17.77	5	20	15.888	16.335	16.111	-0.447	51.96	52.667	52.063	52.365	0.604	0.378	-13.32
11091403_110915	103	VC	Variability	Mild	52.31	30.82	9.601	12.64	17.74	13.1	5.1	9.42	11.4	49.07	669.03	689.3	1.2948	3.6197	17.82	6	19	15.998	16.342	16.17	-0.344	52.95	52.646	51.573	52.109	1.073	0.381	-12.83
11091403_110915	105	VC	Variability	Mild	51.66	31.45	9.687	13.76	18.86	12.6	5.1	9.48	11.4	49.215	667.43	693.96	1.2923	3.6246	17.9	4	21	15.634	15.957	15.796	-0.323	48.81	49.143	48.898	49.02	0.245	0.379	-13.73
11091403_110915	106	VC	Synchronous	Mild	50.38	31.3	9.482	13.92	19.01	12.3	5.09	9.4	11	49.236	671.34	688.16	1.2928	3.6211	17.19	9	15	15.528	15.88	15.704	-0.352	49.13	49.611	49.325	49.468	0.286	0.376	-14.15
11091403_110915	107	VC	Synchronous	Mild	50.95	31.03	9.438	13.65	18.75	12.3	5.1	9.41	11.4	49.175	668.21	688.97	1.2898	3.5582	17.73	7	18	15.597	15.933	15.765	-0.336	49.76	50.499	50.403	50.451	0.096	0.381	-13.81
11091403_110915	108	VC	Synchronous	Mild	50.54	31.61	9.735	13.41	18.51	13.1	5.1	9.25	11.4	49.2	669.69	677.05	1.312	3.6037	18.13	5	20	15.924	16.275	16.099	-0.351	50.05	49.565	48.853	49.209	0.712	0.393	-13.58
11091403_110915	109	VC	Variability	Mild	51.2	49.71	10.16	13.25	18.35	31.4	5.1	9.49	11.9	49.184	646.67	694.95	1.2847	3.4892	18.48	7	19	16.336	16.674	16.505	-0.338	49.04	49.015	48.249	48.632	0.766	0.417	5.87
11091403_110915	110	VC	Variability	Mild	50.04	35.05	10.034	15.09	20.17	14.9	5.08	9.35	11.4	49.475	659.23	684.25	1.2935	3.6197	19.48	5	20	18.012	18.33	18.171	-0.318	43.79	44.189	43.646	43.918	0.543	0.39	-15.28
11091403_110915	111	VC	Variability	Mild	41.24	32.32	9.812	13.8	18.89	13.4	5.09	9.09	11.4	49.292	660.25	665.34	1.3514	3.4831	18.12	7	18	16.627	16.933	16.78	-0.306	48.19	46.586	45.885	46.236	0.701	0.388	-14.06
11091403_110915	113	VC	Variability	Mild	52.57	31.8	9.555	13.41	18.51	13.3	5.1	9.44	11	49.238	665.82	690.99	1.2915	3.6237	17.36	4	20	16.269	16.5	16.384	-0.231	49.7	49.666	48.674	49.17	0.992	0.38	-13.6
11091403_110915	114	VC	Variability	Mild	52.18	31.18	9.439	12.9	18	13.2	5.1	9.44	11	49.193	654.15	690.78	1.2838	3.6314	16.78	7	17	16.14	16.2	16.17	-0.06	50.74	51.469	50.719	51.094	0.75	0.392	-13.04
11091403_110915	115	VC	Variability	Mild	52.22	31.55	9.638	12.97	18.06	13.5	5.09	9.41	11.4	49.14	654.59	689.11	1.2886	3.6283	17.61	6	19	16.427	16.421	16.424	0.006	50.49	51.314	50.513	50.913	0.801	0.392	-13.1
11091403_110915	116	VC	Variability	Mild	52.62	31.29	9.61	12.74	17.84	13.4	5.1	9.44	11.4	49.123	653.77	691.3	1.2898	3.6258	17.56	4	21	16.414	16.543	16.479	-0.129	51.35	52.069	51.09	51.58	0.979	0.394	-12.84
11091403_110915	117	VC	Variability	Mild	53.73	31.14	9.427	12.6	17.7	13.4	5.1	9.4	11	49.095	653.17	687.89	1.289	3.625	16.73	3	21	16.337	16.457	16.397	-0.12	51.87	52.73	51.83	52.28	0.9	0.392	-12.77
11091403_110915	118	VC	Variability	Mild	53.58	31.07	9.435	12.7	17.79	13.3	5.09	9.38	11	49.117	652.82	686.57	1.2902	3.625	16.77	6	18	16.237	16.483	16.36	-0.246	51.44	52.103	51.501	51.802	0.602	0.395	-12.86
11091403_110915	119	VC	Synchronous	Mild	52.03	30.94	9.431	12.62	17.72	13.2	5.1	9.36	11	49.12	665.74	685.46	1.2954	3.6198	17.06	3	21	16.083	16.4	16.241	-0.317	52.74	52.37	51.679	52.025	0.691	0.388	-12.78
11091403_110915	120	VC	Synchronous	Mild	51.21	30.77	9.58	12.58	17.68	13.1	5.1	9.37	11.4	49.098	661.15	685.99	1.296	3.6209	17.56	2	23	15.939	16.226	16.082	-0.287	52.56	52.135	51.73	51.932	0.405	0.396	-12.7
11091403_110915	121	VC	Synchronous	Mild	51.54	30.83	9.582	12.63	17.73	13.1	5.1	9.42	11.4	49.122	664.94	689.33	1.2985	3.6172	17.7	3	22	15.971	16.241	16.106	-0.27	52.65	52.419	52.247	52.333	0.172	0.393	-12.65
11091403_110915	122	VC	Synchronous	Mild	53.06	30.76	9.476	12.54	17.63	13.1	5.09	9.4	11	49.118	657.69	688.38	1.2928	3.6211	16.8	3	21	16	16.357	16.178	-0.357	52.46	52.014	51.472	51.743	0.542	0.396	-12.7
11091403_110915	123	VC	Variability	Mild	51.09	30.9	9.38	12.55	17.65	13.2	5.1	9.37	11.4	49.094	653.11	686.21	1.2911	3.6246	17.35	7	18	16.12	16.3	16.21	-0.18	52.02	52.758	52.211	52.484	0.547	0.398	-12.7
11091403_110915	124	VC	Synchronous	Mild	51.31	30.75	9.555	12.58	17.68	13.1	5.1	9.35	11.4	49.086	668.58	684.41	1.3083	3.6074	17.67	5	20	15.852	15.945	15.899	-0.093	53.13	52.677	52.136	52.407	0.541	0.393	-12.74
11091403_110915	125	VC	Synchronous	Mild	51.17	30.94	9.568	12.7	17.79	13.2	5.09	9.27	11.4	49.154	669.37	678.87	1.3046	3.6111	17.79	2	23	15.994	16.135	16.065	-0.141	52.74	52.218	51.492	51.855	0.726	0.392	-12.8
11091403_110915	126	VC	Variability	Mild	52.63	31.02	9.593	12.86	17.95	13.1	5.09	9.4	11.4	49.131	667.98	688.33	1.2825	3.6135	17.83	6	19	15.881	16.2	16.041	-0.319	51.94	51.511	50.795	51.153	0.716	0.388	-13.04
11091403_110915	127	VC	Variability	Mild	52.29	31	9.602	12.75	17.86	13.1	5.11	9.34	11.4	49.117	668.4	683.5	1.2898	3.6086	17.77	3	22	15.946	16.05	15.998	-0.104	52.42	51.933	51.17	51.552	0.763	0.394	-12.91
11091403_110915	128	VC	Variability	Mild	52.43	32.5	9.666	13.98	19.07	13.4	5.09	9.29	11	49.325	659.24	679.68	1.2915	3.6224	17.52	2	22	16.519	16.691	16.605	-0.172	47.25	47.909	47.033	47.471	0.876	0.393	-14.12
11091403_110915	129	VC	Synchronous	Mild	50.68	31.45	9.586	13.4	18.49	13	5.09	9.4	11.4	49.21	670.48	688	1.2985	3.6172	17.95	3	22	15.843	15.941	15.892	-0.098	50.11	49.983	49.322	49.653	0.661	0.38	-13.46
11091403_110915	130	VC	Variability	Mild	51.17	31.64	9.594	13.9	19	12.6	5.1	9.4	11.4	49.215	670.07	688	1.2911	3.6025	18.04	4	21	15.929	16.071	16	-0.142	49.14	49.594	49.206	49.4	0.388	0.379	-14.07
11091403_110915	131	VC	Variability	Mild	52.41	31.22	9.63	13.25	18.33	12.9	5.08	9.44	11.4	49.181	670.23	690.8	1.296	3.6172	17.82	6	19	15.657	15.868	15.762	-0.211	50.64	50.393	49.918	50.156	0.475	0.38	-13.48
11091403_110915	132	VC	Variability	Mild	51.78	31.09	9.623	13.37	18.47	12.6	5.1	9.43	11.4	49.139	669.38	690.07	1.2948	3.6209	17.78	5	20	15.834	15.81	15.822	0.024	50.63	51.045	50.256	50.651	0.789	0.379	-13.38
11091403_110915	135	VC	Variability	Mild	44.09	31.53	9.597	13.2	18.28	13.2	5.08	9.34	11.4	49.181	662.98	683.35	1.3034	3.5532	17.74	6	19	15.894	16.074	15.984	-0.18	52.08	48.744	48.447	48.596	0.297	0.385	-13.23
11091403_110915	136	VC	Variability	Mild	51.95	30.71	9.343	13.02	18.11	12.6	5.09	9.46	11	49.149	666.9	692.82	1.2941	3.6198	16.76	6	18	15.66	15.7	15.68	-0.04	51.65	52.009	50.995	51.502	1.014	0.375	-13.05
11091403_110915	137	VC	Variability	Mild	52.86	30.56	9.331	12.57	17.67	12.9	5.1	9.46	11	49.113	662.49	692.49	1.2902	3.6237	16.66	6	18	15.863	15.983	15.923	-0.12	52.74	52.855	51.93	52.392	0.925	0.383	-12.79
11091403_110915	138	VC	Variability	Mild	52.09	30.61	9.468	12.39	17.48	13.1	5.09	9.43	11.4	49.057	653.5	690.42	1.2898	3.584	17.12	6	19	15.954	15.979	15.966	-0.025	52.73	53.272	52.506	52.889	0.766	0.39	-12.6
11091403_110915	139	VC	Synchronous	Mild	51.79	30.61	9.49	12.34	17.44	13.2	5.1	9.41	11.4	49.032	653.41	688.64	1.2911	3.6246	17.22	7	18	16.077	16.2	16.139	-0.123	52.95	53.509	52.826	53.168	0.683	0.396	-12.58
11091403_110915	140	VC	Variability	Mild	53.55	30.45	9.351	12.3	17.41	13	5.11	9.42	11	49.077	652.18	689.82	1.2902	3.625	16.52	4	20	16.137	16.35	16.244	-0.213	53.03	53.542	52.501	53.022	1.041	0.393	-12.56
11091403_110915	151	VC	Variability	Mild	52.99	30.86	9.51	12.51	17.6	13.3	5.09	9.35	11	49.085	663.61	684.24	1.3069	3.5085	16.8	5	19	16.083	16.074	16.078	0.009	53.3	52.981	52.071	52.526	0.91	0.392	-12.86
11091403_110915	152	VC	Variability	Moderate	51.83	29.44	9.458	11.6	16.71	12.7	5.11	9.16	11.9	48.911	667.75	670.65	1.3227	3.3256	17.55	12	14	16.033	15.964	15.998	0.069	63.85	52.106	51.132	51.619	0.974	0.385	-11.94
11091403_110915	153	VC	Variability	Mild	50.43	30.28	9.604	12.74	17.84	12.4	5.1	9.29	11.9	49.096	666.99	680.31	1.299	3.3742	17.91	10	16	16.155	15.956	16.056	0.199	54.09	52.703	51.017	51.86	1.686	0.382	-13.16
11091403_110915	158	VC	Variability	Mild	48.54	30.45	9.464	11.92	17	13.4	5.08	9.17	11.4	48.907	656.98	671.1	1.3058	3.3908	17.16	8	17	16.38	16.341	16.361	0.039	59.2	49.728	48.946	49.337	0.782	0.394	-12.27
11091403_110915	159	VC	Variability	Mild	53.11	29.45	9.378	11.82	16.93	12.5	5.11	9.25	12.4	48.999	657.06	677.06	1.3006	3.3017	18.02	13	14	16.256	16.136	16.196	0.12	59.74	53.351	52.44	52.895	0.911	0.372	-12.3
11091403_110915	161	VC	Variability	Moderate	50.64	30.56	9.801	11.87	16.98	13.6	5.11	9.66	11.9	48.999	668.87	707.39	1.3381	3.2201	18.14	12	14	16.333	16.436	16.384	-0.103	58.93	53.53	52.887	53.209	0.643	0.391	-12.17
11091403_110915	172	VC	Variability	Mild	49.88	30.81	9.555	12.43	17.53	13.3	5.1	9.27	11.4	49.051	666.81	678.49	1.3034	3.6086	17.76	6	19	16.661	16.611	16.636	0.05	54.4	54.654	53.166	53.91	1.488	0.381	-12.35
11091403_110915	176	VC	Variability	Mild	52.95	29.93	9.53	11.63	16.74	13.2	5.11	9.54	11.4	49.027	665.23	698.62	1.3132	3.5003	17.11	5	20	16.176	16.17	16.173	0.006	58.53	56.242	54.557	55.4	1.685	0.396	-11.98
11091403_110915	178	VC	Variability	Mild	54.44	29.5	9.16	11.26	16.37	13.1	5.11	9.46	11	48.897	658.39	692.6	1.2902	3.625	16.28	5	19	16.14	16.2	16.17	-0.06	58.51	58.636	57.624	58.13	1.012	0.383	-11.44
11091403_110915	179	VC	Variability	Mild	51.32	29.95	9.37	11.52	16.62	13.3	5.1	9.42	11.4	48.957	667.74	689.63	1.3034	3.6098	17.42	7	18	16.263	16.367	16.315	-0.104	57.99	57.482	56.769	57.126	0.713	0.388	-11.66
11091403_110915	180	VC	Synchronous	Mild	51.18	30.15	9.389	11.57	16.66	13.5	5.09	9.31	11.4	48.967	651.62	681.67	1.2886	3.6271	17.04	4	21	16.434	16.4	16.417	0.034	56.35	57.441	55.912	56.677	1.529	0.389	-11.71
11091403_110915	181	VC	Variability	Mild	52.19	29.88	9.348	11.36	16.46	13.4	5.1	9.35	11.4	48.916	651.97	684.39	1.2972	3.6185	16.95	5	20	16.398	16.47	16.434	-0.072	57.47	58.361	57.13	57.745	1.231	0.394	-11.57
11091403_110915	182	VC	Variability	Mild	53.87	29.8	9.194	11.28	16.39	13.4	5.11	9.39	11	48.941	650.79	687.37	1.2877	3.6262	16.21	6	18	16.397	16.467	16.432	-0.07	57.66	58.733	57.977	58.355	0.756	0.395	-11.41
11091403_110915	183	VC	Variability	Mild	54.21	30.03	9.23	11.46	16.56	13.5	5.1	9.42	11	48.909	650.96	689.51	1.2915	3.6237	16.33	5	19	16.519	16.579	16.549	-0.06	56.81	57.949	56.599	57.274	1.35	0.392	-11.63
11091403_110915	184	VC	Synchronous	Mild	52.61	29.85	9.264	11.36	16.46	13.4	5.1	9.44	11.4	48.94	662.63	690.93	1.2898	3.6258	17.29	6	19	16.513	16.468	16.491	0.045	58.36	58.532	57.496	58.014	1.036	0.38	-11.38
11091403_110915	185	VC	Synchronous	Mild	52.11	29.74	9.377	11.31	16.42	13.3	5.11	9.37	11.4	48.925	657.48	685.8	1.296	3.6197	17.13	2	23	16.294	16.5	16.397	-0.206	58.12	57.819	56.753	57.286	1.066	0.394	-11.39
11091403_110915	186	VC	Variability	Mild	53.08	29.58	9.205	11.28	16.38	13.2	5.1	9.41	11	48.955	651.5	688.79	1.289	3.625	16.21	5	19	16.149	16.326	16.238	-0.177	57.76	58.56	57.309	57.934	1.251	0.389	-11.47
11091403_110915	187	VC	Synchronous	Mild	53.97	29.71	9.258	11.3	16.4	13.3	5.1	9.46	11	48.919	654.17	692.44	1.289	3.6237	16.33	5	19	16.298	16.358	16.328	-0.06	57.86	58.671	57.618	58.145	1.053	0.391	-11.39
11091403_110915	188	VC	Synchronous	Mild	51.9	29.61	9.194	11.39	16.49	13.1	5.1	9.45	11.4	48.922	652.93	691.94	1.2886	3.6258	16.97	5	20	16.287	16.545	16.416	-0.258	57.28	58.183	57.537	57.86	0.646	0.39	-11.51
11091403_110915	191	VC	Synchronous	Mild	52.05	30.09	9.283	11.94	17.05	13	5.11	9.32	11	49.006	664.54	682.02	1.2979	3.616	16.59	6	18	15.897	15.967	15.932	-0.07	55.66	55.113	54.448	54.781	0.665	0.387	-12.15
11091403_110915	192	VC	Synchronous	Mild	51.91	29.97	9.247	11.72	16.82	13.1	5.1	9.4	11	48.945	665.02	687.78	1.2954	3.6186	16.57	7	17	16.119	16.076	16.098	0.043	56.8	56.64	55.502	56.071	1.138	0.38	-11.86
11091403_110915	193	VC	Synchronous	Mild	51.18	30.07	9.429	11.64	16.74	13.3	5.1	9.32	11.4	48.938	660.77	682.16	1.296	3.6197	17.29	3	22	16.271	16.336	16.303	-0.065	56.82	56.036	55.355	55.695	0.681	0.393	-11.77
11091403_110915	194	VC	Synchronous	Mild	51.38	30.09	9.413	11.72	16.82	13.3	5.1	9.39	11.4	48.931	660.59	687.46	1.2874	3.6283	17.28	4	21	16.254	16.314	16.284	-0.06	56.41	56.231	55.431	55.831	0.8	0.381	-11.83
11091403_110915	195	VC	Variability	Mild	51.63	29.54	9.336	11.49	16.59	12.9	5.1	9.37	11.4	48.93	656.8	686.06	1.2911	3.6246	16.93	4	21	15.951	16.057	16.004	-0.106	57.19	57.404	56.508	56.956	0.896	0.387	-11.64
11091403_110915	196	VC	Variability	Mild	52.39	29.54	9.163	11.37	16.47	13.1	5.1	9.44	11	48.944	660.28	690.7	1.2915	3.6224	16.32	6	18	16.043	16.2	16.121	-0.157	58.06	58.191	57.125	57.658	1.066	0.381	-11.53
11091403_110915	197	VC	Variability	Mild	52.88	29.58	9.18	11.31	16.42	13.2	5.11	9.4	11	48.916	659.23	687.75	1.2915	3.6224	16.39	4	20	16.224	16.5	16.362	-0.276	58.29	58.495	57.722	58.108	0.773	0.384	-11.46
11091403_110915	198	VC	Synchronous	Mild	52.43	29.93	9.361	11.5	16.6	13.3	5.1	9.36	11.4	48.936	667.06	685.51	1.3034	3.6135	17.41	4	21	16.351	16.5	16.425	-0.149	58.03	57.856	56.434	57.145	1.422	0.384	-11.62
11091403_110915	199	VC	Variability	Mild	52.45	30.12	9.395	11.51	16.61	13.5	5.1	9.44	11.4	48.939	651.99	690.74	1.2886	3.6283	17.1	5	20	16.476	16.635	16.556	-0.159	56.65	57.504	56.87	57.187	0.634	0.394	-11.58
11091403_110915	200	VC	Variability	Mild	53.33	30.06	9.239	11.56	16.66	13.4	5.1	9.37	11	48.944	650.01	685.69	1.2915	3.6224	16.28	6	18	16.39	16.533	16.462	-0.143	56.25	57.278	56.532	56.905	0.746	0.395	-11.63
11091403_110915	202	VC	Variability	Mild	51.63	30.95	9.498	12.53	17.62	13.3	5.09	9.37	11.4	49.074	668.71	685.6	1.3022	3.616	17.75	7	18	16.237	16.233	16.235	0.004	53.42	52.724	52.319	52.522	0.405	0.385	-12.65
11091403_110915	204	VC	Variability	Moderate	42.23	49.74	9.536	12.28	17.37	32.4	5.09	9.44	11.4	49.058	636.79	690.95	1.3083	3.4954	17.11	12	13	16.237	16.5	16.368	-0.263	53.43	50.387	50.118	50.252	0.269	0.39	7.52
11091403_110915	206	VC	Variability	Mild	40.02	29.73	9.243	11.43	16.53	13.2	5.1	9.29	11	48.955	665.76	680.25	1.3107	3.5635	16.44	5	19	16.001	15.916	15.959	0.085	58.55	56.902	55.604	56.253	1.298	0.388	-11.64
11091403_110915	207	VC	Variability	Severe	40.24	30.48	9.585	12.12	17.23	13.2	5.11	9.51	11	49.016	651.38	696.26	1.2966	3.5904	16.33	6	18	16.247	16.15	16.198	0.097	53.89	54.378	53.1	53.739	1.278	0.393	-12.21
11091403_110915	208	VC	Variability	Mild	35.67	29.83	9.38	11.65	16.74	13.1	5.09	9.29	11.4	48.993	662.39	680.3	1.312	3.5286	17.11	7	18	16.057	16.217	16.137	-0.16	57.06	55.342	54.694	55.018	0.648	0.392	-11.85
11091403_110915	209	VC	Variability	Mild	52.99	30.15	9.43	11.62	16.73	13.4	5.11	9.37	11.4	48.981	658.93	685.59	1.296	3.6209	17.26	3	22	16.399	16.336	16.367	0.063	56.78	56.244	55.252	55.748	0.992	0.393	-11.67
11091403_110915	216	VC	Variability	Moderate	47.43	29.1	9.431	10.75	15.9	13.2	5.15	9.64	11.9	48.941	659.39	705.35	1.3215	3.245	17.25	9	17	16.846	16.747	16.797	0.099	72.93	58.391	56.023	57.207	2.368	0.389	-11.22
11091403_110915	222	VC	Variability	Mild	52.79	29.52	9.185	11.47	16.58	12.9	5.11	9.3	11	48.898	653.41	680.84	1.2915	3.6211	16.17	4	20	16.095	16.035	16.065	0.06	56.89	57.32	56.001	56.66	1.319	0.397	-11.61
11091403_110915	223	VC	Variability	Mild	49.88	29.34	9.211	11.04	16.16	13.2	5.12	9.31	11.4	48.836	639.92	681.24	1.2788	3.4855	16.29	5	20	16.092	15.975	16.034	0.117	58.9	58.118	57.055	57.587	1.063	0.39	-11.18
11091403_110915	230	VC	Variability	Mild	46.18	29.94	9.269	11.75	16.86	13.1	5.11	9.32	11.4	48.939	652.18	681.87	1.2738	3.6	16.7	9	16	15.964	15.544	15.754	0.42	55.62	55.662	54.349	55.005	1.313	0.393	-12.06
11091403_110915	236	VC	Variability	Mild	45.45	30.88	9.557	12.04	17.14	13.7	5.1	9.25	11.9	49.022	665.8	677.02	1.3108	3.5034	18.35	5	21	16.774	16.557	16.666	0.217	55.51	53.611	51.904	52.758	1.707	0.389	-12.34
11091403_110915	248	VC	Variability	Mild	47.53	29.61	9.254	11.4	16.51	13.1	5.11	9.27	11.4	48.883	666.63	678.49	1.3034	3.5434	16.98	8	17	16.013	15.653	15.833	0.36	58.9	57.734	56.489	57.111	1.245	0.383	-11.6
11091403_110915	249	VC	Variability	Mild	44.67	29.99	9.308	11.49	16.6	13.4	5.11	9.37	11.4	48.883	638.05	686	1.28	3.5766	16.5	8	17	16.444	15.953	16.198	0.491	55.69	57.297	55.347	56.322	1.95	0.394	-11.73
11091403_110915	250	VC	Synchronous	Mild	52.74	30.11	9.336	11.79	16.89	13.2	5.1	9.34	11	48.933	655.73	683.82	1.2941	3.6198	16.38	4	20	16.128	15.96	16.044	0.168	55.68	54.581	53.611	54.096	0.97	0.399	-11.97
11091403_110915	251	VC	Variability	Mild	51.52	30.38	9.244	11.72	16.82	13.6	5.1	9.32	11.4	48.917	650.35	682	1.2911	3.6246	16.95	3	22	16.53	16.186	16.358	0.344	55.55	56.088	54.755	55.422	1.333	0.394	-11.9
11091403_110915	256	VC	Variability	Mild	45.25	30.78	9.457	12.89	17.98	12.8	5.09	9.41	11.4	49.12	654.66	688.74	1.3046	3.4757	17.02	11	14	15.561	15.407	15.484	0.154	51.04	51.807	50.79	51.299	1.017	0.396	-13.11
11091403_110915	259	VC	Variability	Mild	48.06	29.18	9.242	11.39	16.49	12.7	5.1	9.18	11.9	49.016	652.4	671.96	1.3096	3.4643	17.08	7	19	15.512	15.489	15.501	0.023	58.1	55.144	54.297	54.721	0.847	0.395	-11.77
11091403_110915	260	VC	Synchronous	Mild	52.46	29.2	9.297	11.57	16.68	12.5	5.11	9.34	11.4	48.962	663.81	683.99	1.2972	3.6185	16.76	3	22	15.273	15.123	15.198	0.15	57.43	56.623	55.851	56.237	0.772	0.394	-11.72
11091403_110915	261	VC	Synchronous	Mild	52.02	30.22	9.466	12.1	17.21	13	5.11	9.39	11.4	49.003	664.98	687.52	1.3071	3.6074	17.34	4	21	15.82	15.814	15.817	0.006	55.02	54.28	53.503	53.892	0.777	0.396	-12.29
11091403_110915	262	VC	Synchronous	Mild	54.83	29.49	9.264	11.56	16.67	12.8	5.11	9.26	11	48.955	658.93	678.04	1.2992	3.6147	16.17	7	17	15.731	15.635	15.683	0.096	57.03	56.063	54.848	55.456	1.215	0.395	-11.82
11091403_110915	263	VC	Variability	Mild	53.04	29.15	9.098	11.3	16.41	12.7	5.11	9.46	11	48.895	660.2	692.52	1.2902	3.6224	16.03	4	20	15.684	15.585	15.634	0.099	58.44	58.478	56.91	57.694	1.568	0.379	-11.45
11091403_110915	264	VC	Variability	Mild	53.27	28.93	9.079	11.19	16.31	12.6	5.12	9.41	11	48.906	657.21	688.95	1.2915	3.6224	15.91	5	19	15.603	15.521	15.562	0.082	58.75	58.985	57.674	58.329	1.311	0.388	-11.35
11091403_110915	265	VC	Synchronous	Mild	51.63	29.12	9.242	11.27	16.39	12.7	5.12	9.33	11.4	48.906	667.14	683.17	1.2997	3.616	16.94	6	19	15.587	15.679	15.633	-0.092	59.23	58.63	57.951	58.291	0.679	0.385	-11.44
11091403_110915	266	VC	Synchronous	Mild	52.12	29.08	9.202	11.27	16.38	12.7	5.11	9.31	11.4	48.89	664.88	681.4	1.296	3.6197	16.83	5	20	15.579	15.48	15.53	0.099	59.03	58.5	57.29	57.895	1.21	0.38	-11.45
11091403_110915	267	VC	Synchronous	Mild	52.87	28.88	9.255	11.19	16.3	12.6	5.11	9.32	11.4	48.891	665.89	682.2	1.2948	3.6135	16.8	4	21	15.411	15.629	15.52	-0.218	59.54	59.081	58.401	58.741	0.68	0.388	-11.36
11091403_110915	268	VC	Synchronous	Mild	53.47	29.02	9.094	11.09	16.21	12.8	5.12	9.41	11	48.888	649.51	689.07	1.2864	3.6275	15.75	3	21	15.697	15.657	15.677	0.04	58.63	59.479	58.875	59.177	0.604	0.396	-11.14
11091403_110915	269	VC	Synchronous	Mild	53.04	28.95	9.11	11.2	16.3	12.6	5.1	9.44	11.4	48.876	660.41	690.73	1.2923	3.6246	16.7	7	18	15.507	15.683	15.595	-0.176	58.96	58.717	58.454	58.585	0.263	0.384	-11.36
11091403_110915	280	VC	Variability	Mild	48.44	30.87	9.497	12.69	17.78	13.1	5.09	9.28	11.4	49.049	668.38	679.6	1.3132	3.4966	17.52	11	14	16.204	16.05	16.127	0.154	53.13	51.19	50.21	50.7	0.98	0.389	-12.81
11091403_110915	281	VC	Variability	Mild	47.41	29.15	9.258	11.43	16.53	12.6	5.1	9.11	11.4	48.942	656.48	666.91	1.3009	3.5089	16.53	5	20	15.453	15.225	15.339	0.228	59.11	54.702	53.517	54.109	1.185	0.393	-11.8
11091403_110915	285	VC	Variability	Mild	47.88	29.61	9.29	11.97	17.06	12.6	5.09	9.45	11.4	48.973	640.75	691.95	1.2923	3.4978	16.46	7	18	15.703	15.867	15.785	-0.164	53.63	54.786	53.966	54.376	0.82	0.396	-12.21
11091403_110915	289	VC	Variability	Mild	51.36	29.9	9.535	12.25	17.34	12.6	5.09	9.26	11.9	48.982	668.44	677.51	1.3369	3.277	17.7	11	15	15.704	15.72	15.712	-0.016	54.91	52.735	52.169	52.452	0.566	0.394	-12.32
11091403_110915	292	VC	Variability	Mild	42.65	28.88	9.099	11.09	16.2	12.7	5.11	9.43	11.4	48.827	652.26	690.15	1.3009	3.4474	16.48	11	14	16.166	16.157	16.162	0.009	60.13	58.516	57.211	57.864	1.305	0.381	-11.14
11091403_110915	296	VC	Variability	Mild	47.91	29.73	9.314	11.94	17.04	12.7	5.1	9.22	11.4	48.995	663.61	674.65	1.3022	3.4831	16.98	11	14	15.853	15.707	15.78	0.146	56.63	54.968	54.01	54.489	0.958	0.378	-12.03
11091403_110915	301	VC	Variability	Mild	43.14	29.22	9.156	11.52	16.62	12.6	5.1	9.32	11	48.946	651.56	681.97	1.2954	3.5712	15.82	8	16	15.405	15.394	15.399	0.011	56.65	56.356	55.06	55.708	1.296	0.395	-11.81
11091403_110915	302	VC	Synchronous	Mild	51.83	29.49	9.325	11.7	16.81	12.7	5.11	9.36	11.4	48.907	656.93	685.17	1.2923	3.6246	16.74	8	17	15.544	15.353	15.448	0.191	56.19	55.166	54.417	54.791	0.749	0.393	-11.92
11091403_110915	303	VC	Variability	Mild	52.46	29.77	9.396	11.64	16.76	13	5.12	9.35	11.4	48.925	659.81	684.49	1.3009	3.6025	17.06	6	19	15.963	15.979	15.971	-0.016	56.71	56.075	54.861	55.468	1.214	0.39	-11.83
11091403_110915	304	VC	Variability	Mild	42.6	29.94	9.324	11.74	16.84	13.1	5.1	9.2	11	48.949	666.5	673.58	1.3146	3.5328	16.54	10	14	16.174	16.221	16.197	-0.047	56.82	56.098	54.846	55.472	1.252	0.392	-12.02
11091403_110915	309	VC	Variability	Moderate	52.42	29.31	9.418	11.69	16.8	12.5	5.11	9.54	11.9	48.959	694.07	698.3	1.4092	3.3624	18.03	11	15	15.544	15.88	15.712	-0.336	59.69	57.473	57.303	57.388	0.17	0.443	-11.84
11091403_110915	311	VC	Synchronous	Mild	50.97	29.42	9.296	11.64	16.74	12.7	5.1	9.27	11.4	48.902	666.21	678.53	1.3058	3.6098	16.92	7	18	15.503	15.333	15.418	0.17	57.24	56.7	55.703	56.202	0.997	0.39	-11.85
11091403_110915	312	VC	Synchronous	Mild	52.47	29.52	9.304	11.76	16.87	12.6	5.11	9.36	11.4	48.921	667.9	684.9	1.2997	3.6172	17.05	7	18	15.527	15.567	15.547	-0.04	56.84	56.37	55.974	56.172	0.396	0.384	-11.91
11091403_110915	313	VC	Variability	Mild	53.13	29.92	9.436	11.92	17.04	12.9	5.12	9.28	11.4	48.943	667.12	679.65	1.2935	3.6098	17.29	6	19	15.799	15.963	15.881	-0.164	55.98	55.757	55.11	55.433	0.647	0.394	-12.07
11091403_110915	314	VC	Variability	Mild	53.17	29.44	9.339	11.62	16.73	12.7	5.11	9.32	11.4	48.898	665.88	682.25	1.2972	3.6098	17	11	14	15.536	15.514	15.525	0.022	57.34	56.553	55.629	56.091	0.924	0.389	-11.91
11091403_110915	315	VC	Synchronous	Mild	54.22	29.12	9.11	11.4	16.51	12.6	5.11	9.44	11	48.849	651.09	691.11	1.2902	3.6237	15.8	9	15	15.448	15.54	15.494	-0.092	57.02	57.906	57.592	57.749	0.314	0.392	-11.62
11091403_110915	316	VC	Variability	Mild	52.22	28.79	9.106	11.27	16.39	12.4	5.12	9.45	11.4	48.86	661.51	691.38	1.296	3.6197	16.58	6	19	15.294	15.268	15.281	0.026	58.71	58.587	57.466	58.026	1.121	0.381	-11.43
11091403_110915	317	VC	Variability	Mild	52.23	29.29	9.147	11.34	16.44	12.8	5.1	9.39	11.4	48.866	659.45	687.28	1.2898	3.6258	16.8	7	18	15.847	15.883	15.865	-0.036	58.17	58.218	57.725	57.972	0.493	0.38	-11.48
11091403_110915	318	VC	Variability	Mild	52.1	29.44	9.317	11.88	16.99	12.5	5.11	9.44	11.4	48.859	663.4	691.02	1.2898	3.6258	16.99	7	18	15.877	15.883	15.88	-0.006	57.16	57.894	57.273	57.584	0.621	0.379	-11.99
11091403_110915	319	VC	Synchronous	Mild	53.3	29.77	9.3	11.39	16.51	13.3	5.12	9.36	11	48.879	655.43	685.41	1.2902	3.6237	16.4	7	17	16.196	16.376	16.286	-0.18	57.57	58.136	57.659	57.898	0.477	0.393	-11.52
11091403_110915	320	VC	Variability	Mild	52.47	29.68	9.197	11.41	16.52	13.2	5.11	9.37	11.4	48.888	651.96	686.14	1.2898	3.6258	16.95	3	22	16.331	16.514	16.422	-0.183	57.17	57.796	56.844	57.32	0.952	0.39	-11.59
11091403_110915	322	VC	Variability	Mild	53.61	29.35	9.396	11.73	16.83	12.5	5.1	9.1	12.4	48.99	668.16	666.38	1.3166	3.3257	17.9	10	17	15.342	15.071	15.207	0.271	59.14	53.495	52.82	53.157	0.675	0.395	-12.03
11091403_110915	323	VC	Variability	Mild	52.21	29.98	9.188	12.07	17.17	12.8	5.1	9.38	11	48.962	652.48	686.78	1.2941	3.6211	15.97	7	17	15.632	15.212	15.422	0.42	54.12	54.685	53.412	54.049	1.273	0.391	-12.42
11091403_110915	324	VC	Variability	Mild	51.75	29.49	9.292	11.58	16.69	12.8	5.11	9.31	11.4	48.885	665.78	681.74	1.3071	3.6098	16.91	7	18	15.663	15.35	15.506	0.313	57.51	56.909	55.915	56.412	0.994	0.392	-11.78
11091403_110915	325	VC	Variability	Mild	53.22	29.4	9.309	11.42	16.54	12.9	5.12	9.34	11.4	48.891	665.39	683.44	1.2886	3.6111	16.95	4	21	15.723	15.586	15.655	0.137	58.29	57.765	56.693	57.229	1.072	0.394	-11.56
11091403_110915	326	VC	Variability	Mild	53.14	29.7	9.363	11.58	16.69	13	5.11	9.31	11.4	48.882	665.42	681.39	1.296	3.6074	17.11	7	18	15.873	15.883	15.878	-0.01	57.49	57.028	56.354	56.691	0.674	0.393	-11.71
11091403_110915	327	VC	Synchronous	Mild	51.88	29.62	9.183	11.59	16.69	12.9	5.1	9.31	11	48.921	653.79	681.85	1.2902	3.6122	16.16	7	17	15.794	15.688	15.741	0.106	56.41	56.654	56.1	56.377	0.554	0.395	-11.76
11091403_110915	328	VC	Synchronous	Mild	51.88	29.53	9.181	11.54	16.65	12.9	5.11	9.26	11	48.932	656.56	677.56	1.2966	3.6173	16.17	10	14	15.763	15.621	15.692	0.142	56.91	57.289	55.97	56.63	1.319	0.393	-11.82
11091403_110915	329	VC	Synchronous	Mild	51.93	29.35	9.178	11.9	17.01	12.3	5.11	9.43	11.4	48.862	662.27	690.52	1.2898	3.6246	16.86	8	17	15.72	15.724	15.722	-0.004	56.88	58.013	56.521	57.267	1.492	0.39	-12.16
11091403_110915	330	VC	Synchronous	Mild	51.66	29.47	9.331	11.56	16.67	12.8	5.11	9.33	11.4	48.888	666.2	683.17	1.2997	3.6148	17.04	6	19	15.771	15.726	15.748	0.045	57.67	57.527	56.571	57.049	0.956	0.383	-11.68
11091403_110915	331	VC	Synchronous	Mild	52.38	29.7	9.206	11.52	16.63	13.1	5.11	9.35	11	48.885	663.09	684.45	1.2966	3.6186	16.41	6	18	15.987	16	15.994	-0.013	57.56	57.351	56.209	56.78	1.142	0.384	-11.75
11091403_110915	332	VC	Synchronous	Mild	52.46	29.73	9.225	11.58	16.7	13	5.12	9.43	11	48.924	665.1	690.01	1.2979	3.616	16.48	7	17	15.942	16.024	15.983	-0.082	57.44	56.691	55.819	56.255	0.872	0.385	-11.89
11091403_110915	334	VC	Synchronous	Mild	52.16	29.94	9.405	12.59	17.7	12.2	5.11	9.35	11.4	49.021	668.56	684.34	1.2911	3.6258	17.15	8	17	15.339	15.353	15.346	-0.014	53.77	54.234	53.703	53.969	0.531	0.376	-12.64
11091403_110915	335	VC	Variability	Mild	51.29	29.56	9.346	12.36	17.48	12.1	5.12	9.39	11.4	48.934	665.71	687.15	1.2886	3.6271	16.98	7	18	15.4	15.333	15.367	0.067	55.02	55.635	54.586	55.111	1.049	0.375	-12.57
11091403_110915	336	VC	Variability	Mild	51.09	29.58	9.193	11.85	16.95	12.6	5.1	9.3	11	48.921	666.26	680.81	1.2954	3.6186	16.33	6	18	15.537	15.417	15.477	0.12	56.25	56.017	55.408	55.713	0.609	0.384	-11.92
11091403_110915	337	VC	Variability	Mild	50.88	29.3	9.145	12.18	17.29	12	5.11	9.38	11	48.975	666.93	686.32	1.2954	3.6173	16.24	4	20	15.3	15.48	15.39	-0.18	55.91	56.561	55.713	56.137	0.848	0.38	-12.4
11091403_110915	338	VC	Variability	Mild	51.75	29.05	9.089	11.51	16.62	12.4	5.11	9.43	11.4	48.904	652.54	690.57	1.2923	3.6246	16.45	8	17	15.272	15.406	15.339	-0.134	56.69	57.559	56.868	57.213	0.691	0.393	-11.7
11091403_110915	339	VC	Variability	Mild	51.33	29.48	9.312	11.71	16.82	12.7	5.11	9.43	11	48.924	666.6	690.03	1.3082	3.6237	16.35	5	19	15.483	15.489	15.486	-0.006	56.94	56.33	55.652	55.991	0.678	0.395	-11.86
11091403_110915	340	VC	Variability	Mild	51.06	29.33	9.304	11.81	16.92	12.4	5.11	9.38	11.4	48.937	653.71	686.36	1.2923	3.6234	16.63	7	18	15.39	15.517	15.454	-0.127	55.37	55.887	54.642	55.264	1.245	0.393	-12.07
11091403_110915	341	VC	Variability	Mild	52.22	29.45	9.168	11.83	16.94	12.5	5.11	9.35	11	48.904	657.28	684.49	1.2954	3.6186	16.07	9	15	15.52	15.44	15.48	0.08	55.56	55.902	54.985	55.444	0.917	0.388	-12.05
11091403_110915	342	VC	Variability	Mild	53.49	29.43	9.156	11.67	16.78	12.6	5.11	9.45	11	48.924	653.21	691.57	1.2928	3.6211	16	8	16	15.664	15.6	15.632	0.064	56	56.442	55.786	56.114	0.656	0.393	-11.86
11091403_110915	348	VC	Variability	Mild	52.28	30	9.425	11.99	17.1	12.9	5.11	9.29	11.4	49.017	665.99	680.23	1.3095	3.6074	17.18	8	17	15.776	15.6	15.688	0.176	55.57	55.151	53.735	54.443	1.416	0.397	-12.23
11091403_110915	351	VC	Variability	Mild	52.62	31.25	9.71	13.05	18.16	13.1	5.11	9.34	11.4	49.148	669.49	684.01	1.3083	3.5545	17.76	4	21	16.037	15.971	16.004	0.066	51.43	51.552	50.374	50.963	1.178	0.39	-13.23
11091403_110915	352	VC	Variability	Mild	54.7	30.53	9.475	13.05	18.13	12.4	5.08	9.25	11.4	49.112	666.19	677.15	1.3157	3.4265	17.34	11	14	16.067	15.771	15.919	0.296	51.88	52.163	50.833	51.498	1.33	0.378	-13.32
11091403_110915	353	VC	Synchronous	Mild	51.26	30.54	9.45	12.62	17.72	12.8	5.1	9.25	11.4	49.095	668.93	677.04	1.3071	3.6098	17.46	11	14	15.609	15.579	15.594	0.03	53.1	51.768	51.067	51.418	0.701	0.384	-12.88
11091403_110915	354	VC	Variability	Severe	42.3	29.49	9.366	12.21	17.33	12.2	5.12	9.36	11.4	48.955	668.36	684.91	1.296	3.5545	16.99	8	17	15.589	15.512	15.55	0.077	56.09	55.982	55.374	55.678	0.608	0.364	-12.36
11091403_110915	355	VC	Variability	Mild	50.85	29.62	9.205	11.74	16.85	12.8	5.11	9.31	11	48.952	666.6	681.54	1.2954	3.6186	16.42	7	17	15.66	15.706	15.683	-0.046	56.82	56.259	55.512	55.886	0.747	0.385	-11.92
11091403_110915	356	VC	Variability	Mild	51.96	29.81	9.233	11.72	16.83	13	5.11	9.34	11	48.948	666.87	683.72	1.2954	3.6186	16.53	4	20	15.849	15.87	15.86	-0.021	56.93	56.783	55.628	56.206	1.155	0.381	-11.84
11091403_110915	357	VC	Variability	Mild	51.6	29.55	9.188	11.65	16.76	12.8	5.11	9.41	11.4	48.936	652.8	688.89	1.2898	3.6258	16.8	4	21	15.857	15.943	15.9	-0.086	56.06	56.772	55.725	56.248	1.047	0.393	-11.82
11091403_110915	358	VC	Variability	Mild	52.06	29.65	9.357	11.64	16.75	12.9	5.11	9.4	11.4	48.952	657.55	688.44	1.2911	3.6258	16.98	8	17	15.858	16.006	15.932	-0.148	56.48	56.823	55.961	56.392	0.862	0.39	-11.86
11091403_110915	359	VC	Variability	Mild	52.35	29.77	9.214	11.67	16.78	13	5.11	9.44	11	48.921	661.59	691.04	1.289	3.6262	16.44	7	17	16.038	15.988	16.013	0.05	56.7	56.895	56.38	56.638	0.515	0.381	-11.78
11091403_110915	361	VC	Variability	Mild	53.37	29.72	9.216	12.24	17.35	12.4	5.11	9.4	11	49.045	655.76	687.83	1.2838	3.6314	16.1	5	19	15.328	15.237	15.282	0.091	53.62	54.09	53.9	53.995	0.19	0.388	-12.32
11091403_110915	362	VC	Synchronous	Mild	52.01	30.19	9.274	12.32	17.42	12.8	5.1	9.32	11	49.029	655.55	681.94	1.2902	3.6237	16.33	9	15	15.5	15.54	15.52	-0.04	53.2	53.606	53.25	53.428	0.356	0.393	-12.51
11091403_110915	363	VC	Synchronous	Mild	52.22	30.01	9.272	12.12	17.22	12.8	5.1	9.36	11	49.01	660.23	685.06	1.2941	3.6211	16.45	7	17	15.596	15.724	15.66	-0.128	54.52	53.952	53.817	53.885	0.135	0.393	-12.28
11091403_110915	364	VC	Variability	Mild	38.67	30.96	9.613	12.3	17.42	13.5	5.12	9.18	11.4	49.064	668.44	671.79	1.3083	3.5655	17.83	10	15	16.584	16.6	16.592	-0.016	54.71	54.445	52.636	53.541	1.809	0.387	-12.52
11091403_110915	365	VC	Variability	Mild	48.39	30.52	9.524	12.77	17.86	12.7	5.09	9.32	11.4	49.154	669.17	682.48	1.2997	3.5532	17.47	10	15	15.548	15.88	15.714	-0.332	52.57	51.793	51	51.397	0.793	0.381	-13.21
11091403_110915	366	VC	Variability	Mild	52.5	30.32	9.478	12.25	17.36	13	5.11	9.29	11.4	49.035	666.73	680.23	1.2972	3.6049	17.33	7	18	15.86	15.7	15.78	0.16	54.42	53.975	52.794	53.385	1.181	0.396	-12.48
11091403_110915	369	VC	Variability	Mild	46.16	30.41	9.346	12.81	17.92	12.5	5.11	9.46	11	49.134	670.43	692.52	1.2966	3.6058	16.74	7	17	15.339	15.494	15.416	-0.155	52.47	51.941	51.205	51.573	0.736	0.379	-12.97
11091403_110915	370	VC	Synchronous	Mild	51.44	29.79	9.227	12.57	17.69	12.1	5.12	9.41	11	48.989	667.73	688.85	1.2915	3.6237	16.44	4	20	15.411	15.375	15.393	0.036	54.21	54.708	54.082	54.395	0.626	0.376	-12.77
11091403_110915	371	VC	Variability	Mild	51.77	29.73	9.367	12.05	17.15	12.6	5.1	9.39	11.4	48.991	656.02	687.57	1.2911	3.6246	16.83	2	23	15.31	15.378	15.344	-0.068	54.46	53.92	52.991	53.456	0.929	0.389	-12.17
11091403_110915	372	VC	Synchronous	Mild	51.68	29.85	9.397	12.1	17.2	12.7	5.1	9.41	11.4	48.967	652.61	688.49	1.2923	3.6234	16.85	7	18	15.697	15.8	15.748	-0.103	53.99	54.739	53.965	54.352	0.774	0.393	-12.32
11091403_110915	373	VC	Synchronous	Mild	52.9	30.15	9.295	12.12	17.24	12.9	5.12	9.42	11	49.014	657.99	689.3	1.2902	3.6237	16.48	5	19	15.881	15.979	15.93	-0.098	54.32	54.717	53.819	54.268	0.898	0.385	-12.26
11091403_110915	375	VC	Synchronous	Mild	49.76	30.4	9.294	12.47	17.56	12.8	5.09	9.29	11.4	49.1	658.03	680.03	1.296	3.5975	17.09	9	16	15.649	15.525	15.587	0.124	52.85	52.5	51.717	52.108	0.783	0.393	-12.72
11091403_110915	376	VC	Synchronous	Mild	51.49	29.94	9.293	12.62	17.73	12.2	5.11	9.39	11.4	48.996	666.1	687.31	1.2911	3.6246	17.12	7	18	15.48	15.35	15.415	0.13	53.89	54.222	53.716	53.969	0.506	0.378	-12.79
11091403_110915	377	VC	Synchronous	Mild	52.32	29.76	9.252	11.94	17.05	12.7	5.11	9.42	11.4	48.957	662.13	689.55	1.2898	3.6271	17.01	7	18	15.58	15.667	15.623	-0.087	55.5	55.384	54.696	55.04	0.688	0.379	-12.11
11091403_110915	378	VC	Synchronous	Mild	52.36	29.9	9.405	12.53	17.63	12.3	5.1	9.41	11.4	48.968	668.73	688.6	1.2911	3.6246	17.28	9	16	15.566	15.713	15.639	-0.147	54.49	55.13	54.866	54.998	0.264	0.375	-12.77
11091403_110915	379	VC	Variability	Mild	52.12	29.96	9.399	12.38	17.5	12.5	5.12	9.43	11.4	48.974	665.29	690.3	1.2874	3.6295	17.18	6	19	15.834	15.663	15.748	0.171	54.87	55.709	54.996	55.353	0.713	0.376	-12.48
11091403_110915	383	VC	Variability	Mild	47.54	30.62	9.369	12.93	18.03	12.6	5.1	9.42	11.4	49.154	661.38	689.28	1.3255	3.5815	17.22	10	15	15.572	15.46	15.516	0.112	51.22	51.106	50.389	50.748	0.717	0.385	-13.21
11091403_110915	384	VC	Variability	Moderate	54.65	29.83	9.625	12.06	17.16	12.7	5.1	9.56	11.9	49.03	653	699.85	1.312	3.3979	17.38	10	16	15.679	14.681	15.18	0.998	55.91	54.082	53.054	53.568	1.028	0.426	-11.87
11091403_110915	385	VC	Variability	Mild	52.1	29.89	9.403	12.24	17.35	12.5	5.11	9.46	11.4	49.045	658.52	692.32	1.2935	3.6234	16.95	6	19	15.496	15.442	15.469	0.054	53.83	54.222	53.11	53.666	1.112	0.396	-12.44
11091403_110915	389	VC	Variability	Mild	50.93	31.94	9.595	12.94	18.05	13.9	5.11	9.46	11	49.165	660.09	692.39	1.3312	3.5712	17.37	5	19	17.091	17.195	17.143	-0.104	51.18	50.67	49.359	50.014	1.311	0.388	-13.16
11091403_110915	390	VC	Variability	Mild	54.03	31.8	9.698	12.61	17.72	14.1	5.11	9.42	11.4	49.115	654.27	689.2	1.2935	3.5274	17.93	5	20	17.13	17.25	17.19	-0.12	52.17	51.282	50.408	50.845	0.874	0.393	-12.88
11091403_110915	392	VC	Variability	Mild	53.15	31.17	9.471	12.43	17.54	13.6	5.11	9.47	11	49.114	662.56	692.92	1.3043	3.6032	17.13	7	17	16.507	16.906	16.706	-0.399	53.43	51.731	50.982	51.356	0.749	0.391	-12.82
11091403_110915	393	VC	Synchronous	Mild	52.48	31.26	9.493	12.34	17.45	13.8	5.11	9.26	11	49.07	658.51	677.85	1.2992	3.6147	17.14	3	21	16.817	17.086	16.951	-0.269	53.4	52.726	51.465	52.096	1.261	0.395	-12.61
11091403_110915	395	VC	Variability	Mild	47.43	32.47	9.817	13.62	18.71	13.8	5.09	9.43	11.4	49.251	664.15	690.41	1.3391	3.4683	18.35	6	19	17.233	17.242	17.238	-0.009	49.03	49.441	48.17	48.806	1.271	0.383	-13.95
11091403_110915	397	VC	Variability	Mild	52.88	30.75	9.541	12	17.12	13.6	5.12	9.36	11.4	49.045	667.69	685.1	1.3009	3.6148	17.85	6	19	16.626	16.847	16.736	-0.221	55.71	54.876	53.889	54.383	0.987	0.385	-12.26
11091403_110915	398	VC	Variability	Mild	54.21	30.43	9.521	11.63	16.74	13.7	5.11	9.37	11.4	49.012	667.14	686.18	1.2923	3.6098	17.75	2	23	16.672	16.957	16.815	-0.285	57.37	56.726	55.735	56.23	0.991	0.393	-11.85
11091403_110915	399	VC	Variability	Mild	53.58	30.52	9.54	11.55	16.68	13.8	5.13	9.39	11.4	49.007	668.11	687.38	1.2935	3.6111	17.85	5	20	16.881	17.16	17.02	-0.279	57.85	57.279	56.172	56.725	1.107	0.39	-11.77
11091403_110915	400	VC	Variability	Mild	54.26	30.55	9.335	11.5	16.61	13.9	5.11	9.44	11	48.951	650.92	691.18	1.2902	3.6237	16.67	9	15	17.036	17.22	17.128	-0.184	56.63	57.24	56.205	56.722	1.035	0.393	-11.72
11091403_110915	401	VC	Synchronous	Mild	53.44	30.46	9.393	11.99	17.1	13.4	5.11	9.47	11.4	48.989	664.4	692.99	1.2911	3.6258	17.73	5	20	16.986	17.28	17.133	-0.294	56.8	57.489	56.17	56.829	1.319	0.376	-12.22
11091403_110915	402	VC	Synchronous	Mild	54.18	30.68	9.424	11.78	16.9	13.8	5.12	9.53	11.4	48.978	664.5	697.94	1.2886	3.6271	17.87	4	21	17.169	17.429	17.299	-0.26	56.95	57.281	56.344	56.812	0.937	0.376	-11.72
11091403_110915	403	VC	Variability	Mild	53.83	30.69	9.555	12.07	17.18	13.5	5.11	9.46	11.4	48.983	667.3	692.21	1.2972	3.6185	17.95	5	20	17.091	17.475	17.283	-0.384	56.54	57.123	56.095	56.609	1.028	0.38	-12.26
11091403_110915	404	VC	Synchronous	Mild	54.34	30.95	9.457	11.65	16.76	14.2	5.11	9.44	11	49.002	652.36	690.99	1.2877	3.6262	17	2	22	17.307	17.645	17.476	-0.338	56.06	56.825	55.526	56.175	1.299	0.393	-11.85
11091403_110915	405	VC	Synchronous	Mild	54.11	31.24	9.551	11.85	16.97	14.3	5.12	9.44	11	49.016	656.14	690.83	1.2902	3.6237	17.26	4	20	17.388	17.715	17.552	-0.327	55.45	55.53	54.307	54.919	1.223	0.391	-12.08
11091403_110915	406	VC	Variability	Mild	52.94	30.72	9.39	11.92	17.03	13.7	5.11	9.44	11.4	49.03	653.37	690.78	1.2886	3.6271	17.55	5	20	16.914	17.145	17.029	-0.231	54.79	55.324	54.616	54.97	0.708	0.394	-12.07
[truncated: 1,352 more rows]
[truncated: 1 more columns]

## Sheet: Regression Crs
		n	3174			Plots of Regression Intervals | Real Statistics Using Excel (real-statistics.com)
[truncated: 3,175 more rows]

[truncated: 2 more sheets: Regression Rrs, Vent parameters]
