# Supplementary material for: A novel method to calculate compliance and airway resistance in ventilated patients
Source: Intensive Care Med Exp. 2022 Dec 30;10:55. doi: 10.1186/s40635-022-00483-2 (PMC9800666; doi:10.1186/s40635-022-00483-2)
Supplement: Supplementary file 4 — Additional file 4. Experimental data results. [file 40635_2022_483_MOESM4_ESM.xlsx]

## Sheet: Computed Dynamic Method
Model results using Maquet 1 liter Test Lung 190 and a Maquet Servo S ventilator												Transition epochs
Two tidal volumes - 300 and 400 mL											RVI = Respiratory rate variability %
Three PEEP levels - 0, 5 and 10 cmH2O											C_rs = Respiratory system compliance cmH2O·mL-1
Analyzed breaths = 880				Epochs = 30							R_rs = Respiratory system resistance cmH2O·s· L-1
Input								Results
Epoch	Mode	Breaths	Peak_P	RR	TV	PEEP		RVI	C_rs	R_rs	Plateau
1	VC	32	17.12	15.1	298.5	0.1		8.5	21.551	7.753	13.9509
2	VC	30	17.1	14.6	302	0.1		9	21.555	7.77	14.1107
3	VC	31	17.12	14.6	301.97	0.1		9.5	21.473	7.723	14.1628
4	VC	30	17.15	14.6	301.74	0.1		9	21.4	7.63	14.2
5	VC	30	17.15	14.6	301.94	0.1		9	21.503	7.75	14.1418
6	VC	30	17.16	14.6	301.21	0.1	151	9	21.413	7.56	14.1667
7	VC	31	19.8	15.1	300.81	0.1		9	22.726	8.158	13.3364
8	VC	30	20.94	14.6	300.31	4.9		9.5	23.114	8.16	17.8926
9	VC	31	20.92	15.1	300.48	4.9		9.5	23.134	8.187	17.8887
10	VC	29	20.9	14.6	301.93	4.9		9	23.232	8.328	17.8963
11	VC	30	20.9	15.1	300.74	4.9		9.5	23.275	8.32	17.8212
12	VC	30	20.86	14.6	301.9	4.9	150	9	23.285	8.31	17.8654
13	VC	28	23.23	14.6	300.85	4.9		9.5	25.566	8.25	16.6676
14	VC	31	24.28	14.6	301.88	9.8		9	26.429	8.303	21.2223
15	VC	30	24.3	14.6	301.18	9.8		9	26.385	8.13	21.2148
16	VC	26	24.27	15.1	301.04	9.9		9	26.4	8.123	21.303
17	VC	11	24.32	14.6	302.18	10		8	26.555	8.264	21.3794
18	VC	15	24.29	15.1	303.87	9.9	113	9	26.294	8.06	21.4566
19	VC	0	22.96	14.6	367.83	10		-26	999	999	10.3682
20	VC	31	22.36	14.6	401.07	0.1		10	23.082	10.065	17.4759
21	VC	31	22.43	14.6	401.24	0.1		9.5	22.998	10.026	17.5467
22	VC	31	22.47	14.6	402	0.1		10	23.082	10.335	17.5162
23	VC	31	22.53	14.6	402.1	0.1		9	22.979	10.094	17.5986
24	VC	31	22.49	14.6	399.8	0.1	155	10	22.846	10.035	17.5998
25	VC	31	25.01	14.6	402.28	0.1		9	24.111	10.703	16.7845
26	VC	29	26.13	14.6	400.72	4.9		9.5	24.621	11.038	21.1755
27	VC	32	26.12	15.1	395.66	4.9		9	24.774	10.987	20.8708
28	VC	30	26.05	14.6	400.12	4.9		9.5	24.599	10.9	21.1657
29	VC	32	26.1	15.1	399.72	4.8		9	24.77	10.997	20.9373
30	VC	31	26.12	14.6	400.6	4.8	154	9.5	24.708	11.148	21.0134
31	VC	32	28.29	15.1	400.51	4.9		9.5	26.773	10.819	19.8595
32	VC	31	29.34	14.6	399.32	9.9		9.5	27.706	10.829	24.3128
33	VC	32	29.31	15.1	401.39	9.9		9.5	28.098	10.987	24.1854
34	VC	31	29.33	14.6	400.28	9.8		9.5	27.95	10.935	24.1213
35	VC	32	29.29	15.1	401.43	9.9		9.5	28.206	10.969	24.1321
36	VC	31	29.28	14.6	400.91	9.9	157	9.5	28.106	11.042	24.1642
					Total breaths		880

## Sheet: Measured Flow
	Airway Flow L/min
Epoch No.	1	2	3	4	5	6	7	8	9	10	11	12	13	14	15	16	17	18	19	20	21	22	23	24	25	26	27	28	29	30	31	32	33	34	35	36
Time (s)
0	21.45	-0.29	21.5	-3.93	-0.06	-5.68	-0.06	-28.48	-0.06	0	0	21.33	0.06	21.39	0.18	20.98	-11.78	0.06	-30.7	-0.06	-47.76	-0.06	-67.97	-0.18	3.75	0.06	28.42	0.35	28.59	-17.58	0	-21.15	-0.18	-22.62	0	-24.08
0.032	21.45	-0.23	21.5	-2.29	4.8	-4.34	-0.06	-25.9	-0.06	0	0.06	17.64	0.12	21.45	0.29	21.45	-10.2	0.06	-28.48	-0.18	-46.53	-0.06	-54.08	-0.06	0.12	0.06	28.65	0.29	28.65	-15.7	0	-19.4	-0.06	-20.98	-0.18	-22.68
0.064	21.45	-0.23	21.45	-1.29	10.9	-3.16	-0.06	-23.91	-0.06	0	0.12	0.12	0.06	21.39	0.23	21.62	-8.32	-0.06	-27.42	-0.18	-44.53	-0.06	-45.53	0	0	0.06	28.65	0.53	28.54	-13.77	0	-18.16	-0.06	-19.45	0	-20.86
0.096	21.45	-0.18	21.45	-0.64	16.23	-1.64	4.57	-21.45	-0.06	-42.31	0	0	0.18	21.39	0.18	21.39	-5.98	0.06	-25.55	-0.18	-40.9	-0.06	-44.94	0	0.06	0	28.48	0.35	28.13	-11.89	0.06	-16.23	-0.18	-17.64	0	-19.28
0.128	21.39	-0.23	21.39	-0.18	21.97	-0.94	10.72	-18.99	-0.06	-68.56	-0.06	0	0	21.33	0.12	21.21	-4.69	-0.06	-23.61	-0.06	-40.55	0	-42.31	-0.18	0	0.06	28.24	0.18	28.48	-9.67	5.68	-14.24	-0.06	-15.59	-0.06	-17.93
0.16	21.45	-0.23	21.45	-0.18	21.5	-0.47	15.94	-17.29	-0.18	-47.7	-0.06	0	0.06	0.12	0.12	21.39	-3.28	0	-21.56	-0.18	-37.44	-0.18	-42.01	0	0	-0.06	28.65	0.35	28.59	-7.38	13.71	-12.77	0	-14.53	5.74	-15.65
0.192	21.45	-0.18	21.45	-0.18	21.45	-0.18	21.5	-15.35	-0.06	-39.14	-0.06	0	0	0	0.18	21.21	-2.23	0.06	-20.51	-0.06	-35.57	-0.06	-38.67	0	0	0.06	28.65	0.35	28.42	-5.33	23.97	-11.13	5.1	-12.83	13.65	-14.06
0.224	21.45	-0.23	21.45	-0.29	21.45	-0.23	21.5	-13.71	-0.06	-33.87	-0.06	0	0	0	0.23	21.39	-1.46	0	-19.75	-0.18	-34.75	-0.06	-37.09	-0.18	0	0.06	28.42	0.29	28.42	-3.4	28.71	-9.43	13.18	-11.07	21.39	-12.72
0.256	21.45	-0.18	21.45	-0.23	21.45	-0.35	21.45	-10.66	-0.06	-31.7	-0.06	0	0	0	0.18	21.39	-0.94	0.12	-16.88	0	-32.99	0	-35.39	0	0	-0.06	28.54	0.18	28.65	-1.99	28.59	-7.27	20.68	-9.2	29.53	-10.2
0.288	21.5	-0.23	21.45	-0.41	21.45	-0.35	21.5	-8.14	-0.06	-32.93	0.06	0	0	0	0.12	21.45	-0.41	0.06	-14.77	0	-30.47	0	-32.93	-0.06	0	-0.06	28.54	0.18	28.36	-1.46	28.36	-5.51	28.89	-7.32	28.48	-8.85
0.32	21.39	-0.18	21.39	-0.47	21.39	-0.29	21.5	-6.68	-0.06	-32.46	-0.18	0	0	0	0.12	21.15	-0.29	0.12	-13.24	0	-28.36	0	-31.58	-0.06	0	-0.06	28.59	0.12	28.65	-0.53	28.83	-3.87	28.54	-5.8	28.48	-7.27
0.352	21.45	-0.18	21.39	-0.18	21.45	-0.47	21.45	-4.28	0	-30.41	-0.18	0	-0.06	0	0.06	21.33	-0.06	0	-12.19	-0.06	-25.67	0	-28.89	-0.06	0	-0.06	28.59	0.12	28.59	-0.18	28.42	-2.52	28.48	-4.04	28.42	-5.68
0.384	0.18	-0.18	21.39	-0.29	21.45	-0.35	21.5	-2.46	-0.18	-28.36	-0.18	0	-0.18	0	0.12	21.33	-0.06	0	-10.02	-0.06	-23.79	0	-26.6	0	0	0	28.48	0.18	28.48	0	28.89	-1.82	28.42	-2.75	28.42	-3.98
0.416	0	-0.18	21.39	-0.23	21.45	-0.35	21.39	-1.46	-0.18	-26.31	-0.06	0	-0.06	0	0.12	21.21	0.06	0.06	-7.79	-0.06	-21.86	0	-25.25	-0.06	-8.32	-0.06	0.18	0.06	28.48	0	28.48	-1	28.65	-1.41	28.65	-2.23
0.448	0	-0.18	21.45	-0.23	21.45	-0.29	21.45	-0.53	-0.06	-24.26	-0.18	0	-0.06	0	0.23	21.15	0.12	3.69	-6.15	-0.06	-20.16	0	-22.85	0	-77.05	-0.18	0	0	28.48	0.18	28.54	-0.7	28.48	-0.94	28.42	-1.64
0.48	0	-0.06	21.45	-0.18	21.45	-0.23	21.45	-0.35	-0.18	-22.09	0	-37.85	-0.18	0	0.12	21.33	0.12	11.48	-4.34	-0.06	-17.75	0	-21.21	-0.06	-56.96	-0.18	0	0	28.83	0.29	28.71	-0.53	28.54	-0.82	28.42	-1.05
0.512	0	-0.06	21.45	-0.18	21.45	-0.18	21.45	-0.23	-0.18	-19.86	-0.18	-61.76	-0.18	0	0	21.39	0.18	17.11	-2.99	0	-15.47	-0.06	-18.4	0	-45.18	-0.06	0	0	28.54	0.29	28.59	-0.06	28.48	-0.29	28.48	-0.53
0.544	0	-0.18	21.45	-0.23	21.39	-0.23	21.45	0.23	-0.18	-17.87	-0.06	-43.71	0	0	0.12	21.39	0.29	21.62	-1.99	0	-14.65	0	-16.93	-0.18	-45.29	-0.18	0	0	28.48	0.29	28.59	-0.18	28.48	-0.47	28.59	-0.53
0.576	0	-0.06	21.45	-0.18	21.45	-0.29	21.45	0.35	-0.18	-15.59	-0.06	-39.61	-0.18	-50.16	0.06	21.39	0.12	21.45	-1.11	-0.06	-12.89	-0.06	-15.35	0	-42.42	0	0	-0.06	28.42	0.35	28.48	-0.06	28.83	0	28.59	-0.06
0.608	0	-0.06	21.45	-0.23	21.45	-0.29	21.39	0.35	0	-13.95	-0.06	-33.99	-0.06	-62.99	0	21.33	0.29	21.45	-0.59	-0.06	-11.54	0	-13.54	0	-41.37	-0.06	0	-0.06	28.65	0.23	28.48	0	28.59	-0.06	28.48	-0.06
0.64	0	-0.18	21.39	-0.29	21.45	-0.29	21.45	0.29	-0.18	-11.89	-0.18	-32.23	-0.18	-39.73	-0.06	21.39	0.23	21.33	-0.59	-0.06	-9.84	6.27	-12.42	-0.06	-38.85	0	0	0	28.65	0.35	28.36	0.18	28.42	0.06	28.48	0
0.672	0	-0.06	21.45	-0.23	21.45	-0.29	21.45	0.29	-0.18	-9.08	-0.18	-32.76	0	-27.01	0	21.39	0.29	21.45	-0.18	0	-8.56	14.06	-10.37	0	-37.15	-0.06	0	0	28.13	0.23	28.59	0.06	28.65	0.12	28.48	0
0.704	0	-0.06	21.45	-0.23	21.39	-0.23	21.45	0.47	-0.06	-7.03	-0.18	-31.76	-0.06	-31.76	-0.06	21.39	0.23	21.39	-0.06	7.62	-7.09	22.03	-8.91	0.06	-35.63	-0.18	0	0	0.18	0.18	28.59	0.23	28.48	0.06	28.48	0.06
0.736	0	-0.18	21.45	-0.06	21.45	-0.23	21.39	0.53	5.68	-4.75	-0.06	-30.18	-0.06	-35.98	0	21.39	0.18	21.39	0	15	-6.09	29.24	-7.97	0	-33.34	-0.06	0	-0.06	0	0.06	28.54	0.12	28.71	-0.06	28.48	0.18
0.768	0	-0.18	0.23	-0.18	21.45	-0.23	21.39	0.53	11.66	-2.81	-0.06	-28.07	-0.06	-33.17	0	21.39	0.23	21.39	0.06	22.74	-4.92	28.89	-6.68	-0.06	-30.94	-0.06	0	0	0	0.23	28.59	0.18	28.65	0.06	28.42	0.18
0.8	-31.93	-0.06	0.06	-0.18	21.45	-0.18	21.39	0.41	19.04	-1.82	-0.06	-26.43	-0.06	-30	0	0.23	0.23	21.27	0.12	28.95	-3.87	28.65	-5.74	5.22	-29.24	0	0.06	0.06	0	0.12	28.59	-0.06	28.59	0.18	28.36	0.18
0.832	-59.42	-0.18	0	-0.18	21.45	-0.18	21.45	0.47	21.45	-0.76	-0.06	-23.67	-0.06	-28.24	0	0.06	0.23	21.56	0.18	28.65	-3.16	28.54	-4.45	12.95	-27.31	-0.06	-43.48	0	0	0.06	28.36	0.12	28.48	0.18	28.48	0.12
0.864	-43.65	-0.06	0	-0.18	21.45	-0.18	21.39	0.47	21.39	-0.7	0.06	-21.45	-0.06	-27.07	0.06	0	0.18	21.33	0.18	28.54	-2.64	28.89	-3.4	21.09	-25.37	-0.06	-80.98	-0.06	0	0	28.36	0.06	28.48	0.12	28.48	0.23
0.896	-40.14	-0.06	0	-0.18	21.45	-0.18	21.39	0.35	21.33	0.18	-0.06	-20.27	-0.18	-25.67	-0.06	0	0.23	21.33	0.18	28.36	-2.05	28.65	-2.75	28.89	-22.44	-0.06	-48.52	-0.06	0	0.18	28.36	-0.06	28.65	0.18	28.48	0.12
0.928	-37.97	-0.06	0	-0.18	0.23	-0.06	21.39	0.29	21.33	0.06	-0.06	-17.99	-0.06	-23.61	0	0	0.12	21.33	0.18	28.54	-1.52	28.71	-2.23	28.71	-21.09	-0.18	-47.46	0	0	0.06	28.54	-0.06	28.36	0.12	28.54	0.12
0.96	-35.22	-0.06	0	-0.06	0	-0.18	21.45	0.18	21.33	0.18	0	-16	0	-21.74	0.12	0	0.12	21.39	0.29	28.48	-1.17	28.71	-1.64	28.71	-18.69	-0.06	-40.9	0	0	0	28.54	0	28.3	0.12	28.48	0.06
0.992	-33.63	-0.18	0	-0.18	0	-0.06	0.23	0.18	21.33	0.18	-0.06	-13.24	-0.18	-19.98	-0.18	0	0.18	21.39	0.23	28.42	-0.82	28.42	-1.11	28.48	-16.99	-0.06	-36.45	0.06	0	-0.06	28.48	-0.06	28.59	0.12	28.42	0.18
1.024	-31.06	-0.06	0	-0.18	0	-0.18	0.06	0.29	21.39	0.35	-0.06	-11.13	-0.18	-19.1	-0.06	0	0.29	21.39	0.23	28.65	-0.7	28.48	-0.76	28.54	-15.76	-0.06	-37.21	-0.06	0	0	0.18	-0.06	28.42	0.06	28.42	0.12
1.056	-29.06	-0.06	0	-0.06	0	-0.18	0	0.06	21.39	0.41	-0.06	-9.08	-0.06	-16.58	0	0	0.18	21.15	0.12	28.83	-0.53	28.42	-0.47	28.77	-13.65	-0.06	-37.97	0	0	-0.06	0	-0.18	28.48	0.18	0.23	0.23
1.088	-27.77	0	0	-0.06	0	-0.06	0	0.12	21.39	0.35	0	-6.97	-0.06	-14.41	-0.06	0	0.23	21.39	0.06	28.65	-0.47	28.71	-0.29	28.59	-12.54	0	-37.09	0	0	-0.06	0	0	0.29	0	0.12	0.18
1.12	-24.9	0	0	-0.06	0	-0.06	0	0	21.33	0.41	5.86	-4.86	-0.06	-12.77	-0.06	0	0.18	21.45	0.18	28.3	-0.41	28.71	-0.23	28.54	-10.37	0	-34.75	0	-44.77	-0.06	0.06	0	0.12	0.06	0	0.12
1.152	-23.09	-0.06	0	-0.06	0	-0.06	0	0.12	21.27	0.41	11.72	-2.23	-0.06	-11.25	-0.06	0	0.12	21.33	0.18	28.89	-0.29	28.54	-0.18	28.77	-9.14	-0.06	-33.05	0	-84.55	-0.06	0	-0.18	0	0.12	0	0.18
1.184	-21.86	-0.06	-0.06	-0.06	0	-0.06	0	0.18	21.33	0.29	17.23	-1.93	0.12	-9.61	-0.06	0	0.18	21.39	0.29	28.3	-0.29	28.59	-0.23	28.48	-8.14	0	-31.17	0	-50.28	-0.06	0	-0.06	0	0.12	0	0
1.216	-17.87	0.06	-63.69	-0.18	0	-0.06	0	0.06	21.39	0.35	21.91	-0.53	-0.06	-7.44	0	-0.06	0.06	21.39	0.18	28.3	-0.29	28.3	-0.18	28.42	-6.5	10.2	-28.54	0	-46.64	-0.06	0	0	0	0.06	0	0
1.248	-16.47	0	-48.05	-0.06	0	-0.06	0	-0.06	21.39	0.35	21.45	-0.35	0	-5.68	0	-58.01	0.12	21.39	0.18	28.3	-0.29	28.77	-0.23	28.42	-5.39	17.46	-27.6	0	-41.43	-0.18	0	-0.06	0	0	0	0
1.28	-14.94	-0.06	-40.02	-0.06	0	-0.06	0	-0.06	21.15	0.35	21.39	-0.06	1.99	-3.98	-0.06	-53.03	0.06	21.39	0.06	28.3	-0.23	28.59	-0.18	28.42	-4.45	24.96	-25.55	0	-36.51	-0.06	0	0	0	-0.18	0	0.06
1.312	-13.71	-0.06	-39.14	-0.06	0	-0.06	0	-0.06	21.39	0.23	21.39	0.23	6.62	-2.46	-0.06	-31.47	0.06	21.39	0.23	28.65	-0.23	28.54	-0.18	28.42	-3.69	28.59	-24.14	0.06	-37.21	0	0	-0.18	0	-0.06	0	0
1.344	-11.78	0	-36.97	-0.06	-24.14	-0.18	0	0	21.39	0.29	21.39	0.29	14.18	-1.7	-0.06	-28.13	0.06	0.18	0.06	28.3	-0.23	28.36	-0.23	28.71	-2.87	28.65	-22.03	-0.06	-38.44	-0.18	0	-0.18	0	-0.06	0	0
1.376	-10.25	0	-34.45	-0.06	-62.11	-0.06	0	-0.06	21.21	0.18	21.39	0.47	19.57	-0.88	-0.06	-34.1	0.06	0	0.18	28.42	-0.18	28.42	-0.18	28.24	-1.88	28.59	-18.87	0	-37.15	-0.06	0	-0.06	0	0	0	0.06
1.408	-8.73	0	-32.4	-0.06	-45.88	-0.06	-20.51	-0.06	21.33	0.18	21.33	0.47	21.39	-0.59	0.12	-35.1	0.06	0	0.18	28.54	-0.18	28.42	-0.18	28.48	-1.46	28.54	-17.23	-0.06	-35.16	-0.06	0.06	-0.06	0	-0.18	0	0.06
1.44	-7.15	0	-31.11	-0.06	-40.2	-0.06	-62.17	-0.06	21.39	0.18	21.45	0.53	21.39	-0.18	0.06	-31.47	0	0	0.12	28.42	-0.18	28.48	-0.06	28.65	-0.94	28.48	-15.59	-0.06	-33.69	-0.06	-38.97	-0.18	0	-0.18	0	-0.06
1.472	-5.8	0	-28.65	-0.06	-38.32	-0.06	-46.47	-0.06	21.39	0.18	21.39	0.53	21.33	-0.23	-0.06	-29.24	0	0	0.06	28.65	-0.18	28.54	-0.18	28.48	-0.94	28.95	-13.71	0	-31.23	-0.06	-73.6	0	0	-0.06	-29.94	0
1.504	-4.1	0	-26.08	0	-35.51	-0.06	-40.37	-0.06	21.39	0	21.45	0.47	21.39	-0.06	-0.18	-27.48	-0.06	0	0.12	28.42	-0.18	28.59	-0.18	28.42	-0.59	28.77	-11.66	0	-29.12	-0.18	-51.39	-0.18	-25.31	0	-84.91	-0.06
1.536	-2.81	0	-23.85	-0.06	-34.1	-0.06	-38.85	-0.06	21.33	0.06	21.45	0.47	21.39	0.06	0	-27.19	-0.06	0	0.18	28.42	-0.06	0.29	-0.18	28.3	-0.35	28.48	-8.79	0	-27.19	-0.06	-47.23	-0.12	-88.13	0	-56.31	-0.06
1.568	-1.64	4.51	-21.62	-0.06	-31.76	-0.18	-35.33	-0.06	21.15	0	21.39	0.41	21.33	0.23	7.03	-25.55	0	0	0.18	28.13	-0.18	0.06	-0.18	28.48	-0.23	28.36	-6.68	-0.06	-25.55	-0.18	-41.54	-0.18	-58.01	-0.06	-33.17	-0.06
1.6	-0.94	10.55	-18.99	-0.06	-29.42	-0.06	-34.86	-0.06	17.52	0.06	21.45	0.41	21.33	0.23	12.77	-22.09	0	0	0.18	0.23	-0.18	0	-0.06	28.42	-0.29	28.42	-4.51	-0.18	-23.85	-0.18	-36.45	-0.06	-33.46	0	-34.45	-0.06
1.632	-0.53	15.88	-17.99	-0.06	-27.77	-0.06	-32.23	0.06	0.12	0.12	21.39	0.35	21.39	0.29	18.22	-20.98	0	0	0.18	0.06	-0.18	0	-0.06	28.65	-0.29	28.42	-2.87	0	-22.15	0	-37.56	-0.06	-34.63	0	-42.25	0
1.664	-0.23	21.68	-15.7	-0.18	-25.55	-0.06	-30.29	0	0	0	21.39	0.29	21.39	0.29	21.45	-19.69	0	0	0.18	0	-0.18	0	-0.06	28.42	-0.35	28.65	-1.82	3.4	-19.1	0	-38.38	-0.06	-42.25	0	-40.78	-0.18
1.696	-0.18	21.45	-13.77	-0.06	-23.61	-0.06	-27.48	0	0	-0.06	21.39	0.35	21.39	0.18	21.33	-18.05	-0.06	0	0.18	0	-0.18	0	-0.06	0.23	-0.29	28.36	-0.82	11.84	-17.17	-0.18	-37.03	-0.06	-40.84	0	-36.92	-0.18
1.728	-0.18	21.45	-12.07	-0.06	-21.5	-0.06	-25.9	-0.06	0	0	21.39	0.18	21.21	0.23	21.39	-16.35	-0.06	0	0.18	0	-0.18	0.06	-0.18	0	-0.29	28.71	-0.29	19.4	-15.76	0	-35.57	-0.06	-37.74	-0.06	-32.93	-0.18
1.76	-0.35	21.45	-11.31	0	-18.46	-0.06	-23.38	-0.06	0	-0.06	21.39	0.18	21.39	0.23	21.5	-14.06	0.06	-35.98	0.18	0	-0.18	0	-0.06	0	-0.23	28.42	-0.06	28.83	-13.54	-0.06	-33.22	-0.18	-33.93	0	-32.99	-0.06
1.792	-0.41	21.45	-9.61	-0.06	-17.17	-0.06	-21.86	-0.06	0	-0.06	21.39	0.12	21.39	0.23	21.39	-12.54	0	-67.33	0.12	0	-0.06	0	-0.06	0.06	-0.23	28.48	0.06	28.48	-11.6	-0.06	-31.11	-0.06	-33.17	0	-32.93	-0.18
1.824	-0.18	21.5	-8.03	-0.06	-15.94	-0.18	-19.81	-0.06	0	-0.06	21.39	0.12	21.39	0.23	21.33	-10.49	0	-45	0.12	0	-0.18	0	-0.18	0	-0.18	28.42	0.12	28.48	-9.2	-0.06	-29.47	-0.06	-31.99	0	-30.7	0
1.856	-0.41	21.45	-6.45	-0.06	-13.59	-0.06	-17.05	-0.06	0	-0.06	21.45	0.12	21.27	0.23	21.39	-9.26	-0.06	-29.71	0.12	0	0	0	-0.06	0	-0.18	28.42	0.35	28.71	-6.86	-0.06	-27.48	-0.18	-30.59	0	-28.65	-0.18
1.888	-0.35	21.45	-4.86	-0.06	-12.42	-0.06	-15.53	0	0	-0.06	21.33	0	21.39	0.18	21.33	-7.56	-0.06	-29.06	0	0	-0.06	0	-0.18	0	-0.29	28.48	0.35	28.48	-5.16	-0.06	-25.43	-0.06	-29.24	-0.06	-27.01	0
1.92	-0.23	21.45	-3.63	0.06	-10.08	-0.06	-13.95	0	0	0	21.33	0.18	21.27	0.23	21.39	-5.33	-0.06	-35.63	0.06	0	-0.06	0	0	0	-0.18	28.48	0.29	28.48	-2.87	0	-23.67	0	-27.07	0	-25.14	0
1.952	-0.18	21.5	-2.46	2.29	-8.67	-0.06	-12.48	0	0	-0.06	21.45	-0.06	21.33	0.18	21.39	-3.34	-0.06	-34.22	0.12	0	-0.06	-33.22	-0.18	0	-0.23	28.65	0.29	28.65	-1.88	0	-21.09	0	-25.84	-0.06	-24.08	-0.06
1.984	-0.23	21.45	-1.52	7.79	-7.62	0	-11.13	0	0	-0.06	21.15	-0.06	21.33	0.06	21.39	-2.23	-0.06	-31.29	0.12	0.06	0	-75.06	-0.06	0	-0.18	28.54	0.41	28.48	-0.64	0	-19.45	-0.06	-24.43	0	-22.33	-0.06
2.016	-0.29	21.45	-0.7	13.42	-6.21	6.8	-9.2	-0.06	0	-0.06	0.12	0	21.27	0	21.15	-1.82	0.06	-28.48	0.12	-38.91	-0.06	-51.45	-0.06	0	-0.18	28.54	0.35	28.42	-0.59	-0.06	-17.64	-0.18	-22.74	0.06	-20.92	-0.18
2.048	-0.23	21.45	-0.35	18.99	-4.63	12.42	-7.68	-0.18	-38.61	0.06	0	0.06	21.09	0.06	21.39	-1.05	0	-27.48	0	-69.2	-0.06	-46.23	-0.06	0	-0.18	28.42	0.35	28.42	0	-0.06	-15.7	-0.06	-20.98	0	-19.4	0
2.08	-0.29	21.45	-0.18	21.56	-2.99	17.99	-6.68	-0.06	-61.47	-0.06	0	-0.06	21.39	0.18	21.39	-0.53	-0.06	-26.13	0.12	-49.57	0	-43.77	-0.18	0	-0.18	23.79	0.35	28.3	-0.18	0	-13.83	-0.06	-19.34	0	-17.29	0
2.112	-0.29	21.45	-0.18	21.45	-2.05	21.74	-4.63	-0.06	-43.24	-0.06	0	0	21.15	0.06	21.15	-0.23	2.99	-24.26	0.06	-44.88	-0.06	-42.01	-0.06	-25.84	-0.18	0.18	0.18	28.48	0.18	3.87	-11.31	-0.06	-17.29	0	-15.94	-0.06
2.144	-0.35	21.45	-0.29	21.45	-1.05	21.45	-3.57	-0.06	-39.38	0	0	-0.06	21.33	0	21.39	-0.18	9.38	-21.86	0.06	-43.71	-0.06	-40.43	-0.18	-78.81	-0.18	0	0.23	28.65	0.12	12.31	-9.38	-0.12	-15.7	0	-14.06	0
2.176	-0.23	21.45	-0.35	21.45	-0.53	21.45	-1.99	-0.06	-33.99	0	0	-0.18	11.07	-0.06	21.15	-0.06	16.41	-20.39	0.18	-40.9	0	-38.32	-0.06	-48.46	-0.06	0	0.29	28.65	0.41	19.92	-7.09	11.72	-14.18	4.22	-12.48	-0.06
2.208	-0.18	21.45	-0.35	21.45	-0.18	21.45	-1.17	-0.06	-32.58	0	0	-0.06	0.12	0	21.33	0.12	21.5	-19.28	0.12	-39.85	0.06	-36.45	-0.06	-46.47	-0.18	0	0.23	28.36	0.35	27.36	-5.33	19.28	-12.77	12.36	-10.9	4.39
2.24	-0.23	21.45	-0.41	21.45	-0.06	21.45	-0.76	0	-32.46	0	0	-0.06	0	0	21.33	0.18	21.45	-17.23	0	-37.85	0	-34.28	0.06	-44.42	0	0	0.23	28.48	0.35	28.36	-3.34	26.95	-10.9	20.16	-8.79	12.72
2.272	-0.18	21.45	-0.35	21.39	-0.18	21.45	-0.29	-0.06	-31.88	-0.06	0	-0.06	0	0.06	21.39	0.23	21.39	-15.35	0.06	-35.22	0	-32.99	0	-41.43	-0.06	0	0.18	28.48	0.18	28.54	-1.7	28.65	-8.61	27.66	-7.27	20.22
2.304	-0.06	21.39	-0.23	21.45	-0.18	21.39	-0.06	-0.18	-30.59	0.06	0	0	0	-0.06	21.39	0.29	21.39	-13.54	0.12	-33.93	0	-30	0	-40.9	-0.18	0	0	28.48	0.23	28.48	-1.11	28.54	-6.97	28.48	-5.63	28.13
2.336	-0.18	21.45	-0.23	21.45	-0.35	21.45	-0.18	0	-28.24	-0.06	0	0	0	-0.06	21.27	0.12	21.33	-12.31	0.06	-31.52	0.06	-28.36	0.06	-38.2	0	0	0.12	28.48	0.18	28.48	-0.47	28.59	-5.39	28.36	-3.93	28.65
2.368	-0.18	21.39	-0.23	21.45	-0.41	21.45	-0.35	0	-26.31	0.06	0	0	0	0	21.27	0.23	21.27	-10.37	-0.06	-29.83	0.06	-26.54	-0.18	-36.1	0	0	0	28.48	0.18	28.42	-0.29	28.3	-4.04	28.48	-2.75	28.42
2.4	-0.18	21.45	-0.23	21.39	-0.35	21.45	-0.35	6.8	-23.56	-0.06	0	-0.06	0	0.06	21.33	0.18	21.39	-8.14	0.06	-28.07	-0.06	-23.91	0	-34.75	0	0	0.06	28.42	0.18	28.42	-0.18	28.36	-2.75	28.42	-1.76	28.65
2.432	-0.18	21.39	-0.29	21.5	-0.29	21.45	-0.35	12.42	-21.68	-0.06	-41.9	-0.06	0	0	21.21	0.23	21.33	-5.98	0	-26.43	0	-22.21	0	-32.76	-0.06	0	0	28.65	0.18	28.48	0.06	28.36	-1.7	28.59	-1.11	28.36
2.464	-0.06	0.23	-0.18	21.45	-0.18	21.45	-0.35	18.05	-19.4	0	-69.49	-0.06	0	-0.06	0.12	0.18	21.27	-4.63	4.63	-23.85	0	-19.98	0.06	-30.59	-0.06	0	-0.06	28.48	0.06	28.65	0.12	28.48	-1.05	28.65	-0.7	28.48
2.496	-0.06	0	-0.18	21.45	-0.18	21.45	-0.29	21.56	-17.75	0.06	-47.52	0	0	-0.06	0	0.23	21.39	-3.4	12.48	-21.86	-0.06	-18.63	-0.06	-29.01	0	0	0	28.48	0	28.42	0.23	28.48	-0.82	28.3	-0.35	28.48
2.528	-0.06	0	-0.18	21.45	-0.18	21.45	-0.23	21.39	-15.94	-0.06	-42.54	-0.06	0	-0.06	0	0.29	21.33	-2.29	18.05	-19.63	0.06	-16.47	0	-25.9	-0.06	-79.05	-0.06	28.42	0.06	28.54	0.29	28.42	-0.23	28.65	-0.23	28.36
2.56	-0.06	0.06	-0.18	21.39	-0.18	21.45	-0.23	21.39	-13.36	-0.06	-33.81	-0.06	0	-0.06	0	0.23	21.27	-1.35	21.56	-18.69	0	-14.47	-0.06	-23.97	-0.06	-69.79	0.06	0.23	0.12	28.48	0.35	28.59	-0.35	28.48	-0.18	28.18
2.592	-0.06	0	-0.29	21.45	-0.18	21.45	-0.23	21.39	-11.07	0	-31.64	0.06	0	-0.06	0	0.29	21.39	-0.76	21.39	-15.76	0	-13.59	0	-22.21	-0.06	-48.63	0	0.06	0	28.48	0.35	28.65	0	28.65	0.06	28.42
2.624	-0.06	0	-0.18	21.45	-0.23	21.45	-0.18	21.39	-9.08	-0.06	-32.93	0.06	-73.54	-0.06	0	0.29	21.45	-0.41	21.39	-14.41	5.04	-11.72	0	-19.98	-0.06	-46.23	-0.06	0	-0.06	28.48	0.29	28.54	-0.18	28.42	0.12	28.42
2.656	0	0	-0.18	21.39	-0.23	21.45	-0.23	21.33	-6.68	0.12	-31.99	-0.06	-58.89	-0.06	0	0.12	21.39	-0.18	21.45	-13.01	13.13	-10.2	0.41	-17.99	0	-39.44	-0.06	0.06	0	28.89	0.23	28.24	0.18	28.59	0.06	28.83
2.688	-0.18	0	-0.18	21.39	-0.18	21.39	-0.23	21.39	-4.69	-0.18	-31.06	0	-43.3	0	0	0.12	21.39	0	21.39	-11.6	20.98	-9.02	10.2	-16.29	0	-36.92	-0.06	0	0	28.48	0.35	28.48	0.12	28.42	0.06	28.13
2.72	-0.06	0	-0.18	21.45	-0.23	21.45	-0.29	21.39	-2.4	-0.06	-28.07	-0.06	-38.44	-0.06	0	0.18	21.39	0.06	21.39	-10.08	28.89	-7.27	17.46	-14.65	0	-37.44	-0.18	0	-0.06	28.54	0.06	28.07	0.12	28.83	0.12	28.48
2.752	-0.06	0	-0.18	21.45	-0.12	21.45	-0.18	21.39	-1.64	0	-26.43	-0.06	-33.28	-0.06	0	0.23	21.39	0.12	21.39	-8.67	28.83	-6.09	27.83	-13.36	-0.06	-38.15	0	0.06	-0.06	28.59	0.18	28.54	0.06	28.59	0.06	28.42
2.784	-0.06	0	-0.06	21.45	-0.18	21.45	-0.29	21.39	-0.94	5.22	-24.26	-0.18	-32.7	-0.06	0	0.12	21.33	0.06	21.15	-6.86	28.77	-5.1	28.59	-12.07	0	-36.86	0	0	0	28.59	0.12	28.42	0.18	28.77	0.23	28.36
2.816	-0.06	0	-0.06	21.39	-0.18	21.45	-0.23	21.45	-0.59	11.19	-22.15	-0.06	-32.7	0	0	0.18	21.39	0.06	21.39	-5.98	28.48	-4.22	28.77	-10.02	0	-34.1	0.06	0	-0.06	28.65	0.18	28.48	0.12	28.48	0.06	28.48
2.848	-0.06	0	-0.06	18.05	-0.18	21.39	-0.18	21.39	-0.06	16.52	-20.39	-0.06	-31.76	0	0.06	0.23	21.39	0.23	21.39	-4.92	28.71	-3.34	28.65	-8.85	0	-32.34	0	0	-0.06	28.42	0.06	28.48	0.12	28.48	0.12	28.07
2.88	-0.18	-22.27	-0.18	0.12	-0.06	21.39	-0.18	21.45	0.12	21.86	-17.64	-0.06	-30.47	0	-49.1	0.23	21.33	0.18	21.45	-4.16	28.42	-2.52	28.3	-7.85	0	-30.82	-0.06	0	-0.06	28.54	0	28.42	0.12	28.07	0.18	28.42
2.912	-0.06	-64.28	-0.06	0	-0.18	0.12	-0.18	21.33	0.18	21.45	-16.06	-0.06	-27.77	0	-64.46	0.18	21.39	0.18	21.39	-3.28	29.01	-1.93	28.65	-5.98	-0.06	-29.06	-0.18	0	-0.06	28.36	0.06	28.3	0.06	28.48	0.18	28.36
2.944	-0.06	-46.35	-0.06	0	-0.18	0	-0.12	21.33	0.35	21.39	-13.83	-0.06	-25.25	-0.06	-40.43	0.18	21.27	0.23	21.39	-2.75	28.42	-1.64	28.65	-5.39	0	-27.31	-0.06	0	0	28.59	0.06	28.36	0.06	28.48	0.18	28.42
2.976	-0.06	-40.14	-0.06	0	-0.06	0	-0.18	21.39	0.47	21.39	-11.72	0.06	-23.32	-0.06	-27.54	0.18	21.39	0.12	21.39	-1.93	28.42	-1.11	28.71	-3.93	0	-24.61	-0.06	-9.79	0	28.42	0	28.42	0.06	28.54	0.06	28.48
3.008	-0.06	-38.5	-0.06	0	-0.06	0	-0.18	21.45	0.47	21.39	-10.02	-0.18	-21.09	0	-32.64	0.12	0.12	0.23	21.21	-1.82	28.83	-0.82	28.83	-3.16	0	-23.32	-0.06	-92.58	0	0.7	0	28.48	-0.06	28.48	0.12	28.42
3.04	0	-36.04	-0.18	0	-0.06	0	-0.18	21.27	0.53	21.21	-6.91	-0.06	-19.34	-0.06	-35.68	0.18	0.06	0.23	21.21	-1.11	28.65	-0.59	28.59	-2.52	0.06	-21.09	-0.06	-54.96	-0.18	0.06	-0.06	3.28	-0.06	28.42	0.12	28.48
3.072	-0.06	-34.22	-0.06	0	-0.06	0	-0.18	21.45	0.41	21.39	-4.63	-0.06	-17.23	-0.06	-34.1	0.12	0	0.23	21.39	-0.94	28.48	-0.35	28.65	-1.82	-0.06	-18.75	-0.06	-49.81	0	0	0.06	0.12	0	0.29	0.12	28.48
3.104	-0.06	-32.05	-0.18	0	-0.06	0	-0.18	21.39	0.35	21.39	-2.75	-0.06	-15.06	-0.06	-30.29	0.06	0	0.18	21.39	-0.76	28.42	-0.29	28.48	-1.29	-0.18	-17.23	-0.06	-44.3	-0.06	0.06	0	0	-0.06	0.12	0.12	0.29
3.136	-0.18	-29.53	-0.06	0	-0.06	0	-0.18	21.39	0.47	21.39	-1.7	-0.06	-13.07	0	-27.83	0.12	0	0.18	21.39	-0.59	28.54	-0.29	28.54	-0.76	10.9	-15	-0.06	-37.91	-0.06	0	-0.06	0.06	-0.06	0	0.06	0.06
3.168	-0.06	-27.77	-0.18	0	-0.06	0	-0.06	21.27	0.47	21.39	-1.11	4.98	-11.02	0	-26.72	0.06	0	0.23	21.39	-0.53	28.13	-0.29	28.42	-0.7	18.22	-12.72	-0.06	-36.68	-0.18	0	0	0	0.06	0.06	0	0
3.2	-0.06	-25.31	-0.06	0	0	0	-0.18	21.39	0.35	21.39	-0.41	10.9	-8.61	-0.06	-25.02	0.06	0	0.18	21.39	-0.59	28.65	-0.29	28.77	-0.53	26.13	-10.61	-0.06	-37.97	0	0	-0.18	0	-0.06	0	0.12	0.06
3.232	-0.06	-23.79	-0.06	0	-0.06	0	-0.06	21.39	0.35	21.39	-0.06	18.28	-6.68	-0.06	-23.15	0.12	0	0.18	21.39	-0.29	28.42	-0.23	28.48	-0.47	28.59	-8.67	0	-37.33	0	0	-0.06	0	0	0	0	0
3.264	0	-21.5	-0.06	-0.12	-0.06	0	-0.06	21.39	0.29	21.39	0.12	21.62	-3.52	4.22	-22.09	0.06	0	0.18	21.33	-0.29	28.77	-0.29	28.83	-0.35	28.59	-6.68	0	-35.92	-0.06	0	-0.06	0	0	0.06	0	0
3.296	-0.06	-18.87	-0.06	-45.59	-0.06	-0.06	-0.06	0.06	0.18	21.39	0.29	21.39	-2.23	12.13	-19.69	-0.06	0	0.23	21.39	-0.41	28.59	-0.29	28.42	-0.18	28.65	-4.16	0	-34.22	-0.06	0	0	0	-0.06	0	0.12	0
3.328	0	-17.05	0	-54.55	0	-36.15	-0.18	0	0.18	21.5	0.35	21.45	-1.17	17.46	-18.34	0	0	0.18	21.33	-0.35	28.54	-0.29	28.36	-0.23	29.12	-2.64	-0.06	-31.23	-0.18	0	0.06	0	0	0	0	0
3.36	-0.18	-15.29	-0.06	-42.13	0	-58.01	-0.18	0	0.23	21.39	0.41	21.39	-0.76	21.74	-16.52	0.06	0	0.18	0.12	-0.35	28.77	-0.23	28.07	-0.23	28.48	-1.46	0	-29.59	-0.06	0	-0.18	0	-0.06	0	0	0
3.392	-0.06	-13.95	0	-39.44	-0.06	-42.78	-0.18	0	0	21.45	0.53	21.39	-0.23	21.39	-14.71	0	0	0.23	0	-0.41	28.59	-0.18	28.59	-0.18	28.42	-1.11	0	-28.3	-0.06	0	-0.18	0	-0.18	0	0	0
3.424	0	-12.48	0	-37.56	-0.06	-39.85	-0.06	0	0.18	21.39	0.53	21.39	-0.06	21.33	-13.07	0.06	-5.33	0.18	0	-0.29	28.95	-0.18	28.48	-0.18	28.65	-0.53	-0.12	-26.49	0	-14.53	-0.18	0	-0.06	0	0	0
3.456	-0.06	-10.25	-0.06	-34.51	-0.06	-37.74	-0.06	0	-0.06	21.39	0.47	21.21	0.18	21.39	-10.72	-0.06	-70.08	0.23	0	-0.23	28.59	-0.23	28.59	-0.29	28.42	-0.18	-0.18	-24.61	-0.06	-93.58	0	-4.16	-0.18	0	-0.06	0
3.488	5.04	-9.2	-0.06	-33.81	0	-35.68	-0.06	0	0.06	21.45	0.53	21.39	0.18	21.39	-9.32	-0.18	-48.4	0.18	0	-0.18	28.83	-0.18	28.59	-0.18	28.42	0.12	-0.18	-22.62	-0.06	-60.12	-0.06	-89.59	-0.18	-18.99	0	0
3.52	11.07	-7.85	-0.06	-31.23	0	-33.34	-0.06	0	0	21.39	0.41	21.33	0.29	21.39	-7.21	-0.06	-29.24	0.18	0	-0.18	0.18	-0.06	28.65	-0.18	28.36	0.06	5.74	-19.92	-0.06	-48.28	0	-64.46	-0.06	-89.89	-0.06	-24.67
3.552	16.17	-6.33	-0.06	-28.54	-0.06	-31.41	-0.06	0	0.06	21.39	0.47	21.39	0.41	21.39	-5.8	0	-28.65	0.12	0	-0.18	0	-0.18	0.35	-0.23	28.42	0.18	13.71	-17.93	-0.06	-43.89	0	-36.1	0	-62.17	-0.06	-89.53
3.584	21.74	-4.86	-0.06	-26.78	-0.06	-29.53	-0.06	0	-0.06	21.5	0.35	21.39	0.47	21.39	-4.22	-0.06	-35.16	0.06	0	-0.18	0	-0.18	0.12	-0.23	28.36	0.18	21.33	-16.29	0	-37.62	0	-29.06	-0.06	-34.81	-0.18	-58.89
3.616	21.5	-2.93	-0.06	-24.38	-0.06	-26.78	-0.06	0	-0.06	21.21	0.35	21.39	0.53	21.39	-2.23	-0.06	-34.81	0.23	0	-0.23	0.06	-0.06	0	-0.18	28.36	0.18	28.83	-14.06	-0.18	-36.97	-0.18	-41.54	-0.06	-33.17	-0.18	-30.94
3.648	21.62	-2.05	-0.06	-22.33	0	-24.38	0	0	-0.06	21.39	0.29	21.21	0.41	21.39	-2.05	-0.06	-31.88	0.06	0	-0.18	0	-0.06	0	-0.18	28.48	0.47	28.48	-12.25	0	-38.32	-0.06	-41.66	-0.18	-41.84	0	-33.05
3.68	21.39	-1.17	0	-20.74	0	-22.91	0	0	-0.18	0.23	0.18	21.39	0.41	21.21	-0.94	-0.06	-28.89	0.18	0	-0.18	0	-0.06	0	-0.06	28.36	0.41	28.48	-10.14	-0.18	-37.09	-0.06	-37.85	-0.18	-41.37	0.06	-41.84
3.712	21.45	-0.76	0	-17.99	-0.06	-20.92	-0.06	-51.33	-0.06	0	0.18	21.27	0.29	21.39	-0.76	0.06	-27.31	0.12	0	-0.18	0	-0.18	0	-0.18	28.59	0.35	28.48	-7.79	-0.06	-36.15	-0.06	-34.04	-0.06	-37.44	-0.18	-41.84
3.744	21.45	-0.35	-0.06	-16.06	0.06	-18.93	-0.06	-66.21	-0.06	0	0.23	21.21	0.35	21.21	-0.23	0	-26.43	0.12	0	-0.18	0	-0.06	0	-0.06	28.59	0.18	28.3	-5.63	0	-33.63	0	-32.93	-0.18	-34.28	-0.06	-37.21
3.776	21.45	-0.18	0	-14.82	-0.06	-16.17	-0.06	-43.3	-0.06	0.06	0.18	21.27	0.35	21.39	-0.29	-0.06	-24.32	0.12	-45.76	-0.18	0	-0.18	0	-0.06	28.48	0.35	28.48	-3.69	0	-32.23	-0.06	-32.58	-0.18	-33.17	0	-33.63
3.808	21.45	-0.06	-0.06	-13.36	0	-14.82	0.06	-38.44	-0.06	0	0.12	21.21	0.29	21.33	0.18	-0.06	-22.62	0.06	-65.1	-0.18	0	-0.18	0	-0.18	28.59	0.35	28.42	-2.17	5.1	-30.18	-0.06	-31.82	-0.06	-32.81	0	-33.05
3.84	21.45	-0.23	-0.06	-12.01	0	-12.83	-0.18	-33.69	0.06	0	0.06	21.39	0.29	21.39	0.12	-0.06	-20.92	0.06	-41.6	-0.06	0	-0.06	0	-0.06	28.54	0.35	28.42	-1.17	13.3	-27.6	0.12	-29.59	-0.06	-30.94	-0.06	-32.93
3.872	21.45	-0.23	0.23	-9.84	0	-11.89	0	-32.29	-0.06	0	0	21.39	0.12	21.33	0.18	0.06	-19.63	0.06	-29.06	-0.18	0	-0.06	0	-0.18	28.48	0.29	28.42	-0.7	20.92	-26.31	-0.06	-28.07	-0.06	-29.01	-0.06	-30.94
3.904	21.45	-0.29	7.5	-8.56	-0.06	-10.61	0	-33.05	-0.06	0	0.06	21.39	0.12	21.39	0.06	1.99	-17.87	0.18	-30.53	-0.18	0	-0.18	0	-0.06	28.48	0.18	28.42	-0.41	28.95	-24.2	0	-26.31	-0.06	-27.72	-0.06	-28.24
3.936	21.5	-0.35	15.06	-6.97	0	-8.85	0	-31.64	-0.06	0	0.12	21.39	0.12	21.39	0.18	7.09	-15.23	0.12	-35.51	-0.18	-25.14	-0.06	0	-0.06	28.48	0.06	28.59	-0.18	28.77	-22.62	-0.06	-24.55	0	-26.02	0	-26.9
3.968	21.39	-0.29	20.39	-5.22	-0.06	-7.15	-0.06	-30.35	0	0	0	21.33	0.18	21.39	0.23	12.89	-13.65	0.12	-34.16	-0.18	-78.81	-0.06	-0.06	-0.06	28.54	0	28.48	0	28.89	-20.63	-0.06	-22.62	0	-24.2	0	-25.9
4	21.39	-0.41	21.5	-4.16	0	-5.68	-0.06	-28.24	-0.06	0	0	21.39	0.12	21.39	0.23	20.39	-12.01	0.06	-31.29	-0.18	-48.69	-0.06	-61.17	-0.18	18.16	0	28.59	0.29	28.54	-17.75	-0.18	-21.33	-0.06	-22.74	-0.18	-24.43
4.032	21.39	-0.23	21.45	-2.75	4.69	-4.16	0.06	-26.08	-0.06	0	0	21.39	0.12	21.45	0.12	21.5	-10.78	0.12	-28.01	-0.06	-45.59	-0.06	-56.37	-0.06	0.18	0.06	28.65	0.18	28.48	-16.29	0	-19.45	0	-21.33	0	-23.03
4.064	21.45	-0.23	21.5	-1.46	10.9	-3.22	-0.06	-24.55	-0.06	0	-0.06	0.12	-0.06	21.33	0.18	21.5	-8.85	0.06	-27.01	-0.06	-45	-0.06	-44.94	-0.06	0	0.12	28.59	0.35	28.54	-14.06	0	-18.34	0	-19.75	0	-20.86
4.096	21.45	-0.35	21.45	-0.94	16.06	-1.82	3.98	-21.56	-0.06	-34.45	0	0	-0.06	21.39	0.18	21.33	-6.39	0	-25.55	-0.18	-41.31	-0.06	-45.06	0	0	-0.06	28.89	0.35	28.65	-12.48	0	-16.23	0	-17.81	0	-19.16
4.128	21.45	-0.18	21.45	-0.53	21.91	-0.94	10.31	-19.22	0	-71.31	-0.06	0	0.06	21.39	0.29	21.39	-5.1	0.12	-23.79	-0.18	-40.31	-0.06	-43.48	-0.18	0	0.06	28.59	0.41	28.65	-10.37	4.8	-14.24	0	-16.47	0	-17.75
4.16	21.45	-0.29	21.45	-0.06	21.5	-0.41	15.41	-17.58	0	-48.75	-0.06	0	0	0.12	0.12	21.45	-3.57	0.06	-21.91	-0.06	-37.91	-0.18	-41.43	0	0	0	28.48	0.35	28.65	-7.79	13.07	-12.89	0	-13.95	4.39	-15.7
4.192	21.45	-0.35	21.45	-0.18	21.45	-0.18	21.27	-15.47	-0.18	-39.9	-0.06	0	0.12	0	0.12	21.39	-2.46	0	-20.51	-0.18	-36.1	0	-38.61	-0.18	0	-0.06	28.59	0.29	28.59	-5.51	23.26	-11.13	4.22	-12.77	12.66	-14.12
4.224	21.45	-0.18	21.45	-0.29	21.45	-0.18	21.5	-13.89	-0.06	-34.98	-0.06	0	0	0	0.18	21.33	-1.7	0.06	-19.1	0	-34.4	-0.06	-36.92	-0.18	0	-0.06	28.48	0.29	28.71	-3.52	29.01	-9.61	12.48	-10.78	20.45	-12.48
4.256	21.45	-0.18	21.45	-0.29	21.45	-0.18	21.45	-10.84	0	-31.76	-0.06	0	0	0.06	0.12	21.39	-0.94	-0.06	-16.88	-0.06	-32.76	-0.06	-35.22	-0.18	0	0	28.59	0.12	28.65	-1.99	28.65	-7.56	20.22	-9.26	28.13	-10.61
4.288	21.45	-0.18	21.39	-0.41	21.45	-0.41	21.5	-8.79	0.06	-32.76	0	0	0.06	0	0.12	21.33	-0.41	0	-14.82	-0.06	-30.12	-0.06	-34.04	0	0	0	28.48	0.23	28.83	-1.41	28.48	-5.92	27.95	-7.68	28.65	-9.32
4.32	21.45	-0.06	21.5	-0.47	21.45	-0.35	21.45	-6.8	0	-32.46	0.06	0	0	0	0.06	21.39	-0.41	-0.06	-13.54	-0.06	-27.95	-0.06	-31.76	-0.06	0	-0.18	28.48	0.12	28.71	-0.64	28.48	-4.22	28.48	-5.57	28.59	-7.32
4.352	21.45	-0.18	21.45	-0.35	21.39	-0.47	21.45	-4.45	-0.06	-30.12	0	0	0	0	0.06	21.39	-0.18	-0.18	-11.89	0	-25.9	0	-28.77	-0.06	0	-0.06	28.36	0.12	28.48	-0.35	28.48	-2.75	28.48	-4.22	28.65	-5.74
4.384	0.12	-0.06	21.45	-0.18	21.39	-0.29	21.39	-2.64	-0.06	-28.59	0.06	0	0.06	0	0.06	21.33	0.06	-0.06	-10.2	-0.06	-24.61	-0.06	-27.01	-0.18	0	-0.06	28.54	0.06	28.48	0	28.48	-1.93	28.48	-2.75	28.65	-4.04
4.416	0	-0.18	21.5	-0.23	21.45	-0.35	21.45	-1.52	-0.06	-26.49	0	0	-0.06	0	0.12	21.39	0.06	0.12	-7.85	0	-21.97	0	-25.37	-0.06	-0.7	0	0.23	0.12	28.54	0	28.59	-0.94	28.83	-1.76	28.42	-2.7
4.448	0	-0.18	21.5	-0.23	21.5	-0.23	21.45	-0.76	-0.06	-23.91	0	0	-0.06	0	0.18	21.33	0.12	2.99	-5.92	0	-20.45	0	-23.2	-0.06	-68.38	0	0	0.12	28.54	0.12	28.48	-0.7	28.42	-1	28.65	-1.82
4.48	0	0	21.39	-0.23	21.45	-0.23	21.45	-0.53	-0.18	-22.09	-0.06	-29.36	0.06	0	0.06	21.39	0	10.9	-4.8	0	-17.99	0.06	-21.27	-0.06	-61.58	-0.06	0	0.06	28.65	0.35	28.65	-0.35	28.59	-0.64	28.42	-0.94
4.512	0	-0.06	21.45	-0.18	21.39	-0.29	21.39	0.12	-0.18	-19.63	0	-65.1	0	0	0.06	21.39	0.18	16.41	-3.52	0	-15.94	-0.06	-18.4	-0.18	-45.18	0	0	0.06	28.54	0.35	28.65	-0.35	28.59	-0.47	28.65	-0.7
4.544	0	-0.18	21.39	-0.18	21.39	-0.23	21.5	0.06	0	-17.58	0	-45.24	-0.06	0	0.06	21.33	0.12	21.5	-2.11	0	-14.77	-0.06	-17.29	0	-45.76	0	0	0	28.3	0.35	28.65	-0.18	28.59	-0.29	28.65	-0.53
4.576	0	-0.06	21.45	-0.29	21.39	-0.18	21.39	0.23	0	-16.17	-0.06	-40.61	-0.06	-39.85	0.06	21.33	0.23	21.39	-1.11	-0.06	-13.59	-0.06	-15.18	0	-42.31	-0.06	0	0	28.36	0.35	28.83	-0.06	28.54	-0.18	28.48	-0.23
4.608	0	-0.06	21.39	-0.23	21.45	-0.29	21.45	0.29	0	-14.24	0	-34.69	-0.06	-66.21	0.06	21.45	0.23	21.33	-0.7	-0.06	-11.72	-0.06	-14.06	0	-41.08	-0.06	0	0	28.59	0.18	28.48	0	28.48	-0.06	28.48	-0.18
4.64	0	-0.06	21.45	-0.29	21.45	-0.29	21.39	0.47	0.06	-12.07	-0.06	-31.82	-0.06	-42.83	-0.06	21.39	0.29	21.45	-0.47	0	-10.08	5.04	-12.36	-0.06	-39.55	-0.06	0	-0.06	28.59	0.29	28.59	0.12	28.59	0.06	28.65	0
4.672	0	0	21.39	-0.18	21.45	-0.23	21.45	0.47	0	-9.32	0	-32.4	-0.06	-27.6	-0.18	21.33	0.18	21.27	-0.23	-0.06	-8.56	13.18	-10.66	-0.06	-37.38	-0.06	0	-0.06	28.59	0.29	28.36	0.12	28.42	0.06	28.48	0
4.704	0	-0.06	21.39	-0.23	21.45	-0.29	21.39	0.47	0	-7.15	-0.18	-32.17	-0.06	-30.29	-0.06	21.45	0.12	21.33	-0.06	6.74	-7.32	20.98	-9.14	-0.06	-36.04	-0.06	0	0.06	0.23	0.12	28.71	0.06	28.48	0.06	28.42	0
4.736	0	-0.06	21.39	-0.18	21.39	-0.18	21.39	0.47	4.92	-5.1	0.06	-30.7	-0.06	-36.21	-0.06	21.27	0.12	21.33	-0.06	14.41	-6.56	28.77	-7.79	-0.06	-33.63	-0.06	0	0.06	0.06	0.29	28.54	0.12	28.48	0.12	28.65	0.12
4.768	0	-0.06	0.59	-0.18	21.39	-0.18	21.39	0.47	11.07	-2.99	0.06	-28.71	-0.06	-34.22	-0.06	21.39	0.18	21.33	0.12	22.21	-5.39	28.48	-6.8	-0.06	-31.47	-0.06	0	0	0	0.18	28.36	0.12	28.59	0.18	28.48	0.06
4.8	-25.55	-0.06	0.06	-0.18	21.39	-0.18	21.5	0.41	18.28	-1.7	0	-26.6	-0.06	-29.77	-0.06	2.99	0.23	21.39	0.06	28.89	-4.28	28.48	-5.74	3.81	-29.36	0	0	-0.06	0.06	0.12	28.3	0.12	28.54	0	28.18	0.18
4.832	-61.53	-0.06	0	-0.18	21.45	-0.18	21.39	0.41	21.56	-0.76	0.06	-23.91	0	-27.83	-0.06	0.06	0.12	21.27	0.18	28.54	-3.22	28.54	-4.39	12.25	-27.6	-0.06	-30.94	0	0	0.06	28.3	0.06	28.48	0.12	28.48	0.06
4.864	-46.23	-0.06	0	-0.18	21.45	-0.23	21.5	0.35	21.39	-0.47	-0.06	-21.91	-0.06	-27.13	-0.06	0	0.23	21.15	0.23	28.54	-2.46	28.89	-3.34	19.98	-25.55	-0.06	-85.96	0	0	0.12	28.42	0.06	28.59	0.06	28.54	0.12
4.896	-39.79	0	0	-0.06	21.39	-0.18	21.39	0.35	21.39	0.06	-0.06	-20.22	-0.06	-25.9	-0.06	0	0.18	21.21	0.23	28.42	-1.93	28.65	-2.75	29.01	-23.09	0	-50.39	0.06	0	0.06	28.42	0	28.42	0.18	28.3	0.18
4.928	-38.44	-0.06	0	-0.18	0.12	-0.06	21.45	0.29	21.39	0.12	0	-18.16	-0.06	-23.67	-0.06	0	0.23	21.33	0.23	28.54	-1.7	28.54	-2.17	28.59	-21.68	-0.06	-47.35	0	0	0	28.54	0	28.83	0.06	28.48	0.23
4.96	-35.92	-0.06	0	-0.06	0	-0.18	21.39	0.35	21.45	0.23	0	-16.17	0.06	-22.38	-0.18	0	0.12	21.27	0.18	28.42	-1.17	28.77	-1.82	28.42	-18.93	-0.06	-41.9	-0.06	0	0	28.59	0	28.36	0.12	28.42	0.06
4.992	-34.1	0	0	-0.06	0	-0.18	0.23	0.23	21.39	0.35	-0.06	-13.54	0	-20.51	-0.06	0	0.18	21.33	0.18	28.54	-0.82	28.65	-1.17	28.65	-17.46	-0.06	-36.62	0	0	0	28.48	0.06	28.48	0.06	28.71	0.18
5.024	-32.17	-0.18	0	-0.18	0	-0.18	0.06	0.18	21.39	0.23	-0.06	-11.25	0	-18.63	-0.06	0	0.18	21.33	0.23	29.18	-0.76	28.83	-0.76	28.3	-15.94	-0.06	-37.15	0	0	-0.06	0.23	-0.06	28.48	0.12	28.48	0.18
5.056	-29.24	-0.06	0	-0.18	0	-0.18	0	0.06	21.39	0.35	-0.06	-9.43	0	-16.41	-0.18	0	0.18	21.33	0.29	28.48	-0.59	28.77	-0.53	28.83	-13.77	0	-38.2	-0.06	0	-0.06	0.06	-0.06	28.48	0.18	0.29	0.12
5.088	-27.6	-0.06	0	-0.18	0	-0.06	0	0.06	21.39	0.53	-0.06	-7.09	-0.06	-14.82	-0.06	0	0.18	21.27	0.29	28.54	-0.53	28.59	-0.35	28.42	-12.36	0	-36.92	-0.06	0	-0.18	0	-0.06	0.29	0.06	0.12	0.06
5.12	-25.08	0	0	-0.06	0	-0.18	0	0.12	21.39	0.47	4.92	-5.39	-0.06	-12.89	0.06	0	0.18	21.39	0.23	28.65	-0.41	28.42	-0.29	28.48	-11.02	0.06	-36.15	-0.06	-36.33	0	0.06	-0.18	0.12	0.12	0	0.06
5.152	-23.15	0	0	-0.06	0	-0.06	0	0.12	21.45	0.47	10.84	-2.7	-0.06	-11.48	0	0	0.06	21.39	0.23	28.36	-0.41	28.48	-0.29	28.42	-9.61	0	-33.63	-0.06	-91.06	-0.06	0	-0.06	0	0	0.06	0
5.184	-21.5	-0.06	0	-0.06	0	-0.18	0	0	21.39	0.47	16.35	-1.41	0.06	-9.84	-0.06	0	0.18	21.39	0.18	28.65	-0.35	28.59	-0.35	28.48	-8.32	0	-31.17	-0.06	-51.15	-0.18	0	-0.18	0.06	0.12	0	0.18
5.216	-18.75	-0.06	-60.76	-0.18	0	-0.06	0	0.06	21.39	0.47	21.68	-1.29	-0.06	-7.68	0.06	0	0.06	21.39	0.12	28.48	-0.29	28.54	-0.29	28.65	-6.56	9.96	-29.24	-0.06	-47.05	0	0	-0.06	0	0.12	0	0.12
5.248	-16.99	-0.06	-48.28	-0.06	0	-0.06	0	0	21.39	0.29	21.33	-0.23	0	-5.68	0	-48.69	0.18	21.33	0.23	28.54	-0.35	28.65	-0.29	28.42	-5.86	17.17	-27.66	-0.06	-42.25	0	0	-0.18	0	0.18	0	0.06
5.28	-15.29	-0.06	-39.61	-0.06	0	-0.18	0	0	21.27	0.29	21.39	-0.18	-0.06	-4.22	0.06	-55.67	0.12	21.33	0.23	28.48	-0.18	28.3	-0.35	28.42	-4.51	24.96	-26.13	0	-36.86	0	0	-0.06	0	0	0	0.06
5.312	-13.71	-0.06	-39.55	-0.06	0	-0.06	0	-0.18	21.39	0.23	21.39	0.18	6.27	-2.7	-0.06	-33.17	0.18	21.15	0.18	28.54	-0.29	28.65	-0.23	28.42	-3.63	28.54	-23.97	-0.06	-36.68	-0.06	0	-0.18	0	0.06	0	0.06
5.344	-12.31	-0.06	-37.56	-0.06	-20.04	-0.06	0	-0.06	21.45	0.29	21.39	0.23	13.89	-1.93	-0.06	-27.54	0	0.12	0.06	28.48	-0.23	28.95	-0.18	28.13	-2.99	28.71	-22.44	-0.06	-38.44	0	0	-0.18	0	-0.06	0	0.06
5.376	-10.02	0	-34.98	-0.18	-62.81	-0.06	0	0	21.39	0.18	21.33	0.35	19.69	-1.17	-0.06	-33.87	0	0.06	0.18	28.59	-0.23	28.65	-0.18	28.42	-1.93	28.65	-19.63	0	-37.38	0	0	-0.18	0	-0.18	0	0
5.408	-8.61	-0.06	-32.64	-0.18	-46.64	-0.18	-16	-0.18	21.39	0.12	21.45	0.29	21.45	-0.59	-0.06	-35.98	0.12	0	0.18	28.48	-0.18	28.48	-0.29	28.65	-1.64	28.42	-17.81	0	-35.16	0	0	-0.23	0	-0.06	0	0
5.44	-7.79	-0.06	-30.94	-0.06	-39.38	0	-63.34	-0.06	21.39	0.12	21.39	0.35	21.39	-0.53	0	-32.52	0	0	0.12	28.48	-0.23	28.89	-0.18	28.65	-1.05	28.48	-15.82	-0.06	-33.28	0	-30.24	-0.18	0	-0.18	0	0
5.472	-5.63	0	-28.36	-0.18	-38.15	-0.06	-47.17	-0.06	21.39	0.18	21.39	0.47	21.39	-0.06	-0.06	-29.06	-0.06	0	0.23	28.65	-0.23	28.59	-0.18	28.65	-0.7	28.59	-14.18	0	-31.58	-0.06	-76.76	-0.18	0	-0.18	-14.12	0
5.504	-4.39	-0.06	-26.72	-0.06	-35.68	-0.06	-40.72	0	21.27	0.12	21.39	0.29	21.33	-0.06	0	-28.07	0.06	0	0.29	28.77	-0.18	28.42	-0.06	28.42	-0.64	28.71	-11.84	-0.06	-29.12	0	-52.91	-0.18	-17.64	-0.18	-89.18	0.06
5.536	-2.81	0	-23.85	-0.06	-34.22	-0.06	-38.56	-0.06	21.45	0.12	21.39	0.41	21.21	0.18	1.99	-27.25	0.06	0.06	0.18	28.65	-0.29	0.29	-0.18	28.42	-0.35	28.42	-9.26	0	-27.31	-0.06	-47.93	-0.06	-89.53	-0.18	-60.76	0
5.568	-1.64	4.34	-21.33	-0.06	-32.46	-0.18	-35.39	0	21.39	0.12	21.39	0.41	21.39	0.23	6.45	-25.61	0	0	0.12	28.65	-0.29	0.06	-0.18	28.3	-0.41	28.83	-7.56	0	-25.78	0	-42.66	-0.18	-60.24	-0.06	-34.98	-0.06
5.6	-1.05	10.37	-19.63	-0.06	-29.71	-0.06	-34.75	-0.06	21.5	0.06	21.39	0.29	21.39	0.18	12.25	-23.09	-0.06	0	0.18	0.29	-0.06	0	-0.06	28.54	-0.18	28.65	-4.8	-0.06	-24.14	-0.18	-37.15	-0.06	-34.22	-0.18	-33.69	0
5.632	-0.59	15.76	-17.7	-0.06	-27.6	-0.06	-31.93	-0.06	0.12	0.12	21.39	0.35	21.33	0.06	17.7	-20.92	0.06	0	0.23	0.06	-0.18	0	-0.18	28.36	-0.35	28.42	-3.22	-0.06	-22.15	-0.06	-37.38	-0.18	-33.69	-0.06	-41.66	0.06
5.664	-0.29	21.5	-16.58	-0.06	-25.37	-0.06	-30.18	-0.06	0	0.06	21.45	0.18	21.39	0.29	21.39	-19.63	0	0	0.18	0	-0.18	0	0	28.36	-0.23	28.59	-2.11	1.29	-19.4	-0.06	-38.15	-0.18	-41.54	-0.18	-41.66	-0.18
5.696	-0.06	21.45	-13.95	-0.18	-23.15	0	-27.6	0.06	0	-0.06	21.39	0.18	21.09	0.23	21.39	-18.16	-0.06	0	0.29	0	-0.06	0	-0.18	0.23	-0.29	28.54	-0.7	11.13	-17.87	-0.06	-37.21	-0.06	-41.66	0	-37.56	-0.18
5.728	-0.18	21.45	-12.72	-0.06	-22.15	-0.18	-26.31	0	0.06	-0.06	21.39	0.18	21.39	0.23	21.39	-16.76	0	0	0.18	0	-0.06	0	-0.06	0.06	-0.23	28.18	-0.59	18.57	-15.88	-0.06	-35.74	-0.06	-37.21	-0.06	-33.87	0
5.76	-0.35	21.45	-11.13	-0.06	-18.63	-0.06	-23.32	0	0	0	21.45	0.29	21.39	0.18	21.39	-14.12	-0.06	-33.93	0.12	0	-0.06	0	-0.18	0	-0.23	28.54	-0.18	28.89	-13.89	-0.06	-33.46	-0.18	-33.99	-0.06	-33.05	-0.18
5.792	-0.35	21.45	-9.61	0.06	-17.05	-0.06	-22.09	-0.06	0	-0.06	21.45	0.18	21.39	0.12	21.33	-12.6	-0.06	-69.85	0.18	0	-0.06	0	-0.18	0.06	-0.18	28.48	-0.06	28.59	-12.07	-0.06	-30.47	-0.06	-33.34	-0.06	-32.81	-0.18
5.824	-0.35	21.45	-8.38	-0.18	-15.7	-0.06	-19.28	0	0	-0.06	21.39	0.06	21.39	0.18	21.39	-10.96	0	-47.87	0.18	0	-0.06	0	-0.18	0	-0.23	28.48	0.06	28.65	-9.26	-0.06	-28.89	-0.18	-32.76	-0.06	-31.11	0
5.856	-0.35	21.45	-6.5	-0.06	-13.54	-0.06	-17.58	-0.06	0	-0.06	21.45	0.06	21.33	0.12	21.39	-9.08	0	-30.7	0.23	0	-0.18	0	0	0	-0.18	28.48	0.23	28.59	-7.32	-0.06	-27.19	0	-31	-0.06	-28.59	-0.06
5.888	-0.23	21.5	-4.86	-0.06	-12.25	0	-15.65	-0.06	0	0	21.39	0.06	21.39	0.23	21.39	-7.44	-0.06	-29.3	0.06	0	-0.06	0	0	0	-0.18	28.59	0.35	28.42	-4.86	0	-26.13	-0.06	-28.95	-0.06	-27.95	-0.18
5.92	-0.18	21.45	-3.63	-0.06	-10.37	-0.06	-14.24	0.06	0	-0.06	20.98	0.06	21.45	0.18	21.33	-4.92	-0.18	-35.51	0.18	0	-0.06	0	-0.06	0	-0.18	28.65	0.23	28.48	-3.16	-0.06	-23.97	-0.18	-27.54	0	-25.9	-0.06
5.952	-0.23	21.39	-2.64	0.12	-8.85	-0.06	-12.6	-0.06	0	-0.06	21.39	-0.06	21.27	0.06	21.39	-3.69	0.06	-34.51	0.18	0	-0.06	-19.63	-0.18	0	-0.23	28.83	0.29	28.65	-2.05	0	-21.45	-0.06	-25.61	0	-24.2	-0.06
5.984	-0.35	21.45	-1.52	7.44	-7.62	-0.06	-11.31	-0.06	0	-0.06	21.39	-0.06	21.39	0.06	21.39	-2.7	0	-31.47	0.12	-0.06	-0.06	-78.81	-0.06	0	-0.06	28.54	0.35	28.42	-1.29	0	-19.63	-0.18	-24.43	-0.06	-23.15	-0.06
6.016	-0.23	21.45	-0.76	13.18	-6.21	5.74	-9.2	-0.06	0	0	0.12	0	21.33	0.12	21.45	-1.41	-0.06	-28.54	0.06	-34.69	-0.06	-53.97	-0.06	0	-0.18	28.48	0.29	28.42	-0.53	-0.06	-17.64	-0.18	-23.03	-0.06	-21.5	-0.06
6.048	-0.18	21.39	-0.35	18.69	-4.45	11.66	-7.56	-0.06	-30.82	-0.06	0.06	-0.06	21.33	0.06	21.39	-1.29	0.06	-27.54	0.12	-71.72	0	-45	-0.06	0	-0.18	28.59	0.29	28.54	-0.18	0	-15.94	-0.06	-20.98	0	-19.63	-0.06
6.08	-0.23	21.39	-0.06	21.74	-2.99	17.17	-6.39	-0.06	-64.75	-0.06	0	-0.06	21.39	0.06	21.39	-0.7	-0.06	-26.6	0	-50.51	-0.06	-44.77	-0.06	0	-0.06	25.78	0.41	28.65	0	-0.06	-14	-0.18	-19.63	0	-17.52	0
6.112	-0.23	21.45	0	21.45	-1.82	21.74	-4.92	-0.18	-44.59	0.06	0.06	-0.06	21.45	0.06	21.39	-0.29	2.64	-24.14	0.06	-44.88	-0.06	-41.08	-0.18	-14	-0.06	0.18	0.35	28.65	0.06	2.99	-11.48	-0.18	-17.29	-0.06	-15.94	-0.06
6.144	-0.23	21.39	-0.23	21.45	-1.05	21.5	-3.75	-0.06	-40.2	-0.06	0	-0.06	21.33	-0.06	21.33	-0.18	8.85	-22.33	0.12	-44.24	-0.06	-40.9	-0.06	-78.87	-0.23	0	0.29	28.59	0.29	11.13	-9.43	1.99	-15.76	0	-14.59	-0.06
6.176	-0.23	21.45	-0.23	21.45	-0.53	21.5	-2.23	-0.06	-34.98	-0.06	0	-0.18	13.65	0	21.33	-0.18	15.94	-20.74	0.06	-41.43	0	-37.97	0	-49.69	-0.06	0	0.35	28.54	0.23	18.81	-7.32	10.72	-14.3	3.87	-12.77	-0.18
6.208	-0.23	21.39	-0.41	21.5	-0.35	21.5	-1.17	-0.18	-31.99	-0.18	0	-0.06	0.12	-0.06	21.27	0.23	21.68	-19.63	0.06	-39.55	0	-36.74	-0.06	-46.23	-0.06	0	0.23	28.59	0.29	26.43	-5.57	18.16	-12.72	11.95	-11.07	3.69
6.24	-0.18	21.45	-0.47	21.5	-0.18	21.45	-0.59	-0.18	-32.76	-0.06	0	-0.06	0	-0.06	21.27	-0.06	21.45	-17.05	0.06	-37.74	0	-34.75	-0.06	-45.06	0	0	0.06	28.48	0.29	28.48	-3.34	25.9	-11.13	19.86	-8.85	11.89
6.272	-0.18	21.45	-0.35	21.45	-0.18	21.45	-0.23	-0.18	-32.23	0	0	0.06	0	0	21.33	0.23	21.39	-15.53	0.06	-35.92	0	-32.58	0	-41.9	-0.18	0	0.29	28.48	0.35	28.42	-1.88	28.48	-8.91	27.66	-7.56	19.57
6.304	-0.18	21.39	-0.18	21.45	-0.23	21.39	0	-0.06	-30.82	-0.06	0	-0.06	0	0.06	21.33	0.29	21.39	-13.59	0	-33.87	-0.06	-30.29	0.06	-41.13	-0.06	0	0.18	28.48	0.35	28.65	-1	28.65	-7.44	28.65	-5.98	27.19
6.336	-0.18	21.45	-0.18	21.45	-0.29	21.45	-0.18	-0.06	-28.48	-0.06	0	-0.06	0	0	21.39	0.29	21.39	-12.13	0	-32.23	0	-29.12	0	-37.97	-0.18	0	0.06	28.48	0.23	28.24	-0.59	28.3	-5.8	28.54	-4.45	28.65
6.368	-0.18	21.45	-0.23	21.45	-0.29	21.45	-0.29	-0.06	-26.49	-0.06	0	-0.06	0	0.12	21.39	0.18	21.21	-10.14	0.06	-30.7	0.06	-27.42	0	-36.97	-0.06	0	0	28.48	0.29	28.48	-0.29	28.36	-4.1	28.54	-2.99	28.48
6.4	-0.06	21.45	-0.23	21.39	-0.18	21.45	-0.35	5.86	-23.67	-0.06	0	-0.06	0	0.06	21.39	0.23	21.39	-8.14	0.12	-28.48	-0.06	-24.08	0	-35.45	0	0	0	28.71	0.12	28.42	-0.06	28.36	-3.11	28.42	-1.88	28.59
6.432	-0.06	21.45	-0.23	21.45	-0.18	21.45	-0.35	11.6	-21.68	0	-33.28	-0.06	0	0	21.33	0.35	21.39	-6.56	0	-26.31	0	-22.33	0.06	-31.99	0	0	0	28.3	0.12	28.83	0.18	28.65	-1.88	28.54	-1.17	28.83
6.464	-0.06	0.23	-0.23	21.45	-0.29	21.45	-0.35	17.11	-20.22	-0.18	-74.48	-0.06	0	-0.18	0.18	0.35	21.33	-4.8	3.69	-23.03	0.06	-20.45	-0.06	-31.88	-0.18	0	0.06	28.3	0.06	28.48	0.18	28.95	-1.17	28.54	-0.7	28.54
6.496	-0.06	0	-0.23	21.39	-0.23	21.45	-0.23	21.45	-18.22	0	-49.57	0	0	0	0	0.35	21.39	-3.28	11.48	-21.97	0.12	-18.63	0	-28.48	-0.06	0.06	0.06	28.54	0.18	28.42	0.29	28.48	-0.76	28.42	-0.53	28.42
6.528	-0.06	0	-0.18	21.45	-0.23	21.45	-0.29	21.39	-16.29	-0.06	-42.78	-0.06	0	-0.06	0	0.23	21.33	-2.17	17.17	-19.63	0	-16.82	-0.06	-26.25	0	-73.01	0	28.59	0	28.48	0.35	28.48	-0.41	28.65	-0.23	28.3
6.56	-0.06	0	-0.23	21.45	-0.23	21.45	-0.18	21.39	-13.48	-0.06	-34.81	-0.06	0	-0.06	0	0.18	21.39	-1.23	21.56	-17.93	-0.06	-14.82	-0.06	-24.38	0	-70.78	0	0.29	0	28.65	0.35	28.71	-0.35	28.65	-0.18	28.71
6.592	-0.18	0	-0.18	21.39	-0.23	21.45	-0.29	21.39	-11.25	0	-31.99	-0.06	0	-0.06	0	0.29	21.39	-0.94	21.39	-16.47	-0.06	-13.36	0.06	-22.38	-0.06	-50.16	0	0.12	0.06	28.59	0.23	28.65	0	28.24	-0.06	28.71
6.624	-0.06	0	-0.18	21.45	-0.18	21.45	-0.23	21.39	-9.61	-0.06	-32.64	-0.06	-71.08	-0.06	0	0.23	21.39	-0.53	21.56	-14.36	3.93	-12.07	0.06	-20.63	-0.06	-47.11	0	0	0	28.48	0.29	28.59	-0.06	28.59	0.12	28.42
6.656	-0.06	0	-0.18	21.45	-0.18	21.5	-0.29	21.39	-7.27	-0.06	-32.05	0.06	-59.77	0	0	0.29	21.15	-0.23	21.39	-12.72	12.13	-10.37	2.29	-17.93	-0.06	-40.31	-0.06	0.06	0	28.89	0.29	28.42	0.18	28.59	0.12	28.54
6.688	-0.06	0	-0.18	21.39	-0.23	21.45	-0.29	21.33	-5.1	0	-31.29	-0.06	-43.71	0	0	0.29	21.39	-0.29	21.27	-11.95	19.92	-9.26	9.96	-16.41	0	-36.68	0	0	0	28.42	0.35	28.48	0.12	28.65	0.29	28.42
6.72	-0.06	0	-0.06	21.39	-0.18	21.45	-0.35	21.21	-2.46	0.06	-28.3	0	-39.08	0	0	0.23	21.39	0.06	21.45	-10.25	29.18	-7.56	17.11	-15	0	-37.5	-0.06	0	0	28.65	0.23	28.54	0.18	28.42	0.18	28.54
6.752	-0.06	0	-0.18	21.45	-0.06	21.39	-0.29	21.39	-1.82	-0.06	-26.6	-0.06	-33.63	-0.18	0	0.23	21.21	0.06	21.45	-8.91	28.59	-5.92	27.36	-13.59	-0.06	-37.97	-0.06	0	0	28.48	0.18	28.48	0.23	28.36	0.23	28.95
6.784	-0.06	0	-0.18	21.45	-0.06	21.45	-0.29	21.33	-0.64	4.92	-24.61	-0.06	-32.76	0	0	0.23	21.39	0.12	21.39	-7.44	28.42	-5.33	28.71	-12.13	0	-36.86	0	0	-0.06	28.48	0.29	28.65	0.18	29.06	0.18	28.42
6.816	-0.06	0	-0.18	21.39	-0.06	21.39	-0.23	21.39	-0.53	11.07	-22.74	-0.06	-32.76	-0.18	0	0.23	21.15	0.18	21.33	-6.15	28.65	-4.16	28.59	-10.31	-0.06	-34.16	0	0	0	28.59	0.06	28.48	0.12	28.42	0.12	28.18
6.848	-0.06	0	-0.18	19.51	-0.18	21.45	-0.23	21.39	-0.06	16.41	-21.09	-0.06	-31.35	0	0	0.18	21.33	0.18	21.33	-5.1	28.77	-3.57	28.48	-9.02	0	-32.76	0	0	0	28.48	0	28.59	0.12	28.59	0.18	28.42
6.88	-0.06	-19.04	-0.06	0.12	-0.06	21.39	-0.18	21.33	0.06	21.68	-18.16	0.06	-30.24	-0.06	-45.12	0.12	21.39	0	21.39	-4.34	28.48	-2.46	28.48	-7.32	0	-30.18	0	0	0.06	28.59	0.06	28.48	0.12	28.24	0.12	28.48
6.912	-0.18	-64.22	-0.06	0	-0.18	0.12	-0.18	21.39	0.23	21.39	-16.06	0.06	-27.95	-0.06	-65.74	0.18	21.39	0.18	21.33	-3.69	28.77	-2.17	28.83	-6.68	0	-28.48	-0.06	0	-0.06	28.3	0.06	28.54	0.18	28.65	0.12	28.54
6.944	-0.06	-47.76	-0.06	0	-0.06	0	-0.18	21.39	0.23	21.39	-14.24	-0.18	-25.61	-0.06	-41.6	0.12	21.39	0.23	21.33	-2.46	28.77	-1.46	28.36	-5.22	-0.06	-27.31	-0.18	0	-0.06	28.42	0	28.3	0.12	28.59	0.23	28.42
6.976	-0.06	-39.96	-0.06	0	-0.18	0	-0.18	21.39	0.41	21.45	-12.13	0	-23.32	0	-27.31	0.12	21.21	0.23	21.27	-2.05	28.59	-1.23	28.65	-3.98	-0.06	-24.61	-0.06	-3.81	-0.06	28.54	0.06	28.42	0.06	28.48	0.29	28.59
7.008	-0.06	-38.79	-0.18	0	-0.06	0	-0.18	21.33	0.47	21.39	-10.14	-0.06	-21.21	-0.06	-32.34	0.12	0.23	0.23	21.33	-1.41	28.54	-1.05	28.54	-3.16	0	-23.09	-0.06	-89.36	0	14	-0.06	28.48	0	28.48	0.23	28.48
7.04	-0.06	-35.68	-0.06	0	-0.06	0	-0.18	21.33	0.41	21.39	-7.21	0	-19.34	-0.18	-35.74	0.18	0.06	0.18	21.39	-1.29	28.24	-0.59	28.42	-2.46	-0.06	-21.09	0.06	-55.9	-0.06	0.12	-0.06	17.93	0	28.42	0.18	28.48
7.072	-0.06	-34.22	-0.06	0	-0.06	0	-0.18	21.39	0.35	21.39	-5.22	0	-17.29	-0.18	-33.52	0.06	0	0.23	21.33	-0.94	28.65	-0.53	28.42	-1.88	0	-19.45	-0.06	-48.75	0	0	-0.06	0.18	-0.06	0.64	0.12	28.48
7.104	-0.06	-31.99	-0.06	0	-0.06	0	-0.18	21.39	0.35	21.39	-3.28	0	-14.77	-0.06	-30.7	0	0	0.23	21.39	-0.76	29.01	-0.47	28.24	-1.46	1.99	-17.4	0	-43.54	0	0	-0.06	0	0.06	0.12	0.06	1.41
7.136	-0.18	-29.65	-0.18	0	-0.06	0	-0.18	21.39	0.47	21.39	-1.88	0.06	-12.95	0	-27.83	0.06	0	0.12	21.21	-0.64	28.36	-0.41	28.54	-0.94	10.2	-14.94	-0.06	-38.38	0	0	-0.18	0.06	0.12	0	0.12	0.06
7.168	-0.06	-27.54	0	0	-0.06	0	-0.06	21.39	0.41	21.39	-1.23	4.22	-10.72	-0.06	-27.48	0	0	0.23	21.15	-0.53	28.71	-0.35	28.89	-0.59	17.46	-13.3	-0.06	-36.62	-0.06	0	-0.06	0	0.06	0.06	0	0
7.2	-0.06	-25.67	0	0	-0.06	0	-0.18	21.33	0.35	21.39	-0.59	10.25	-8.91	-0.06	-25.61	0	0	0.18	21.39	-0.53	28.42	-0.23	28.48	-0.53	25.31	-10.9	-0.06	-38.2	-0.06	0	0	0	-0.06	0	0	0.06
7.232	0	-23.56	-0.06	0	-0.06	0	-0.06	21.15	0.29	21.39	-0.23	17.52	-6.62	0.12	-23.67	0	0	0.06	21.39	-0.53	28.18	-0.35	28.42	-0.41	28.65	-9.08	0	-37.38	-0.06	0	-0.06	0	-0.06	0	0.12	0
7.264	-0.06	-22.21	-0.06	-0.06	0	0	-0.06	21.39	0.23	21.33	0.18	21.74	-3.98	3.63	-21.91	0	0	0.18	21.39	-0.35	28.48	-0.35	28.65	-0.35	28.77	-6.68	-0.06	-35.92	-0.06	0	-0.06	0	-0.18	0	0.06	0
7.296	-0.06	-18.99	0	-42.01	-0.06	0	-0.06	0.12	0.12	21.45	0.06	21.39	-2.17	11.48	-19.51	0	0	0.18	21.39	-0.41	28.59	-0.23	28.89	-0.23	28.42	-4.1	-0.06	-33.4	0	0	-0.18	0	-0.06	0	0.12	0.06
7.328	-0.06	-17.23	-0.06	-54.49	-0.06	-31.41	-0.18	0	0.12	21.39	0.18	21.39	-1.46	17.11	-18.16	-0.06	0	0.18	21.39	-0.29	28.65	-0.23	28.54	-0.29	28.65	-2.52	0	-32.17	-0.06	0	-0.18	0	-0.06	0	-0.06	0
7.36	-0.18	-15.35	0	-41.72	-0.18	-61.41	-0.18	0	0.23	21.39	0.41	21.39	-0.82	21.68	-16.17	0	0	0.06	0.18	-0.35	28.59	-0.29	28.54	-0.23	28.71	-1.46	0	-30	-0.18	0	0	0	-0.18	0	-0.18	0
7.392	-0.06	-14	-0.06	-39.79	-0.06	-43.95	-0.06	0	0.06	21.39	0.41	21.33	-0.06	21.45	-14.82	0.06	0	0.23	0	-0.35	28.36	-0.29	28.42	-0.29	28.36	-1	-0.06	-28.54	-0.06	0	-0.18	0	-0.06	0	-0.06	0
7.424	-0.06	-12.42	-0.06	-37.38	0	-40.08	-0.06	0	-0.06	21.45	0.29	21.39	0.18	21.27	-13.18	-0.06	-2.93	0.12	0	-0.29	28.54	-0.23	28.48	-0.23	28.59	-0.53	-0.06	-26.08	0	-3.11	0	0	0	0	-0.06	0
7.456	0	-10.08	-0.06	-34.81	-0.06	-38.32	-0.18	0	0	21.27	0.41	21.39	0.23	21.33	-10.84	-0.06	-71.84	0.18	0	-0.29	28.48	-0.23	28.42	-0.41	28.54	0.06	-0.06	-24.55	0	-88.42	0	-0.41	0	0	0	0
7.488	4.16	-8.91	0	-32.81	-0.06	-35.51	-0.06	0	0	21.5	0.47	21.39	0.35	21.39	-9.49	0	-49.75	0.23	0	-0.23	28.48	-0.18	28.65	-0.18	28.59	-0.06	0	-23.56	-0.18	-63.81	-0.06	-86.08	-0.18	-10.61	-0.18	0
7.52	10.08	-7.44	-0.06	-31.17	0	-33.69	-0.06	0	0	21.39	0.41	21.39	0.35	21.33	-7.56	0	-30.41	0.23	0	-0.18	0.29	-0.18	28.65	-0.06	28.54	0.29	4.34	-20.33	0	-48.17	-0.18	-69.32	-0.18	-89.89	0	-15.23
7.552	15.65	-6.21	0	-28.71	-0.06	-31.47	-0.06	0	0.12	21.5	0.41	21.39	0.41	21.39	-6.15	0	-28.77	0.18	0.06	-0.18	0.06	-0.18	0.64	-0.18	28.59	0.29	12.72	-18.46	0	-44.24	-0.06	-38.85	-0.06	-62.81	0	-88.71
7.584	21.33	-4.75	0	-26.6	-0.06	-30.18	-0.06	0	0.06	21.56	0.35	21.39	0.47	21.39	-4.1	0	-34.75	0.12	0	-0.18	0	-0.18	0.12	-0.23	28.65	0.41	20.22	-16.47	0	-37.79	-0.06	-27.83	0	-35.68	-0.06	-61.47
7.616	21.45	-3.16	0	-24.55	-0.06	-27.13	-0.18	0	0.06	21.39	0.29	21.39	0.53	21.39	-2.46	0	-34.81	0.12	0	-0.23	0.06	-0.18	0	-0.23	28.83	0.29	28.95	-14.53	0	-36.45	-0.18	-41.08	-0.06	-32.93	-0.06	-31.7
7.648	21.45	-2.05	-0.06	-22.21	-0.06	-25.37	-0.06	0	0	21.33	0.18	21.39	0.53	21.27	-1.7	0	-31.29	0.06	0	-0.23	0	-0.18	0.06	-0.18	28.59	0.29	28.54	-12.77	-0.06	-38.15	-0.18	-42.6	-0.06	-41.84	-0.06	-32.17
7.68	21.45	-1.05	-0.06	-20.57	-0.06	-23.5	-0.06	0	-0.06	0.12	0.23	21.39	0.53	21.39	-0.94	-0.06	-28.65	0.18	0	-0.23	0	-0.18	0	-0.06	28.59	0.23	28.48	-10.14	-0.18	-37.68	-0.06	-37.91	0	-41.78	0	-41.84
7.712	21.5	-0.53	-0.18	-17.81	0	-20.98	-0.06	-40.84	0	0	0.12	21.33	0.53	21.27	-0.7	-0.06	-27.6	0.12	0	-0.23	0	-0.18	0	-0.18	28.48	0.29	28.54	-8.03	-0.18	-36.39	-0.18	-34.45	-0.18	-37.62	0	-41.54
7.744	21.5	-0.35	0	-16.29	0	-18.99	0	-69.91	0	0	0.12	21.39	0.47	21.39	-0.18	0.06	-26.31	0.18	0	-0.18	0	-0.18	0	-0.18	28.48	0.29	28.42	-5.63	-0.06	-34.04	-0.18	-32.76	0	-34.4	0	-37.33
7.776	21.45	-0.23	-0.06	-14.41	-0.06	-16.93	0	-44.88	0.06	0.06	0.23	21.39	0.23	21.39	-0.06	0.06	-23.91	0.12	-39.38	-0.18	0	-0.06	0	-0.23	28.42	0.35	28.65	-3.87	-0.18	-31.99	0	-33.34	-0.18	-32.7	-0.18	-32.99
7.808	21.5	-0.18	0	-13.01	-0.06	-15.23	0	-39.67	-0.18	0	0.18	21.04	0.23	21.39	-0.06	0	-22.33	0.18	-67.97	-0.18	0	-0.06	0	-0.18	28.48	0.29	28.71	-2.4	3.81	-30.35	0	-32.23	-0.06	-32.46	0	-32.76
7.84	21.45	-0.18	-0.06	-11.66	0	-13.59	-0.18	-34.4	-0.06	0	0.12	21.15	0.29	21.33	0.06	0	-20.98	0.06	-44.06	-0.18	0	-0.06	0	-0.23	28.48	0.23	28.59	-1	12.13	-27.95	0	-29.59	-0.06	-31.11	-0.06	-32.64
7.872	21.45	-0.53	1.99	-9.79	0	-11.84	-0.06	-31.88	-0.06	0	0.12	21.27	0.18	21.27	0.18	0.06	-19.51	0.18	-29.06	-0.06	0	-0.06	0	-0.18	28.54	0.18	28.42	-0.7	19.92	-26.13	0	-27.48	0	-29.59	-0.06	-30.94
7.904	21.45	-0.35	6.62	-8.38	0	-10.37	-0.06	-32.58	-0.06	0	0.06	21.39	0.18	21.33	0.23	1.99	-17.93	0.06	-30.12	-0.06	0	-0.18	0	-0.18	28.65	0.18	28.42	-0.47	29.01	-24.2	-0.06	-26.43	0	-26.9	0	-28.48
7.936	21.39	-0.35	14	-7.03	-0.06	-8.79	-0.18	-31.82	-0.06	0	0.06	21.39	0.06	21.33	0.29	6.27	-15.59	0.12	-36.1	-0.18	-13.48	0	0	-0.12	28.65	0.12	28.42	-0.06	28.65	-23.03	0	-24.79	0	-25.78	-0.06	-27.19
7.968	21.45	-0.35	19.98	-5.33	-0.06	-7.21	-0.18	-30.59	-0.18	0	0	21.33	0.12	21.39	0.29	11.78	-14	0.12	-34.51	-0.06	-77.7	-0.06	0	0	28.48	0.23	28.54	-0.06	28.42	-21.09	0	-23.32	0	-24.43	-0.06	-25.61
8	21.45	-0.35	21.5	-3.98	-0.06	-5.98	-0.06	-28.59	-0.18	0	0	21.33	0.06	21.39	0.29	19.4	-11.84	0.12	-30.94	-0.18	-49.75	-0.06	-56.84	-0.06	23.79	0.12	28.48	0.12	28.65	-18.63	-0.06	-21.74	0	-23.15	0	-24.26
8.032	21.45	-0.23	21.45	-2.7	3.75	-4.45	-0.18	-26.02	-0.06	0	-0.06	21.27	0.12	21.39	0.23	21.56	-10.49	0.06	-28.36	-0.18	-45.53	-0.18	-57.37	-0.06	0.18	-0.06	28.65	0.18	28.65	-16.76	-0.06	-19.92	-0.06	-21.09	0	-23.15
8.064	21.45	-0.23	21.5	-1.64	9.96	-3.28	-0.18	-24.14	-0.06	0	-0.06	0.12	0.06	21.21	0.29	21.27	-8.56	0.12	-27.42	-0.18	-44.06	-0.06	-45.35	-0.06	0	0.12	28.54	0.18	28.54	-14.36	-0.06	-18.4	-0.18	-19.69	0	-21.39
8.096	21.45	-0.18	21.5	-0.94	15.23	-1.7	3.75	-21.62	-0.06	-35.22	0	0	0	21.21	0.29	21.39	-6.45	0.12	-25.72	-0.06	-41.19	-0.18	-45.47	-0.06	0	0.06	28.65	0.23	28.59	-12.95	-0.06	-16.29	0	-17.58	0	-19.45
8.128	21.45	-0.18	21.45	-0.59	20.92	-0.94	10.08	-19.51	-0.18	-72.48	-0.06	0	-0.06	21.39	0.18	21.39	-4.51	0.12	-23.5	-0.18	-40.67	0	-43.48	-0.06	0	0	28.36	0.35	28.54	-10.55	4.45	-15.23	-0.06	-15.94	0	-17.81
8.16	21.45	-0.23	21.5	-0.29	21.5	-0.41	15.18	-17.7	0	-50.51	-0.06	0.06	-0.06	0.18	0.23	21.15	-3.46	0	-21.68	-0.06	-38.09	-0.06	-41.02	-0.06	0	0.06	28.24	0.18	28.65	-7.68	12.83	-12.89	0	-14.24	3.34	-15.94
8.192	21.39	-0.23	21.45	-0.06	21.45	-0.18	21.09	-15.47	0	-40.9	-0.18	0	0	0.06	0.18	21.45	-2.4	0.06	-20.92	-0.06	-36.27	-0.06	-39.44	-0.06	0	0	28.36	0.29	28.48	-5.98	23.03	-11.48	3.75	-13.01	11.6	-14.24
8.224	21.45	-0.29	21.45	-0.18	21.45	-0.18	21.5	-13.89	0.06	-34.81	0	0	0	0	0.12	21.45	-1.52	0	-19.63	-0.18	-34.98	-0.06	-37.03	-0.06	0	0	28.59	0.29	28.48	-3.93	28.65	-9.55	11.89	-11.07	19.22	-12.77
8.256	21.45	-0.18	21.45	-0.29	21.39	-0.18	21.45	-11.25	-0.06	-31.99	0	0	-0.06	0	0.23	21.39	-0.76	-0.06	-16.82	-0.06	-32.4	-0.06	-35.57	-0.06	0	0	28.48	0.12	28.83	-2.23	28.59	-7.91	19.69	-9.08	26.95	-10.66
8.288	21.45	-0.18	21.45	-0.47	21.45	-0.23	21.45	-8.79	-0.06	-32.58	-0.18	0	-0.06	0	0.12	21.45	-0.64	0	-15.06	-0.06	-30.94	0	-33.69	-0.06	0	-0.18	28.59	0.18	28.54	-1.7	28.42	-5.8	27.31	-7.68	28.65	-9.26
8.32	21.39	-0.18	21.39	-0.35	21.39	-0.41	21.5	-6.97	-0.06	-32.46	-0.06	0	0	0	0.18	21.33	-0.29	-0.06	-13.48	-0.06	-28.54	-0.06	-31.99	-0.06	0	-0.06	28.59	0.18	28.65	-0.47	28.48	-4.45	28.71	-5.8	28.48	-7.56
8.352	21.39	-0.18	21.45	-0.29	21.45	-0.47	21.45	-4.63	0	-30.94	-0.06	0	-0.06	0	0.18	21.39	-0.06	0	-12.07	0	-26.84	0	-29.06	-0.18	0	0	28.65	0.12	28.54	-0.35	28.65	-3.4	28.48	-4.16	28.48	-5.8
8.384	0.23	-0.18	21.45	-0.23	21.39	-0.35	21.45	-2.99	-0.06	-29.01	-0.06	0	-0.06	0	0.06	21.39	-0.06	0.06	-10.25	-0.06	-24.38	0	-26.84	-0.06	0	-0.18	28.48	0.06	28.54	-0.18	28.36	-2.29	28.54	-2.99	28.42	-4.16
8.416	0	-0.18	21.39	-0.23	21.45	-0.35	21.39	-1.7	0	-26.49	-0.06	0	-0.06	0	0.06	21.39	0	-0.06	-8.09	-0.06	-22.15	0	-25.37	-0.18	-0.12	0	0.23	0.06	28.54	0.12	28.65	-1.46	28.48	-1.88	28.48	-2.58
8.448	0	-0.18	21.45	-0.18	21.45	-0.35	21.45	-0.76	-0.06	-24.26	0.06	0	-0.06	0	0	21.39	0	2.46	-6.39	-0.06	-20.68	-0.06	-23.15	0	-64.69	0	0.06	0.06	28.65	0.12	28.65	-0.29	28.48	-1.29	28.65	-1.64
8.48	0.06	-0.18	21.5	-0.23	21.45	-0.18	21.39	-0.53	-0.18	-22.38	-0.06	-17.46	-0.06	0	0.12	21.33	0.12	10.14	-4.92	-0.06	-17.93	0	-21.39	0	-63.11	0	0	-0.18	28.48	0.23	28.83	-0.59	28.48	-0.53	28.48	-1
8.512	0	-0.18	21.45	-0.18	21.45	-0.18	21.45	-0.06	-0.06	-19.69	0.06	-68.03	-0.06	0	0	21.39	0.23	15.65	-3.34	-0.12	-16.06	-0.06	-19.04	0	-46.23	0	0.06	-0.06	28.83	0.35	28.24	-0.06	28.42	-0.41	28.48	-0.94
8.544	0	-0.18	21.39	-0.29	21.45	-0.18	21.5	0	-0.06	-17.87	-0.06	-46.76	-0.06	0	0	21.39	0.29	21.21	-2.23	-0.06	-14.53	-0.06	-16.93	-0.06	-45.53	0	0	0.06	28.48	0.35	28.65	-0.06	28.42	-0.35	28.65	-0.41
8.576	0	-0.06	21.45	-0.35	21.45	-0.29	21.45	0.18	0	-15.94	-0.06	-41.19	0.06	-35.63	0	21.39	0.23	21.27	-1.46	-0.06	-13.48	-0.06	-15.76	0	-42.95	0	0	-0.06	28.89	0.35	28.59	0	28.59	-0.18	28.59	-0.23
8.608	0	-0.18	21.45	-0.29	21.45	-0.29	21.45	0.29	-0.06	-14	0	-35.16	-0.06	-67.15	0	21.33	0.35	21.33	-0.7	0	-12.07	-0.06	-14.36	-0.06	-41.43	-0.06	0	-0.06	28.36	0.41	28.42	0.06	28.65	0.12	28.42	-0.23
8.64	0	-0.06	21.45	-0.29	21.45	-0.23	21.45	0.41	0	-11.6	-0.06	-32.17	-0.06	-44.83	-0.06	21.33	0.12	21.39	-0.35	-0.06	-9.9	4.28	-12.36	-0.06	-39.44	0	0	-0.18	28.42	0.41	28.36	0.18	28.42	0.18	28.65	-0.06
8.672	0	0	21.45	-0.18	21.45	-0.23	21.45	0.29	-0.06	-9.2	0	-32.76	-0.06	-28.89	0.06	21.39	0.18	21.33	-0.35	0	-8.91	12.48	-10.55	-0.06	-37.79	-0.06	0	-0.06	28.48	0.35	28.54	0.23	28.24	0.23	28.65	-0.06
8.704	0	-0.06	21.5	-0.23	21.39	-0.29	21.45	0.47	-0.06	-7.44	-0.06	-32.52	-0.06	-29.77	0	21.33	0.18	21.39	0	6.27	-7.79	20.39	-9.32	-0.06	-36.15	-0.06	0	-0.06	0.18	0.12	28.42	0.23	28.71	0.06	28.59	0
8.736	0	-0.18	21.45	-0.23	21.45	-0.18	21.39	0.35	4.45	-5.22	-0.06	-30.76	-0.06	-35.74	-0.06	21.39	0.29	21.39	0.06	14.18	-6.39	27.89	-8.56	0	-33.17	-0.06	0	-0.06	0.06	0.12	28.54	0.23	28.54	0.18	28.65	0.06
8.768	0	-0.06	10.78	-0.18	21.39	-0.18	21.45	0.47	10.55	-3.22	-0.06	-28.89	-0.06	-34.45	0	21.15	0.29	21.27	0.06	22.03	-5.63	28.48	-6.86	-0.06	-31.64	0	0	-0.18	0	0.18	28.42	0.12	28.42	0.12	28.42	0.18
8.8	-12.77	-0.06	0.12	-0.18	21.45	-0.18	21.45	0.41	17.75	-1.82	-0.06	-26.31	0.06	-30.7	-0.06	13.89	0.23	21.45	0.06	28.83	-4.22	28.65	-5.45	3.34	-29.77	0	0	-0.18	0.06	0.06	28.54	0.12	28.48	0.23	28.65	0.06
8.832	-64.16	-0.06	0	-0.06	21.45	-0.18	21.45	0.29	21.68	-0.76	0	-24.32	0	-27.95	0	0.06	0.23	21.27	0.18	28.54	-3.4	28.65	-4.22	11.48	-27.6	0	-12.13	-0.06	0	0.06	28.54	0.12	28.13	0.12	28.48	0.12
8.864	-48.28	-0.18	0	-0.18	21.45	-0.18	21.39	0.35	21.45	-0.53	0	-22.09	-0.06	-27.25	-0.06	0	0.06	21.39	0.18	28.59	-2.75	28.3	-3.75	19.22	-25.78	0	-92.82	0	0	0	28.48	0.06	28.3	0.18	28.48	0.18
8.896	-39.61	-0.18	0	-0.18	21.45	-0.18	21.39	0.29	21.39	-0.18	-0.06	-20.74	-0.06	-26.13	0	0	0.18	21.39	0.29	28.48	-1.99	28.48	-2.93	29.06	-23.32	0	-52.56	-0.18	0	0.06	28.48	0	28.42	0.18	28.48	0
8.928	-38.2	-0.06	0	-0.06	0.23	-0.06	21.5	0.29	21.39	0.23	0	-18.22	0	-23.67	-0.06	0	0.23	21.33	0.18	28.18	-1.64	28.65	-2.23	28.59	-21.68	-0.06	-49.4	-0.06	0	0	28.42	0.06	28.42	0.18	28.48	0.18
8.96	-35.68	-0.18	0	-0.18	0	-0.18	21.5	0.29	21.39	0.23	-0.06	-16.41	-0.06	-22.09	0	0	0.12	21.45	0.29	28.42	-1.29	28.71	-1.76	28.36	-19.45	0	-43.13	-0.18	0	0.12	28.77	0	27.83	0.18	28.36	0.06
8.992	-34.22	-0.06	0	-0.06	0	-0.06	0.23	0.18	21.39	0.29	-0.06	-13.59	0.06	-21.09	-0.18	0	0.18	21.39	0.12	28.48	-0.94	28.3	-1.05	28.42	-17.29	0	-38.15	-0.06	0	-0.06	28.48	-0.06	28.48	0.06	28.48	0.12
9.024	-32.52	-0.06	0	-0.06	0	-0.18	0.06	0.12	21.39	0.41	0	-11.48	0	-19.22	-0.18	0	0.18	21.33	0.12	28.3	-0.59	28.71	-0.94	28.59	-16	0	-37.33	0	0	-0.06	0.23	0	28.48	0.18	28.48	0.06
9.056	-29.77	-0.06	0	-0.06	0	-0.06	0	0.18	21.39	0.35	0	-9.67	0	-17.17	-0.18	0	0.18	21.39	0.18	28.24	-0.47	28.42	-0.7	28.54	-13.95	0	-37.56	-0.06	0	-0.06	0.06	-0.18	28.48	0.12	4.51	0.06
9.088	-27.89	-0.06	0	-0.18	0	-0.06	0.06	0.12	21.39	0.47	-0.06	-7.68	0	-15.06	-0.18	0	0.18	21.33	0.12	28.42	-0.47	28.59	-0.47	28.65	-12.6	-0.06	-37.21	-0.06	0	-0.06	0	-0.06	0.94	0.12	0.12	0.06
9.12	-25.31	-0.06	0	-0.18	0	-0.06	0	0.18	21.45	0.47	4.16	-5.74	0	-13.24	-0.06	0	0.23	21.27	0.18	28.42	-0.35	28.42	-0.35	28.48	-11.48	-0.06	-35.33	-0.06	-16.41	0	0.06	-0.18	0.12	0.18	0	0.06
9.152	-23.61	-0.06	0	-0.18	0	-0.18	0	-0.06	21.45	0.41	10.31	-2.64	-0.06	-11.89	-0.06	0	0.12	21.39	0.18	28.65	-0.29	28.48	-0.35	28.48	-9.9	-0.06	-33.87	-0.06	-92.7	0	0	-0.06	0	0.18	0.06	0
9.184	-21.68	-0.06	-0.06	-0.06	0	-0.18	0	0	21.39	0.53	15.53	-1.93	-0.06	-9.79	-0.06	0	0.18	21.39	0.12	28.42	-0.23	28.48	-0.23	28.65	-8.38	-0.06	-31.47	-0.06	-53.32	0.06	0	-0.18	0	0.12	0	0.18
9.216	-19.04	-0.06	-54.67	-0.06	0	-0.18	0	0.06	21.39	0.47	21.45	-0.94	0	-7.62	-0.06	0	0.06	21.33	0.12	28.59	-0.29	28.48	-0.23	28.59	-6.97	9.14	-29.36	0	-48.52	0	0	-0.18	0	0.12	0	0.06
9.248	-17.17	-0.06	-51.27	-0.06	0	-0.18	0	-0.18	21.27	0.35	21.45	-0.53	-0.06	-5.74	-0.06	-40.37	0.12	21.39	0.23	28.3	-0.29	28.3	-0.29	28.48	-5.86	16.11	-27.77	0	-43.65	0	0	0	0	0	0	0.12
9.28	-15.65	0.06	-40.37	-0.06	0	-0.06	0	-0.06	21.39	0.23	21.39	-0.23	0.06	-4.39	-0.06	-59.24	0.12	21.33	0.23	28.36	-0.35	28.48	-0.29	28.42	-4.75	23.85	-25.72	0	-37.62	0	0	-0.06	0	0.06	0	0
9.312	-13.77	0	-39.55	-0.06	0	-0.18	0	-0.06	21.39	0.18	21.45	0.35	5.39	-2.7	-0.18	-35.22	-0.06	21.21	0.29	28.54	-0.23	28.54	-0.18	28.65	-3.98	28.65	-23.91	-0.06	-36.8	-0.06	0	-0.18	0	0.06	0	0
9.344	-12.83	-0.06	-37.68	-0.06	-8.09	-0.06	0	-0.06	21.39	0.23	21.27	0.23	13.24	-2.05	-0.06	-27.77	0.18	0.23	0.18	28.36	-0.23	28.54	-0.23	28.3	-2.87	28.59	-22.21	-0.06	-38.79	-0.06	0	-0.18	0	0	0	0
9.376	-10.55	0	-35.16	-0.06	-63.52	-0.06	0	0	21.5	0.12	21.39	0.53	18.69	-0.94	-0.06	-33.05	0.06	0.06	0.18	28.48	-0.18	28.48	-0.23	28.71	-2.05	28.65	-19.63	-0.06	-37.33	0	0	-0.18	0	0	0	-0.06
9.408	-9.2	0	-32.64	-0.06	-48.87	-0.06	-12.66	0	21.39	0.12	21.39	0.47	21.5	-0.7	-0.06	-35.98	0	0	0.12	28.54	-0.23	28.65	-0.18	28.65	-1.41	28.65	-17.87	0	-35.33	0	0	-0.18	0	-0.06	0	0.06
9.44	-7.68	-0.06	-30.29	-0.18	-40.14	0	-62.46	0	21.39	0.18	21.39	0.29	21.39	-0.23	0	-33.46	0.06	0.06	0.12	28.48	-0.23	28.36	-0.23	28.65	-1	28.89	-15.94	0	-33.69	0	-24.02	0	0	0	0	0.12
9.472	-6.39	0	-28.36	-0.06	-38.67	-0.06	-48.4	-0.06	21.39	0.06	21.39	0.47	21.39	-0.18	-0.06	-29.3	0.12	0	0.06	28.59	-0.18	28.54	-0.18	28.48	-0.7	28.89	-14.3	-0.06	-31.23	0	-78.23	-0.18	0	0	-3.98	0
9.504	-5.1	0.06	-26.78	0	-35.68	-0.06	-39.85	-0.06	21.39	0.06	21.39	0.35	21.33	-0.18	-0.06	-27.6	-0.06	0	0.18	28.65	-0.18	28.48	-0.23	28.42	-0.47	28.24	-12.13	0	-29.12	0	-53.03	0	-11.02	0	-89.3	0
9.536	-2.93	0	-24.08	-0.12	-34.28	-0.06	-38.5	-0.06	21.39	0	21.39	0.53	21.39	-0.06	-0.06	-26.6	0.06	0	0.23	28.83	-0.18	0.29	-0.18	28.42	-0.35	28.65	-9.43	-0.06	-27.77	0	-48.87	-0.06	-89.12	0	-64.81	-0.06
9.568	-1.88	3.4	-22.09	-0.06	-32.52	-0.06	-35.92	-0.06	21.33	0	21.39	0.47	21.33	0	6.27	-25.84	0	0	0.12	28.54	-0.18	0.12	-0.18	28.71	-0.47	28.3	-7.27	0	-26.13	-0.06	-42.95	-0.18	-62.11	-0.18	-36.86	0
9.6	-1.35	9.49	-20.39	-0.06	-30.12	-0.06	-34.69	-0.06	21.39	0.06	21.5	0.53	21.39	0.12	12.07	-23.03	-0.06	0	0.23	0.18	-0.06	0	-0.06	28.48	-0.41	28.48	-4.75	-0.06	-24.14	0	-38.5	-0.06	-35.51	-0.06	-32.29	0
9.632	-0.64	15.06	-18.28	-0.06	-27.77	-0.06	-32.05	0	0.12	0	21.39	0.35	21.39	0.06	17.52	-22.03	0.06	0	0.18	0.06	-0.06	0.06	-0.18	28.18	-0.23	28.36	-3.46	-0.06	-22.62	0	-38.32	-0.06	-32.7	-0.06	-41.13	0
9.664	-0.18	20.51	-16.7	-0.18	-26.08	-0.06	-30.59	-0.06	0	0	21.45	0.29	21.39	0.18	21.5	-20.04	0	0	0.12	0	-0.06	0	-0.18	28.59	-0.23	28.54	-1.82	0.76	-19.75	-0.06	-38.67	-0.06	-41.84	0	-42.48	0
9.696	-0.18	21.5	-14.47	-0.06	-23.56	-0.06	-28.07	-0.06	0	-0.06	21.27	0.23	21.45	0.12	21.39	-18.16	0	0	0.12	0	-0.18	0	-0.18	0.23	-0.29	28.42	-0.76	10.9	-18.28	0	-36.68	-0.06	-41.54	-0.06	-38.38	0
9.728	-0.18	21.45	-13.07	0	-21.86	-0.06	-26.13	0.06	0.06	-0.06	21.39	0.12	21.21	0.12	21.39	-16.82	-0.06	0	0.06	0	-0.18	0	-0.18	0.06	-0.29	28.65	-0.7	18.28	-16.29	-0.18	-35.16	-0.18	-37.5	-0.06	-34.1	-0.06
9.76	-0.23	21.45	-11.48	-0.06	-18.99	-0.18	-23.97	0.06	0	0	21.27	0.18	21.39	0.12	21.39	-14.36	-0.06	-24.9	0.12	0	-0.06	0	-0.18	0	-0.29	28.48	-0.18	28.71	-14.47	-0.06	-33.52	-0.18	-33.93	0	-32.58	-0.06
9.792	-0.35	21.45	-9.9	0	-17.23	-0.06	-21.86	-0.06	0	0	21.45	0.23	21.39	0.12	21.39	-12.83	-0.06	-73.89	0.18	0	-0.06	0	-0.18	0	-0.23	28.54	-0.23	28.65	-12.48	-0.18	-30.7	-0.06	-32.52	-0.06	-32.34	0
9.824	-0.35	21.5	-9.02	0	-15.82	0	-20.1	0.06	0	0.06	21.5	0.12	21.27	0.06	21.39	-11.13	0	-52.33	0.23	0	-0.06	0	0	0	-0.23	28.65	0.23	28.42	-10.02	0	-29.47	-0.06	-32.46	-0.06	-31.23	-0.06
9.856	-0.29	21.45	-6.86	-0.06	-14.12	-0.06	-17.4	0.06	0	-0.06	21.39	0	21.39	0.18	21.09	-9.43	-0.06	-31.82	0.12	0	-0.18	0	-0.06	0	-0.18	28.59	0.35	28.65	-7.56	0	-27.31	-0.23	-31.23	-0.06	-29.24	-0.23
9.888	-0.23	21.45	-4.86	-0.06	-12.77	0	-15.76	0	0	-0.06	21.39	0	21.39	0.23	21.15	-7.68	-0.06	-28.65	0.18	0	0	0	-0.06	0	-0.23	28.36	0.18	28.65	-5.45	-0.06	-25.67	-0.18	-29.06	0	-27.6	-0.18
9.92	-0.18	21.45	-3.93	-0.06	-10.61	-0.18	-14.24	0	0	-0.06	21.56	-0.06	21.39	0.06	21.21	-5.45	-0.06	-34.75	0.06	0	0	0	-0.18	0	-0.06	28.48	0.23	28.48	-3.46	-0.18	-24.08	-0.18	-26.72	-0.18	-26.02	-0.06
9.952	-0.23	21.45	-2.46	-0.06	-9.02	-0.06	-12.6	-0.06	0	-0.06	21.15	0.06	21.15	0.12	21.39	-3.93	0.06	-34.75	0.12	0	0	-14.94	-0.06	0	-0.23	28.36	0.35	28.42	-2.4	0	-21.27	-0.06	-26.54	0	-25.02	-0.18
9.984	-0.29	21.45	-1.64	6.68	-7.68	-0.06	-11.31	-0.06	0	-0.06	21.45	0.12	21.21	0.12	21.27	-2.81	-0.06	-31.88	0.06	0	-0.06	-78.17	-0.06	0	-0.06	28.65	0.41	28.42	-0.82	0	-19.63	-0.18	-24.84	-0.18	-23.03	-0.18
10.016	-0.23	21.45	-0.59	12.48	-6.5	5.33	-9.38	-0.06	0	0	0.23	-0.06	21.33	0.18	21.39	-1.88	-0.06	-28.89	0.12	-31.47	0	-55.61	-0.06	0	-0.06	28.95	0.41	28.48	-0.64	-0.06	-17.4	-0.18	-22.38	-0.18	-21.15	-0.06
10.048	-0.29	21.45	-0.35	18.11	-4.86	11.25	-7.85	-0.06	-26.13	0	0.06	0	21.33	0	21.21	-1.46	0.06	-27.42	0.06	-72.72	0	-44.71	-0.06	0	-0.18	28.65	0.35	28.3	-0.18	-0.06	-15.94	-0.06	-20.92	0	-19.69	-0.06
10.08	-0.18	21.45	-0.06	21.8	-3.16	16.7	-6.56	-0.06	-65.92	0	0	-0.18	21.39	0.06	21.39	-0.41	0	-26.66	0.12	-51.15	-0.06	-44.53	-0.06	0	-0.18	28.59	0.23	28.54	-0.06	-0.06	-14.24	-0.18	-19.75	-0.18	-17.99	-0.18
10.112	-0.29	21.45	-0.18	21.5	-1.99	21.91	-4.86	-0.06	-46.76	0	0	0	21.39	0	21.39	-0.29	0.7	-24.79	0	-44.83	-0.06	-41.84	-0.06	-6.21	-0.06	0.23	0.23	28.59	0.12	0.82	-11.54	-0.18	-17.64	-0.18	-16.17	-0.06
10.144	-0.18	21.45	-0.18	21.5	-1.23	21.45	-3.75	-0.06	-41.43	0	0	0	21.27	0.06	21.15	-0.23	8.56	-22.79	0.12	-43.89	-0.06	-41.19	-0.18	-75.82	-0.06	0	0.23	28.65	0.35	10.55	-9.32	-0.06	-16.29	-0.18	-14.53	-0.06
10.176	-0.18	21.39	-0.18	21.45	-0.59	21.45	-2.23	0.06	-35.16	-0.06	0	0.06	19.57	-0.06	21.33	-0.06	15.65	-21.33	0	-40.9	0	-38.97	-0.18	-52.56	-0.06	0	0.29	28.36	0.35	18.05	-7.56	9.84	-14.3	1.64	-13.01	-0.06
10.208	-0.23	21.39	-0.41	21.45	-0.23	21.45	-1.23	-0.06	-31.29	-0.06	0	0.06	0.12	-0.06	21.39	-0.06	21.27	-19.51	0.06	-40.37	-0.06	-37.03	-0.06	-46.17	-0.18	0	0.12	28.42	0.35	25.61	-5.39	17.05	-12.77	11.25	-11.48	2.11
10.24	-0.18	21.45	-0.35	21.45	-0.06	21.45	-0.47	-0.06	-32.52	-0.06	0	-0.06	0	0	21.39	0.29	21.39	-17.7	0.12	-38.67	0	-33.99	0	-44.24	-0.06	0	0.06	28.48	0.35	28.65	-3.16	24.73	-11.02	18.87	-9.14	11.72
10.272	-0.18	21.45	-0.29	21.45	-0.06	21.45	-0.06	0.06	-32.4	-0.06	0	-0.06	0	-0.06	21.33	0.29	21.33	-15.53	-0.06	-36.21	0	-32.76	0	-42.66	-0.18	0	0.06	28.48	0.35	28.65	-1.88	28.71	-9.38	26.37	-7.68	19.28
10.304	-0.23	21.45	-0.29	21.45	-0.18	21.45	-0.06	-0.06	-30.82	0.06	0	0	0	0.06	21.45	0.29	21.45	-13.95	0.06	-34.81	0	-30.7	-0.06	-40.78	-0.18	0	0.06	28.42	0.29	28.71	-1	28.48	-7.44	28.48	-5.63	27.25
10.336	-0.18	21.39	-0.23	21.45	-0.29	21.45	-0.18	-0.06	-29.24	-0.06	0	-0.06	0	0.06	21.39	0.18	21.39	-12.31	0	-31.82	0	-28.95	-0.06	-37.85	-0.06	0	0.06	28.42	0.23	28.59	-0.7	28.36	-5.68	28.54	-4.45	28.42
10.368	-0.23	21.45	-0.18	21.45	-0.29	21.45	-0.18	0	-26.49	-0.06	0	0	0	-0.06	21.21	0.23	21.39	-10.9	0.06	-30.35	0	-27.6	-0.06	-37.21	-0.06	0	0	28.48	0.23	28.42	-0.06	28.59	-4.22	28.65	-2.93	28.48
10.4	-0.18	21.45	-0.23	21.45	-0.29	21.45	-0.29	5.22	-23.91	-0.06	0	-0.06	0	-0.06	21.39	0.23	21.21	-8.56	0.06	-28.95	-0.06	-24.61	-0.06	-34.45	-0.18	0	0	28.65	0.18	28.42	-0.06	28.59	-2.75	28.36	-1.88	28.42
10.432	-0.18	21.45	-0.23	21.45	-0.29	21.45	-0.35	11.25	-21.56	-0.06	-24.67	-0.06	0	-0.06	21.33	0.18	21.39	-6.86	0	-25.72	0	-23.15	0	-32.93	-0.18	0	0	28.59	0.23	28.89	0.12	28.65	-1.7	28.65	-1	28.54
10.464	-0.18	0.59	-0.29	21.45	-0.23	21.45	-0.41	16.7	-19.98	-0.06	-77.05	0.06	0	0.06	0.12	0.23	21.39	-5.1	3.16	-23.85	0	-20.63	-0.18	-31.29	0	0	0.06	28.59	0.12	28.71	0.23	28.36	-1.11	28.42	-0.59	28.59
10.496	-0.18	0.06	-0.29	21.39	-0.23	21.5	-0.29	21.5	-17.87	-0.06	-51.39	0	0	-0.06	0	0.18	21.39	-3.57	11.19	-22.03	-0.06	-18.87	0	-28.65	0	0	-0.06	28.59	0.06	28.59	0.23	28.65	-0.53	28.65	-0.35	28.48
10.528	-0.18	0	-0.18	21.45	-0.23	21.5	-0.29	21.45	-16.23	-0.18	-42.6	0	0	-0.06	0	0.18	21.39	-2.52	16.7	-20.33	0.12	-17.4	0	-26.66	-0.18	-58.89	0	28.83	0.06	28.48	0.29	28.59	-0.53	28.59	-0.47	28.42
10.56	-0.06	0.06	-0.23	21.45	-0.23	21.45	-0.18	21.39	-13.54	-0.06	-35.63	0.06	0	0	0	0.29	21.39	-1.29	21.62	-17.99	0	-14.82	-0.06	-24.61	-0.06	-75.47	0	0.29	0	28.54	0.23	28.71	-0.18	28.65	-0.06	28.42
10.592	-0.18	0	-0.18	21.45	-0.18	21.45	-0.23	21.39	-11.13	-0.06	-31.82	0	0	-0.06	0	0.29	21.39	-0.94	21.39	-16.17	0	-13.54	0	-23.15	0	-51.68	0	0.12	0.06	28.3	0.35	28.24	-0.06	28.42	-0.06	28.59
10.624	0	0	-0.23	21.45	-0.23	21.45	-0.29	21.39	-9.43	-0.06	-32.58	-0.06	-63.69	0	0	0.23	21.33	-0.53	21.45	-14.53	2.99	-12.07	0	-21.09	0	-47.52	-0.06	0	0	28.3	0.29	28.42	0.06	28.42	0.06	28.42
10.656	-0.06	0	-0.18	21.45	-0.18	21.45	-0.35	21.45	-6.86	0	-32.64	-0.18	-61.76	0	0	0.12	21.39	-0.29	21.39	-12.89	11.19	-10.78	0.06	-17.99	-0.18	-40.08	0	0.06	0.12	28.48	0.23	28.54	0.06	28.54	0.06	28.48
10.688	-0.18	0	-0.06	21.45	-0.18	21.45	-0.23	21.33	-5.22	-0.06	-31.41	-0.18	-44.12	-0.06	0	0.23	21.09	-0.29	21.39	-11.37	18.87	-9.32	8.97	-16.41	-0.06	-36.51	-0.06	0	0	28.36	0.18	28.3	0.06	28.65	0.06	28.48
10.72	-0.18	0	-0.18	21.39	-0.23	21.5	-0.18	21.39	-2.75	-0.06	-28.48	-0.06	-39.44	0	0	0.23	21.39	0.06	21.33	-10.55	29.01	-7.62	16.11	-15	-0.06	-37.44	0	0	-0.06	28.3	0.18	28.48	0.18	28.36	0.12	28.54
10.752	0	0	-0.06	21.45	-0.18	21.39	-0.29	21.39	-1.64	0	-26.84	-0.06	-33.87	0	0	0.23	21.39	0	21.27	-9.32	29.01	-6.45	26.6	-13.83	0	-38.09	-0.06	0	0	28.48	0.18	28.42	0.06	28.71	0.06	28.42
10.784	-0.06	0	-0.18	21.45	-0.06	21.39	-0.18	21.39	-1.11	4.16	-24.9	0	-32.23	0	0	0.23	21.39	0.12	21.39	-7.21	28.48	-5.63	28.42	-11.95	0	-36.97	0	0	0	28.36	0	28.54	0.12	28.59	0.12	28.13
10.816	-0.18	0	-0.18	21.45	-0.18	21.45	-0.18	21.45	-0.23	10.43	-23.03	-0.06	-32.58	0	0	0.29	21.45	0.12	21.39	-6.15	28.48	-4.39	28.3	-10.55	0	-35.1	-0.06	0	0	28.59	0.06	28.48	0.18	28.3	0.06	28.59
10.848	-0.18	0	-0.18	21.45	-0.18	21.45	-0.18	21.45	-0.35	15.59	-21.33	-0.18	-32.17	-0.06	0	0.23	21.39	0.18	21.33	-5.1	28.65	-3.69	28.59	-9.08	-0.18	-32.93	-0.18	0	-0.23	28.36	0	28.48	0.12	28.48	0.23	28.42
10.88	-0.06	-9.32	-0.18	0.18	-0.18	21.39	-0.23	21.39	0.35	21.39	-18.87	-0.06	-30.7	0	-43.01	0.23	21.33	0.06	21.33	-4.22	28.42	-2.52	28.65	-7.79	0.06	-30.76	-0.06	0	0	28.48	0.06	28.3	0.18	28.77	0.12	28.48
10.912	-0.06	-62.05	-0.06	0	-0.18	0.12	-0.18	21.45	0.29	21.56	-16.7	-0.06	-28.13	-0.06	-65.98	0.12	21.39	0.23	21.33	-3.22	28.36	-1.82	28.65	-6.5	0	-29.24	-0.06	0	-0.18	28.36	0.06	28.65	0.23	28.36	0.18	28.48
10.944	-0.06	-50.1	-0.06	0	-0.06	0	-0.18	21.45	0.29	21.45	-14.41	-0.06	-25.37	-0.18	-42.48	0.06	21.39	0.12	21.39	-2.46	28.3	-1.46	28.77	-5.22	-0.18	-27.19	0	0	0	28.59	0	28.48	0.18	28.3	0.12	28.42
10.976	-0.18	-40.37	-0.06	0	-0.06	0	-0.06	21.39	0.35	21.39	-12.13	-0.06	-23.56	-0.06	-27.48	0.06	21.39	0.23	21.39	-2.17	28.3	-1.23	28.65	-4.04	0	-24.9	-0.06	-1.41	-0.06	28.42	-0.18	28.48	0.12	28.48	0.06	28.48
11.008	0	-38.73	-0.18	0	-0.06	0	-0.18	21.39	0.53	21.39	-10.49	-0.06	-21.56	0	-32.52	0	0.23	0.12	21.39	-1.76	28.59	-0.94	28.48	-3.46	-0.06	-23.38	0	-86.84	-0.06	20.57	-0.06	28.48	0	28.54	0.12	28.48
11.04	-0.18	-36.39	-0.06	0	-0.06	0	-0.18	21.39	0.47	21.39	-7.62	-0.06	-19.98	0	-35.68	0	0.06	0.23	21.39	-1.29	28.42	-0.59	28.59	-2.75	-0.06	-21.39	0	-57.78	-0.18	0.12	-0.06	26.31	0	28.48	0.06	28.42
11.072	-0.18	-34.4	-0.06	0	0	0	-0.06	21.39	0.47	21.45	-5.33	-0.06	-17.81	-0.06	-33.69	0.06	0	0.29	21.39	-1	28.65	-0.35	28.3	-2.29	0.06	-19.92	0	-48.75	-0.06	0	-0.06	0.18	0	13.89	0.06	28.42
11.104	-0.06	-32.52	-0.18	0	-0.06	0.06	-0.18	21.39	0.47	21.39	-3.34	0	-15.59	-0.06	-29.77	-0.18	0	0.18	21.39	-0.7	28.48	-0.35	28.59	-1.46	-0.06	-17.75	0	-44.83	0	0.06	-0.06	0	-0.06	0.12	0	3.22
11.136	-0.06	-30.41	-0.06	0	-0.06	0	-0.06	21.39	0.41	21.39	-1.88	-0.06	-13.54	-0.06	-27.66	0	0	0.23	21.39	-0.59	28.59	-0.41	28.48	-0.82	9.96	-15.35	0	-38.32	-0.06	0	-0.06	0	0.06	0	0.12	0.06
11.168	-0.06	-27.83	0	0	-0.06	0	-0.06	21.39	0.47	21.39	-1.41	3.34	-11.07	-0.06	-26.9	0.06	0	0.18	21.33	-0.53	28.83	-0.35	28.36	-0.59	17.17	-13.3	0	-36.39	-0.06	0	0	0	-0.06	0.06	0.12	0
11.2	-0.06	-26.13	-0.18	0	0	0	-0.06	21.45	0.41	21.45	-0.53	9.55	-9.38	-0.18	-25.72	-0.18	0	0.23	21.39	-0.47	28.36	-0.29	28.42	-0.47	25.08	-11.6	-0.06	-37.74	-0.18	0	0	0	-0.18	0	0.12	0.06
11.232	-0.06	-23.85	-0.06	0	-0.06	0	0	21.45	0.35	21.39	0.18	16.76	-6.97	-0.06	-23.67	-0.06	0	0.18	21.39	-0.35	28.83	-0.35	28.42	-0.35	28.77	-9.08	0	-37.38	0	0	0	0	0	0	0	0
11.264	0	-22.15	-0.06	0	-0.06	0	-0.06	21.39	0.29	21.39	0.18	21.74	-3.93	3.34	-22.09	0.06	0	0.18	21.39	-0.29	28.83	-0.35	28.65	-0.41	28.65	-7.03	-0.06	-36.45	-0.06	0	-0.18	0	-0.06	0	0.06	0
11.296	-0.06	-19.34	-0.06	-35.16	-0.06	0	-0.06	0.12	0.23	21.39	0.29	21.39	-2.23	11.13	-19.86	-0.06	0	0.12	21.33	-0.41	28.65	-0.23	28.95	-0.29	28.48	-4.28	0	-34.75	0.06	0	0	0	-0.18	0	0	0
11.328	-0.06	-17.46	-0.18	-56.78	-0.06	-29.06	-0.06	0	0.18	21.39	0.35	21.39	-1.46	16.82	-18.34	0	0	0.12	21.33	-0.35	28.65	-0.29	28.48	-0.29	28.48	-2.64	0	-32.58	0	0	0	0	0	0	0	0
11.36	-0.06	-15.53	-0.18	-42.95	-0.06	-62.58	-0.06	0	0.12	21.33	0.47	21.33	-0.76	21.68	-16.7	0	0	0.18	0.12	-0.29	28.65	-0.18	28.42	-0.23	28.48	-1.7	-0.18	-29.94	0	0	-0.18	0	-0.18	0	0.06	0
11.392	-0.06	-14.36	-0.06	-38.79	-0.06	-44.94	-0.18	0	0.12	21.21	0.47	21.39	-0.41	21.39	-15.06	-0.06	0	0.12	0	-0.23	28.48	-0.23	28.54	-0.29	28.3	-1	-0.06	-27.83	0	0	-0.06	0	-0.06	0	0	0
11.424	-0.06	-12.77	-0.06	-37.38	-0.06	-40.31	-0.18	0	0.06	21.39	0.47	21.39	-0.18	21.45	-13.13	0	-1.17	0.18	0	-0.35	28.65	-0.18	28.65	-0.23	28.65	-0.41	-0.18	-26.31	0	-0.47	-0.06	0	-0.06	0	0	0
11.456	-0.06	-10.9	-0.06	-35.57	0	-38.67	-0.06	0	0.06	21.5	0.41	21.33	0.12	21.39	-11.25	-0.06	-73.13	0.18	0	-0.23	28.3	-0.18	28.83	-0.23	28.77	-0.06	0	-24.61	0	-84.38	-0.18	0	-0.18	0	0	0
11.488	3.4	-9.49	-0.06	-33.99	-0.06	-35.92	-0.06	0	0.06	21.39	0.47	21.39	0.06	21.39	-9.61	0.06	-51.27	0.12	0	-0.29	28.83	-0.18	28.71	-0.29	28.48	-0.06	-0.06	-23.32	-0.06	-67.56	0	-77.29	-0.06	-0.53	-0.06	0
11.52	9.55	-8.03	-0.18	-31.11	0	-33.63	-0.06	0	0.06	21.39	0.35	21.39	0.29	21.39	-7.79	0.06	-30.76	0.12	0	-0.23	0.29	-0.23	28.59	-0.18	28.18	0.12	3.34	-20.39	0.06	-48.75	-0.06	-72.6	0	-86.43	-0.06	-8.91
11.552	14.88	-6.33	-0.06	-28.89	-0.06	-31.7	-0.06	0	0	21.39	0.35	21.33	0.41	21.39	-5.92	-0.06	-28.07	0.18	0	-0.18	0.12	-0.18	13.95	-0.23	29.01	0.29	11.6	-18.05	-0.06	-44.24	-0.06	-41.9	-0.06	-68.73	0	-87.89
11.584	20.39	-5.04	-0.06	-26.84	-0.06	-30	-0.18	0	-0.06	21.45	0.41	21.39	0.41	21.39	-4.22	-0.06	-34.16	0.18	0	-0.18	0	-0.18	0.12	-0.18	28.3	0.35	19.22	-16.7	-0.06	-38.97	-0.18	-29.24	-0.18	-38.85	0	-63.05
11.616	21.5	-3.52	-0.18	-24.9	0	-27.54	0	0	-0.06	21.33	0.35	21.39	0.41	21.27	-2.23	0.06	-34.92	0.18	0	-0.18	0.06	-0.18	0	-0.18	28.42	0.29	29.06	-14.53	0	-37.09	-0.06	-40.31	-0.18	-31.58	0	-31.76
11.648	21.5	-2.17	-0.06	-22.79	0	-25.14	-0.06	0	0	21.15	0.29	21.33	0.41	21.39	-2.17	0.06	-32.58	0.18	0	-0.18	0	-0.18	0	-0.23	28.42	0.23	28.54	-12.83	0	-37.79	-0.18	-43.01	-0.06	-40.55	0	-31.47
11.68	21.45	-1.17	-0.06	-20.98	0.06	-23.38	0	0	-0.06	0.23	0.18	21.39	0.35	21.33	-1.11	0	-28.77	0.12	0	-0.23	0	-0.18	0	-0.18	28.48	0.35	28.42	-10.25	0.06	-37.21	-0.06	-38.85	-0.06	-41.78	-0.06	-41.54
11.712	21.5	-0.59	-0.06	-18.22	-0.06	-21.39	-0.06	-38.67	0	0	0.23	21.39	0.29	21.33	-0.76	0.06	-27.36	0.18	0	-0.18	0	0	0	-0.18	28.59	0.35	28.48	-8.09	0.06	-36.68	0	-34.86	-0.06	-38.32	0	-42.13
11.744	21.45	-0.18	-0.06	-16.23	0	-18.99	-0.06	-72.54	-0.06	0	0.12	21.39	0.29	21.33	-0.41	-0.06	-26.13	0.06	0	-0.18	0	-0.18	0	-0.18	28.18	0.35	28.65	-5.8	-0.06	-34.16	-0.06	-33.69	-0.06	-34.63	-0.06	-37.97
11.776	21.39	-0.18	-0.06	-14.94	-0.06	-17.05	-0.06	-45	-0.06	0	0.12	21.33	0.29	21.33	-0.18	0	-24.55	0.12	-36.21	-0.06	0	-0.18	0	-0.06	28.42	0.35	28.65	-3.87	0.06	-32.76	-0.18	-32.93	0	-32.7	0	-33.17
11.808	21.45	-0.18	-0.06	-13.36	-0.06	-15.18	0	-39.32	-0.06	0	0	21.33	0.23	21.39	-0.06	0	-22.21	0.12	-70.49	-0.18	0	0	0	-0.06	28.42	0.35	28.48	-2.29	2.99	-31.11	0	-32.23	-0.06	-32.81	0	-32.58
11.84	21.45	-0.23	-0.06	-12.01	0	-13.77	-0.06	-34.86	-0.18	0	0.06	21.33	0.23	21.45	-0.06	0	-20.74	0.12	-45.76	-0.18	0	-0.06	0	-0.06	28.59	0.23	28.36	-1	11.25	-28.01	-0.06	-29.94	-0.06	-31.76	-0.06	-32.81
11.872	21.45	-0.41	-0.06	-10.37	-0.06	-12.07	-0.06	-32.05	-0.06	0	0	21.39	0.18	21.33	0.06	-0.06	-19.45	0.12	-29.71	-0.18	0	-0.18	0	-0.18	28.65	0.29	28.65	-0.82	18.69	-26.31	0	-27.89	-0.06	-29.53	0	-32.05
11.904	21.45	-0.53	6.15	-8.85	-0.06	-10.72	-0.06	-32.52	-0.06	0	0	21.33	0.18	21.45	0.23	0	-18.16	0.06	-29.3	-0.18	0	-0.06	0	-0.06	28.48	0.35	28.48	-0.23	28.83	-24.32	0	-27.01	0	-27.48	-0.06	-29.24
11.936	21.45	-0.35	13.71	-7.27	-0.06	-9.14	-0.06	-31.88	-0.06	0	0	21.33	0.23	21.39	0.23	5.39	-15.7	0.06	-35.68	-0.18	-4.16	-0.06	0	-0.18	28.48	0.18	28.36	-0.29	28.65	-22.97	0	-25.02	0	-25.72	0	-27.01
11.968	21.45	-0.23	19.4	-5.57	0	-7.44	-0.18	-30.7	-0.06	0	-0.06	21.33	0.12	21.15	0.18	11.31	-14.24	0.06	-34.75	0	-73.83	-0.06	0	-0.18	28.48	0.06	28.48	0	28.65	-21.21	-0.06	-23.2	0	-24.43	0	-25.61
12	21.45	-0.29	21.5	-4.39	0.06	-6.09	-0.18	-28.77	-0.06	0	-0.06	21.33	0.18	21.45	0.29	18.63	-12.6	0.06	-31.58	-0.06	-52.74	-0.06	-45.76	-0.18	25.84	0	28.36	0.06	28.65	-18.52	0	-21.86	-0.06	-23.15	-0.06	-24.67
12.032	21.39	-0.18	21.5	-2.64	3.05	-4.63	-0.06	-26.25	0.06	0	-0.06	21.39	0.12	21.04	0.23	21.5	-10.84	0.12	-29.06	-0.18	-45.29	0	-61.41	-0.06	0.18	0.12	28.59	0.18	28.54	-16.7	0	-19.98	0	-21.91	-0.06	-22.97
12.064	21.45	-0.18	21.45	-1.7	9.14	-3.57	-0.06	-24.2	-0.06	0	-0.06	0.12	0.06	21.39	0.23	21.39	-8.61	0.12	-27.42	-0.06	-44.77	-0.06	-45.24	-0.06	0	0.12	28.54	0.18	28.59	-14.71	-0.06	-18.87	-0.18	-19.86	-0.18	-21.27
12.096	21.39	-0.23	21.45	-0.94	14.59	-1.82	2.99	-21.39	0	-25.08	-0.18	0	-0.06	21.21	0.23	21.39	-6.62	0.12	-26.31	-0.06	-42.54	-0.06	-45.53	-0.18	0	0	28.54	0.29	28.42	-12.89	-0.06	-16.52	-0.18	-17.75	-0.06	-19.34
12.128	21.45	-0.18	21.5	-0.41	20.16	-1	9.26	-19.81	0.06	-76.76	0	0	0	21.33	0.29	21.09	-5.1	0.06	-24.43	-0.18	-41.54	0	-43.3	-0.18	0	0.06	28.48	0.23	28.42	-10.72	3.34	-14.71	-0.18	-16.47	0	-17.99
12.16	21.39	-0.29	21.45	-0.18	21.5	-0.47	14.59	-17.7	-0.06	-53.15	-0.06	0.06	0	0.12	0.23	21.39	-3.69	0.06	-21.97	-0.18	-37.97	0	-41.13	-0.18	0	0	28.59	0.18	28.48	-8.14	11.66	-13.59	-0.06	-15	1.46	-16
12.192	21.45	-0.23	21.45	-0.06	21.45	-0.18	20.27	-16.06	0	-41.66	0	0	0.12	0	0.23	21.45	-2.46	0.12	-20.92	-0.06	-36.04	-0.06	-38.97	-0.18	0	0	28.54	0.29	28.54	-5.98	21.91	-11.54	1.88	-13.07	11.07	-14.65
12.224	21.39	-0.29	21.45	-0.23	21.45	-0.18	21.5	-14.47	-0.06	-35.16	0	0	-0.06	0	0.29	20.98	-1.46	0.12	-18.99	-0.18	-35.22	-0.06	-37.21	0	0	0	28.24	0.29	28.42	-3.93	28.95	-10.14	11.25	-11.72	18.4	-12.77
12.256	21.45	-0.29	21.39	-0.29	21.45	-0.18	21.45	-11.72	0.06	-31.52	0	0	0	0	0.18	21.39	-0.82	-0.06	-17.4	-0.18	-33.28	-0.18	-35.74	-0.06	0	-0.06	28.48	0.12	28.42	-2.23	28.54	-7.56	18.87	-9.08	26.25	-10.66
12.288	21.45	-0.18	21.45	-0.47	21.45	-0.35	21.39	-8.91	-0.06	-32.64	0	0	-0.06	0	0.23	21.39	-0.53	-0.06	-15.59	-0.18	-31.41	0	-34.22	-0.06	0	-0.18	28.3	0.12	28.65	-1.46	28.48	-6.33	26.43	-7.56	28.48	-9.38
12.32	21.39	-0.18	21.45	-0.41	21.39	-0.35	21.45	-7.38	-0.06	-32.76	0	0	0	0	0.18	21.33	-0.29	0.12	-13.59	-0.18	-28.65	-0.06	-32.23	-0.06	0	-0.06	28.59	0.18	28.65	-0.7	28.42	-4.51	28.48	-5.98	28.65	-7.85
12.352	21.39	-0.23	21.45	-0.23	21.45	-0.23	21.39	-4.92	-0.06	-31.06	-0.06	0	-0.06	0.06	0.18	21.39	-0.29	-0.06	-12.42	0	-27.01	0	-29.06	-0.06	0	-0.18	28.42	0.06	28.59	-0.41	28.01	-3.16	28.48	-4.75	28.42	-6.09
12.384	0.76	-0.18	21.39	-0.23	21.45	-0.35	21.39	-2.99	-0.06	-28.89	0	0	-0.06	0	0.06	21.21	0.12	0	-10.61	-0.06	-24.38	-0.06	-27.72	0	0	-0.18	28.24	0	28.65	0	28.48	-2.4	28.3	-3.16	28.48	-4.51
12.416	0.06	-0.18	21.45	-0.35	21.45	-0.29	21.45	-1.46	-0.06	-26.78	0	0	0.06	0	0.06	21.33	0.12	0	-8.14	0	-22.74	-0.06	-25.55	0	0	-0.06	0.23	0.12	28.65	-0.06	28.83	-1.17	28.59	-2.11	28.59	-2.64
12.448	0	-0.06	21.45	-0.23	21.45	-0.18	21.45	-0.94	-0.18	-24.55	-0.06	0	-0.06	0	0	21.21	0.06	2.23	-6.33	-0.06	-20.92	-0.06	-23.5	0	-60.06	-0.06	0.12	0.18	28.65	-0.06	28.48	-0.59	28.48	-1.17	28.42	-2.11
12.48	0	-0.18	21.45	-0.18	21.5	-0.18	21.39	-0.41	-0.06	-22.85	0	-5.33	-0.06	0	0.12	21.39	0	9.55	-4.63	-0.06	-18.16	0	-21.86	0.06	-63.81	-0.06	0	0	28.65	0.41	28.42	-0.53	28.54	-0.82	28.48	-1.29
12.512	0	-0.18	21.39	-0.29	21.45	-0.35	21.45	-0.35	-0.06	-20.39	-0.06	-72.07	-0.23	0	0.18	21.39	0.23	14.88	-3.22	-0.06	-16.64	0.06	-19.63	0	-45.94	-0.06	0.06	0	28.65	0.29	28.71	-0.35	28.54	-0.47	28.65	-0.76
12.544	0	-0.06	21.45	-0.29	21.5	-0.35	21.45	0.06	-0.06	-18.22	-0.06	-48.4	-0.18	0	0.18	21.39	0.23	20.68	-2.17	0.06	-15.18	-0.06	-17.05	-0.06	-45	-0.06	0	-0.18	28.71	0.47	28.59	-0.18	28.71	-0.35	28.59	-0.47
12.576	0	0	21.45	-0.29	21.45	-0.23	21.5	0.23	0	-16.23	-0.06	-42.6	-0.06	-32.52	0.23	21.33	0.23	21.45	-1.35	-0.06	-13.95	0	-15.7	-0.06	-43.6	-0.18	0	0	28.42	0.29	28.42	-0.06	28.36	-0.18	28.65	-0.23
12.608	0	0.06	21.45	-0.29	21.5	-0.23	21.39	0.35	-0.06	-14.53	0.06	-35.86	-0.06	-68.26	0.06	21.39	0.23	21.39	-0.64	0	-12.25	-0.06	-14.3	-0.06	-41.84	-0.06	0	0.06	28.48	0.47	28.65	-0.06	28.54	0	27.89	-0.06
12.64	0	-0.18	21.45	-0.29	21.45	-0.29	21.45	0.29	-0.06	-12.83	-0.06	-32.58	-0.06	-46.76	0.06	21.39	0.23	21.39	-0.53	-0.06	-10.31	3.93	-12.72	0.06	-39.85	-0.06	0	0	28.65	0.41	28.59	0.06	28.54	0.18	28.24	0
12.672	0	-0.06	21.39	-0.23	21.45	-0.23	21.5	0.41	-0.06	-9.84	0	-32.52	-0.06	-29.06	-0.06	21.39	0.18	21.04	-0.23	-0.06	-9.02	12.25	-11.13	0.06	-37.5	-0.06	0	-0.06	28.59	0.23	28.65	0.06	28.48	0.12	28.65	-0.06
12.704	0	-0.06	21.45	-0.29	21.5	-0.29	21.39	0.47	0	-7.32	-0.18	-32.34	-0.06	-29.12	0.06	21.39	0.23	21.39	-0.12	5.04	-7.91	20.16	-9.32	0	-36.51	-0.06	0	0	0.29	0.23	28.54	0.12	28.54	0.06	28.3	0.06
12.736	0	-0.06	21.45	-0.23	21.45	-0.23	21.39	0.47	4.16	-5.39	0	-31.29	-0.06	-35.74	0	21.33	0.18	21.39	-0.06	13.24	-6.8	27.54	-8.44	0	-33.93	0	0	0	0.12	0.18	28.42	0.12	28.48	0.18	28.59	0.18
12.768	0	-0.06	15.94	-0.23	21.45	-0.18	21.45	0.53	10.37	-3.28	-0.06	-29.12	0	-34.22	-0.06	21.33	0.18	21.33	0.12	20.8	-5.57	28.77	-7.03	0.06	-31.23	-0.06	0	-0.06	0	0.18	28.48	0.18	28.42	0.12	28.71	0.18
12.8	-5.33	-0.18	0.12	-0.18	21.45	-0.18	21.39	0.53	17.64	-2.23	0.06	-26.78	-0.06	-31	0.12	19.92	0.18	21.39	0.12	28.65	-4.28	28.65	-5.86	2.99	-29.77	0	0	0	0.06	0.23	28.48	0.12	28.42	0.29	28.54	0.18
12.832	-62.4	0	0	-0.18	21.39	-0.18	21.39	0.41	21.68	-0.94	0.06	-24.55	-0.06	-28.59	-0.06	0.12	0.29	21.33	0.12	28.83	-3.63	28.83	-4.63	11.31	-27.6	0	-3.16	-0.06	0	0	28.59	0.18	28.36	0.18	28.13	0.29
12.864	-48.99	-0.06	0	-0.18	21.45	-0.18	21.45	0.47	21.45	-0.18	-0.06	-22.21	-0.06	-27.48	-0.06	0	0.23	21.33	0	28.42	-2.75	28.65	-3.87	18.69	-25.55	0	-93.34	-0.06	0	0	28.59	0.06	28.48	0.18	28.54	0.18
12.896	-40.37	-0.06	0	-0.18	21.45	-0.18	21.5	0.29	21.39	-0.18	-0.06	-20.45	-0.06	-26.31	-0.06	0	0.23	21.39	0.06	28.48	-2.17	28.42	-2.75	29.06	-22.91	0	-54.03	-0.18	0	0.12	28.48	0	28.42	0.29	28.48	0.18
12.928	-38.67	0	0	-0.18	4.16	-0.18	21.45	0.29	21.39	0.29	-0.06	-18.16	-0.06	-23.56	0.06	0.06	0.23	21.21	0.23	28.59	-1.7	28.54	-2.23	28.54	-20.98	-0.06	-47.81	-0.06	0	0.06	28.42	0.06	28.59	0.18	28.42	0.12
12.96	-36.33	-0.06	0	-0.18	0.06	-0.18	21.39	0.23	21.39	0.35	-0.06	-16.76	-0.06	-22.38	0	0	0.23	21.39	0.12	28.65	-1.23	28.3	-1.64	28.65	-19.1	-0.06	-43.71	0	0	-0.06	28.54	0	28.42	0.23	28.59	0.12
12.992	-34.63	0	0	-0.18	0	-0.18	3.46	0.23	21.39	0.47	-0.06	-13.95	-0.06	-20.86	0	0	0.23	21.39	0.29	28.65	-1	28.54	-1.05	28.83	-17.23	-0.06	-37.85	-0.06	0	0.06	28.48	0	28.59	0.29	28.42	0.18
13.024	-32.29	-0.06	0	-0.06	0.06	-0.06	0.12	0.12	21.39	0.53	-0.06	-11.6	-0.18	-19.45	0	0	0.23	21.33	0.23	28.65	-0.82	28.42	-0.76	28.42	-16.23	0	-36.92	-0.06	0	0	0.23	0	28.36	0.18	28.48	0.18
13.056	-29.77	-0.06	0	-0.06	0	-0.06	0	0.12	21.39	0.53	-0.06	-9.79	-0.18	-16.7	0	0	0.18	21.39	0.23	28.59	-0.53	28.54	-0.59	28.42	-14.06	-0.06	-37.74	0	0	-0.06	0.06	0	28.48	0.18	14.94	0.12
13.088	-27.72	-0.06	0	-0.06	0	-0.18	0.06	0.06	21.33	0.47	-0.06	-7.68	0	-15.06	0	0	0.23	21.39	0.12	28.77	-0.59	28.18	-0.41	28.71	-12.72	0	-37.79	-0.06	0	0	0	-0.18	13.65	0.12	0.12	0.18
13.12	-26.13	-0.06	0	-0.06	0.06	-0.06	0	0.06	21.39	0.47	3.63	-5.92	-0.06	-13.59	-0.06	0	0.23	21.39	0.12	28.89	-0.41	28.65	-0.23	28.36	-11.31	0	-35.68	-0.06	-3.87	-0.18	0.06	-0.18	0.18	0	0	0.18
13.152	-23.56	0	0	-0.06	0	-0.06	0	0.06	21.21	0.47	9.96	-3.16	0.06	-11.89	-0.06	0	0.12	21.27	0.23	28.65	-0.35	28.65	-0.29	28.54	-9.67	-0.06	-34.16	0	-89.48	-0.06	0	-0.18	0	0.12	0.06	0.23
13.184	-21.91	0	-0.06	-0.06	0	-0.06	0	-0.06	21.39	0.41	15	-1.76	-0.06	-10.2	-0.06	0	0.29	21.39	0.29	27.89	-0.35	28.65	-0.29	28.65	-8.32	-0.06	-31.64	-0.06	-55.96	0	0	-0.18	0.06	0	0	0.23
13.216	-19.04	-0.06	-48.93	-0.06	0	0	0	-0.06	21.45	0.41	21.09	-1	-0.06	-7.62	0	0.06	0.12	21.33	0.12	28.83	-0.35	28.36	-0.23	28.95	-7.09	7.5	-29.24	0	-48.69	-0.06	0	-0.06	0	0	0	0.18
13.248	-17.58	-0.06	-52.85	-0.06	0	-0.18	0	0.06	21.39	0.41	21.45	-0.59	-0.18	-5.98	-0.06	-34.75	0.12	21.39	0.23	28.24	-0.35	28.59	-0.35	28.42	-5.68	14.82	-28.01	0	-44.59	0	0	-0.18	0	0	0	0.12
13.28	-15.7	-0.06	-40.49	-0.06	0	-0.06	0	-0.06	21.15	0.35	21.39	-0.29	-0.06	-4.39	-0.06	-61.41	0.12	21.39	0.12	28.89	-0.23	28.42	-0.29	28.59	-4.63	22.97	-26.54	-0.18	-38.5	0	0	-0.18	0	0	0	0.12
13.312	-14.24	-0.06	-40.14	-0.06	0	-0.06	0	-0.06	21.39	0.35	21.45	0.29	4.92	-2.93	-0.06	-37.68	-0.06	21.39	0.23	28.65	-0.23	28.65	-0.18	28.24	-3.75	29.01	-24.61	0	-36.86	-0.06	0	-0.06	0	0.06	0	0.18
13.344	-12.48	-0.06	-37.97	-0.06	-1.93	-0.18	0	0.06	21.33	0.23	21.45	0.29	12.66	-2.11	-0.06	-27.77	0.12	0.59	0.12	28.59	-0.23	28.48	-0.29	28.65	-3.11	28.48	-22.68	0	-37.62	0	0	-0.06	0	0.06	0	0.18
13.376	-10.61	-0.06	-35.16	-0.18	-60.12	-0.18	0	0	21.39	0.18	21.39	0.35	18.16	-1.11	0	-31.76	0.18	0.06	0.23	28.59	-0.18	28.42	-0.18	28.71	-2.4	28.48	-19.98	0	-37.68	-0.06	0	0	0	-0.06	0	0
13.408	-9.14	-0.18	-33.05	-0.06	-51.04	-0.18	-4.45	0.06	21.56	0.12	21.39	0.35	21.62	-0.64	0.06	-35.27	0.06	0	0.23	28.59	-0.18	28.42	-0.29	28.59	-1.64	28.65	-18.22	0	-36.45	-0.06	0	-0.06	0	0	0	0.12
13.44	-7.91	-0.06	-30.82	-0.06	-40.43	-0.18	-58.42	0	21.39	0.23	21.39	0.53	21.39	-0.41	-0.06	-33.22	-0.06	0	0.29	28.48	-0.18	28.54	-0.18	28.65	-1	28.42	-16.58	0	-34.16	-0.18	-7.97	-0.18	0	0	0	0
13.472	-6.21	-0.06	-29.12	0	-38.79	-0.18	-49.46	0	21.33	0.12	21.39	0.47	21.39	-0.18	-0.18	-29.77	-0.06	0	0.23	28.65	-0.18	28.42	-0.18	28.83	-0.7	28.59	-15	0	-31.88	-0.06	-83.38	-0.18	0	-0.06	-0.59	0
13.504	-4.98	-0.06	-27.25	-0.06	-36.74	-0.18	-40.43	-0.06	21.39	0.18	21.39	0.53	21.33	-0.18	-0.06	-28.24	0	0	0.23	28.83	-0.18	28.54	-0.18	28.77	-0.53	28.71	-12.6	0	-29.65	0	-54.9	-0.06	-2.05	-0.06	-86.84	0
13.536	-3.28	-0.06	-24.2	-0.06	-34.92	-0.06	-39.67	-0.06	21.39	0.12	21.15	0.53	21.39	0.06	-0.18	-27.48	-0.18	0	0.23	28.54	-0.18	0.64	-0.23	28.48	-0.53	28.89	-9.84	0	-27.77	-0.06	-47.99	-0.06	-85.55	0	-67.5	0.12
13.568	-2.17	2.75	-22.21	-0.06	-32.81	-0.06	-36.51	0.06	21.45	-0.06	21.39	0.41	21.39	0.12	5.39	-26.02	0.12	0	0.23	28.48	-0.06	0.12	-0.18	28.65	-0.29	28.42	-7.85	0	-25.9	-0.06	-44.59	-0.06	-66.86	-0.18	-38.44	0
13.6	-1.35	8.73	-20.22	-0.06	-30.12	-0.06	-34.75	0.06	21.39	0.12	21.39	0.53	21.33	0.12	11.13	-23.15	-0.06	0	0.06	0.29	-0.18	0	-0.18	28.59	-0.35	28.54	-5.57	0.06	-24.2	-0.06	-37.68	-0.06	-38.61	-0.18	-30.82	0
13.632	-0.7	14.18	-17.99	-0.06	-27.89	-0.06	-32.7	0.06	0.12	0.06	21.39	0.29	21.39	0.12	16.76	-21.62	0.06	0	0.06	0.12	-0.18	0.06	-0.18	28.48	-0.35	28.54	-3.87	-0.06	-22.62	0	-37.91	-0.06	-31.47	-0.18	-40.9	0
13.664	-0.41	19.98	-16.41	-0.06	-26.25	-0.06	-30.53	0	0	0.06	21.21	0.41	21.39	0.18	21.62	-20.39	-0.06	0	0.12	0	-0.18	0	0	28.54	-0.29	28.13	-2.17	2.23	-20.51	-0.06	-37.85	-0.18	-41.02	-0.06	-42.54	0
13.696	-0.06	21.45	-14.47	-0.06	-23.67	-0.06	-27.77	-0.18	0	0	21.45	0.29	21.39	0.12	21.39	-19.04	-0.06	0	0.12	0.06	-0.06	0	-0.18	0.23	-0.41	28.48	-1.41	9.96	-18.34	-0.06	-37.44	-0.18	-42.31	-0.06	-38.79	0
13.728	-0.18	21.5	-12.72	-0.06	-22.44	-0.06	-26.25	-0.18	0.06	0	21.27	0.23	21.39	0.23	21.21	-16.7	-0.06	0	0.23	0	-0.06	0	0	0.06	-0.29	28.65	-0.76	17.17	-16.47	-0.18	-36.1	-0.06	-37.68	-0.06	-34.63	0
13.76	-0.29	21.45	-11.48	-0.06	-18.93	-0.06	-23.91	-0.06	0	0	21.27	0.23	21.27	0.12	21.15	-14.82	0	-11.25	0.06	0	-0.06	0	-0.18	0	-0.18	28.59	-0.06	27.54	-14.47	-0.06	-33.69	0	-34.28	-0.06	-32.7	-0.06
13.792	-0.29	21.45	-10.14	-0.06	-17.17	-0.18	-22.15	0	0	0	21.39	0.18	21.39	0.12	21.39	-12.95	0.06	-73.19	0.06	0	-0.06	0	-0.06	0	-0.41	28.59	-0.18	28.54	-12.77	-0.06	-30.94	-0.06	-33.11	-0.06	-32.99	0.06
13.824	-0.29	21.45	-9.08	-0.06	-15.94	0	-19.81	-0.06	0	-0.06	21.39	0.23	21.33	0.23	21.33	-11.25	-0.06	-55.43	0.18	0	-0.06	0	-0.06	0	-0.18	28.54	0.12	28.65	-10.14	0	-29.24	-0.18	-32.93	-0.18	-31.29	-0.06
13.856	-0.29	21.45	-7.21	-0.06	-14.18	-0.18	-17.4	-0.06	0	0	21.39	0	21.33	0.18	21.33	-9.55	-0.06	-33.05	0.12	0	-0.06	0	-0.18	0	-0.23	28.42	0.18	28.65	-8.2	-0.06	-27.36	-0.06	-31.99	-0.06	-29.3	-0.06
13.888	-0.35	21.39	-5.39	-0.06	-12.77	-0.18	-15.65	-0.18	0	-0.06	21.33	0.06	21.39	0.18	21.39	-8.2	0	-27.72	0.18	0	-0.18	0	-0.06	0	-0.23	28.65	0.23	28.65	-5.86	-0.18	-26.13	-0.18	-29.71	-0.18	-27.77	-0.06
13.92	-0.29	21.45	-3.93	0	-10.72	-0.18	-14.41	-0.06	0	-0.06	21.21	0.06	21.39	0.23	21.21	-5.74	-0.18	-34.51	0.06	0	-0.06	0	-0.06	0	-0.18	28.42	0.29	28.36	-4.04	0.06	-24.26	-0.06	-27.42	-0.06	-26.13	0
13.952	-0.23	21.45	-2.75	-0.06	-9.61	-0.06	-12.42	0	0	-0.06	21.27	0.06	21.33	0.12	21.27	-4.04	0	-34.92	0.06	0	0.06	-9.55	-0.06	0	-0.18	28.42	0.53	28.48	-2.23	-0.06	-21.74	-0.18	-25.78	0	-24.9	0
13.984	-0.18	21.45	-1.76	5.8	-8.14	-0.06	-11.31	0	0	-0.06	21.33	0	21.09	0.18	21.39	-2.81	-0.06	-32.93	0.12	0	-0.18	-76.7	-0.06	0	-0.18	28.3	0.47	28.59	-1.35	-0.06	-20.33	-0.18	-25.02	-0.06	-22.85	-0.06
14.016	-0.18	21.5	-0.7	11.54	-6.5	5.04	-9.61	0	0	-0.06	0.29	0.06	21.45	0.06	21.15	-1.99	-0.06	-28.89	0.06	-18.69	-0.06	-56.25	-0.06	0	-0.06	28.42	0.29	28.83	-0.53	-0.06	-18.05	-0.18	-22.97	-0.18	-21.56	0
14.048	-0.23	21.39	-0.41	17.29	-5.04	11.13	-7.91	-0.06	-20.51	-0.18	0.06	0	21.15	0.23	21.27	-1.29	0	-27.42	0	-77.76	-0.06	-44.3	-0.18	0	-0.18	28.54	0.29	28.54	-0.35	-0.06	-16.47	-0.18	-21.09	-0.06	-19.86	-0.06
14.08	-0.29	21.45	-0.06	21.8	-3.57	16.41	-6.86	-0.06	-67.27	-0.18	0	0.06	21.39	0	21.39	-0.76	0.06	-27.13	0.06	-54.49	-0.18	-45.12	-0.06	0	-0.18	28.42	0.35	28.48	-0.06	-0.06	-14.06	-0.18	-20.22	-0.06	-18.05	-0.06
14.112	-0.23	21.45	-0.06	21.45	-2.17	21.8	-5.04	-0.06	-46.7	-0.06	0.06	0	21.27	0.12	21.33	-0.29	0.12	-24.61	0.12	-44.94	-0.06	-41.13	-0.06	-3.63	-0.06	0.23	0.35	28.48	0	0.53	-11.48	-0.06	-17.99	-0.06	-16.76	0
14.144	-0.23	21.39	-0.23	21.45	-1.29	21.5	-3.87	-0.06	-40.84	-0.18	0	-0.06	21.27	0	21.39	-0.18	7.62	-22.74	0.06	-43.89	-0.06	-40.55	-0.18	-73.36	-0.18	0.06	0.29	28.59	0.12	10.31	-9.79	-0.18	-16.06	-0.18	-15	0
14.176	-0.23	21.45	-0.35	21.45	-0.53	21.45	-2.29	-0.06	-35.39	-0.06	0	-0.06	21.39	0	21.33	-0.06	14.94	-20.74	0.12	-41.31	0	-38.85	-0.06	-52.74	-0.06	0	0.29	28.18	0.41	17.81	-7.79	8.97	-14.82	0.41	-13.24	0
14.208	-0.18	21.45	-0.41	21.45	-0.18	21.45	-1.52	0	-31.64	-0.06	0	-0.06	0.12	0	21.33	0	20.63	-19.75	0.12	-39.96	0	-37.38	0	-45.59	-0.18	0.06	0.06	28.65	0.35	25.37	-5.86	16.11	-13.24	10.14	-11.31	2.64
14.24	-0.18	21.45	-0.41	21.45	-0.29	21.45	-0.76	-0.06	-32.4	-0.06	0	-0.06	0	-0.06	21.33	0.12	21.39	-18.16	0.06	-38.56	0	-34.98	0	-44.94	0	0	0.12	28.42	0.29	28.71	-3.75	23.73	-11.48	17.52	-9.55	10.78
14.272	-0.23	21.45	-0.35	21.45	-0.18	21.45	-0.35	0.06	-32.29	-0.18	0	-0.06	0	0	21.45	0.18	21.39	-15.76	0.06	-36.45	0	-33.11	-0.18	-42.31	-0.18	0	0.06	28.59	0.29	28.54	-1.93	28.83	-9.14	25.37	-7.79	18.16
14.304	-0.18	21.45	-0.29	21.39	-0.23	21.45	-0.06	0	-31	-0.18	0	-0.06	0	0.12	21.39	0.06	21.45	-14.24	-0.06	-34.28	-0.06	-31	-0.06	-41.43	0	0	0.18	28.42	0.35	28.48	-1.23	28.65	-7.62	28.71	-5.98	25.84
14.336	-0.18	21.45	-0.18	21.5	-0.35	21.45	-0.06	0	-28.71	-0.06	0	-0.06	0	-0.06	21.39	0.12	21.39	-12.36	-0.06	-32.23	0	-28.77	-0.06	-38.91	-0.06	0	0.12	28.48	0.35	28.48	-0.7	28.48	-6.15	28.42	-4.63	28.48
14.368	-0.18	21.45	-0.23	21.39	-0.23	21.45	-0.29	0.06	-26.84	-0.18	0	-0.06	0	-0.06	21.33	0.29	21.39	-11.13	0.12	-30.53	-0.06	-27.6	-0.06	-36.92	-0.06	0	0.06	28.42	0.35	28.42	-0.35	28.3	-4.39	28.42	-3.16	28.42
14.4	-0.18	21.39	-0.35	21.45	-0.29	21.39	-0.35	4.92	-23.91	-0.18	0	-0.06	0	-0.06	21.39	0.23	21.39	-8.85	0.06	-29.24	-0.06	-24.02	-0.06	-35.16	-0.06	0	0.06	28.65	0.18	28.71	-0.18	28.48	-3.34	28.24	-2.05	28.48
14.432	-0.06	21.5	-0.23	21.45	-0.23	21.45	-0.35	11.07	-21.91	-0.06	-16.17	-0.06	0	-0.06	21.15	0.18	21.27	-7.03	0	-26.54	0	-22.56	0	-33.28	-0.18	0	0.06	28.48	0.18	28.48	0.06	28.36	-2.11	28.42	-1.46	28.48
14.464	-0.18	10.9	-0.23	21.39	-0.23	21.39	-0.41	16.35	-20.22	-0.06	-77	-0.06	0	-0.06	0.12	0.18	21.39	-5.33	2.99	-24.08	-0.06	-20.92	0	-31.99	-0.18	0	0	28.48	0.12	28.59	0.06	28.48	-1	28.42	-0.76	28.42
14.496	-0.18	0.06	-0.35	21.45	-0.18	21.45	-0.23	21.5	-18.28	-0.06	-53.5	0	0	-0.06	0	0.23	21.27	-3.75	11.07	-22.56	0	-19.04	-0.06	-28.83	-0.06	0	0.06	28.48	0.12	28.65	0.23	28.42	-0.94	28.36	-0.59	28.48
14.528	-0.18	0	-0.23	21.45	-0.23	21.45	-0.35	21.39	-16.29	-0.18	-43.13	-0.06	0	-0.06	0	0.18	21.39	-2.64	16.41	-19.98	0	-17.23	0	-26.84	0	-46.12	0	28.48	0.06	28.48	0.35	28.59	-0.35	28.42	-0.18	28.18
14.56	-0.18	0	-0.23	21.45	-0.23	21.45	-0.23	21.39	-13.89	-0.18	-36.45	-0.18	0	0	0	0.18	21.39	-1.7	21.62	-18.46	0	-15	0	-25.37	0	-80.69	0	0.7	0.06	28.42	0.29	28.48	-0.35	28.65	-0.18	28.65
14.592	-0.18	0	-0.23	21.45	-0.12	21.45	-0.29	21.39	-12.07	-0.06	-32.17	-0.06	0	-0.06	0	0.18	21.33	-0.94	21.39	-16.52	0.06	-13.54	-0.06	-22.68	-0.18	-54.14	0	0.12	0.06	28.54	0.41	28.3	0	28.65	0.06	28.3
14.624	-0.06	0	-0.23	21.5	-0.18	21.45	-0.23	21.39	-9.84	-0.06	-32.4	0	-56.37	0	0	0.18	21.21	-0.64	21.45	-14.53	0.7	-12.01	-0.06	-20.92	0	-49.16	0.06	0	0.06	28.48	0.29	28.13	0	28.48	0.12	28.59
14.656	-0.06	0	-0.18	21.45	-0.23	21.39	-0.23	21.39	-7.62	-0.06	-32.7	-0.06	-63.81	0	0	0.18	21.39	-0.41	21.45	-13.24	10.72	-10.61	-0.06	-18.46	0	-42.25	0	0	-0.06	28.48	0.29	28.3	0	28.42	0	28.42
14.688	-0.06	0	-0.18	21.45	-0.18	21.45	-0.18	21.39	-5.51	-0.06	-31.88	-0.18	-44.36	-0.06	0	0.06	21.33	-0.18	21.39	-12.01	18.16	-9.61	8.2	-16.47	0	-37.15	0.06	0	-0.06	28.42	0.23	28.77	0.18	28.54	0.23	28.36
14.72	-0.06	0	-0.06	21.45	-0.23	21.45	-0.23	21.39	-2.99	-0.06	-29.01	-0.06	-39.79	0	0	0.18	21.39	0	21.33	-10.78	28.42	-7.44	15.35	-15.06	0	-37.03	0	0	0.06	28.48	0.12	28.48	0.06	28.65	0.29	28.65
14.752	-0.06	0	-0.18	21.5	-0.18	21.45	-0.18	21.39	-1.64	-0.18	-27.13	-0.18	-33.81	-0.18	0	0.18	21.39	0.12	21.33	-9.32	28.77	-6.33	25.72	-13.71	0	-37.38	-0.06	0	0	28.42	0.18	28.48	0.12	28.65	0.29	28.42
14.784	-0.06	0	-0.18	21.45	-0.18	21.45	-0.29	21.39	-1.35	3.34	-24.55	-0.18	-32.46	-0.06	0	0.18	21.39	0.06	21.39	-7.27	28.54	-5.51	28.65	-12.42	0	-37.38	0.06	0	0	28.59	0.06	28.48	0.23	28.48	0.23	28.65
14.816	-0.06	0	-0.06	21.45	-0.18	21.5	-0.23	21.45	-0.41	9.61	-22.68	0.12	-32.64	0	0	0.12	21.39	0.18	21.39	-6.5	28.48	-4.51	28.65	-10.31	-0.06	-35.22	0	0	0	28.65	0	28.48	0.23	28.65	0.06	28.65
14.848	-0.06	0	-0.06	21.45	-0.23	21.45	-0.23	21.39	-0.35	14.94	-20.86	-0.06	-32.76	-0.18	0	0.12	21.33	0.23	21.15	-5.22	28.48	-3.75	28.65	-9.08	-0.06	-33.46	0	0	0	28.48	-0.06	28.3	0.12	28.83	0.18	28.42
14.88	-0.06	-2.34	-0.06	0.23	0	21.39	-0.06	21.39	0.18	20.45	-18.4	0	-30.94	-0.06	-35.92	0.18	21.39	0.18	21.27	-4.63	28.65	-2.81	28.48	-7.79	-0.06	-30.94	0.12	0	0.06	28.42	0.12	28.18	0.18	28.42	0.23	28.48
14.912	-0.06	-57.37	-0.06	0	-0.18	0.12	-0.29	21.39	0.23	21.45	-16.17	0	-28.54	-0.18	-69.85	0.18	21.39	0.06	21.15	-3.57	28.3	-2.23	28.65	-6.45	-0.06	-29.36	0	0	0	28.65	0	28.65	0.18	29.01	0.12	28.42
14.944	-0.06	-52.68	-0.06	0	-0.06	0.06	-0.18	21.39	0.29	21.45	-14.59	0.06	-26.13	-0.06	-46.06	0.18	21.39	0.12	21.39	-2.75	28.42	-1.76	28.59	-5.39	0	-27.48	0	0	0	28.3	0	28.65	0.12	28.48	0.12	28.42
14.976	-0.06	-40.61	-0.06	0	-0.18	0	-0.18	21.39	0.41	21.39	-12.77	0	-24.26	-0.06	-27.19	0.12	21.33	0.29	21.39	-2.23	28.48	-1.11	28.59	-4.22	-0.06	-25.14	-0.06	0	-0.06	28.42	-0.06	28.3	0.23	28.42	0.12	28.48
15.008	-0.06	-39.14	-0.06	0	-0.18	0	-0.18	21.39	0.47	21.39	-10.37	0.06	-21.68	0.06	-31.47	0	0.47	0.18	21.39	-1.7	28.48	-0.94	28.54	-3.22	-0.06	-23.38	0	-76.23	0	22.85	0.06	28.54	0.12	28.48	0.12	28.42
15.04	-0.06	-37.79	-0.06	0	-0.06	0	-0.18	21.39	0.41	21.39	-7.62	0.12	-19.92	-0.06	-35.45	0.12	0.06	0.23	21.33	-1.35	28.48	-0.64	28.89	-2.58	0	-22.03	0	-61.29	0	0.12	0	28.48	0	28.48	0.06	28.42
15.072	-0.06	-34.86	-0.18	0	-0.06	0	-0.06	21.39	0.35	21.45	-5.22	-0.06	-17.93	-0.06	-34.63	0.06	0	0.29	21.45	-1.11	28.59	-0.47	28.48	-2.11	0	-19.81	0	-48.52	0	0	-0.06	0.23	0.06	23.26	0.06	28.42
15.104	0	-32.7	-0.06	0	-0.06	0	-0.18	21.45	0.47	21.45	-3.63	-0.06	-15.47	0	-30.94	0.12	0	0.18	21.15	-0.76	28.54	-0.41	28.54	-1.46	0	-17.93	0.06	-44.83	-0.06	0	0	0	0.06	0.18	0.12	17.93
15.136	-0.06	-30.18	0	0	-0.06	0	-0.18	21.39	0.35	21.39	-2.11	-0.06	-13.71	-0.06	-28.13	0.06	0	0.23	21.45	-0.53	28.59	-0.23	28.54	-0.94	9.02	-15	-0.06	-38.97	-0.06	0	-0.06	0	0	0	0.12	0.12
15.168	0	-27.95	-0.06	0	-0.06	0	-0.18	21.27	0.35	21.39	-1.29	1.46	-11.48	-0.06	-27.72	0	0	0.29	21.27	-0.59	28.3	-0.29	28.48	-0.64	16.11	-13.36	0	-36.74	0	0	0	0	0	0	0.06	0
15.2	0.06	-26.13	0	0	-0.06	0	-0.18	21.39	0.29	21.39	-0.29	8.79	-9.08	-0.06	-25.72	0.12	0	0.23	21.39	-0.59	28.89	-0.29	28.48	-0.47	24.08	-11.31	0	-38.09	-0.06	0	0	0	0	0	0.06	0.06
15.232	0	-24.84	0	0	-0.06	0	-0.18	21.33	0.29	21.27	-0.18	16.06	-6.97	-0.06	-24.08	0	0	0.23	21.39	-0.35	28.71	-0.23	28.42	-0.35	28.71	-9.61	0	-38.79	0.06	0	0	0	0.06	0	0.06	0
15.264	0	-22.09	-0.06	0	0	0	-0.18	21.39	0.29	21.33	0.12	21.45	-4.1	1.46	-21.97	0	0	0.23	21.33	-0.41	28.59	-0.23	28.59	-0.29	28.59	-7.32	0	-36.97	-0.06	0	0	0	-0.06	0	0.12	0
15.296	-0.06	-19.34	-0.06	-31.58	-0.06	0	-0.06	0.12	0.29	21.39	0.41	21.45	-2.52	10.66	-20.1	0	0	0.18	21.27	-0.35	28.48	-0.23	28.59	-0.23	28.65	-4.34	-0.06	-34.63	0	0	0	0	0	0	0	0
15.328	0.06	-17.81	-0.18	-59.65	-0.06	-27.31	-0.06	0	0.29	21.21	0.41	21.39	-1.7	16.06	-18.69	-0.06	0	0.18	21.39	-0.29	28.65	-0.23	28.48	-0.23	28.54	-2.87	-0.06	-32.23	-0.06	0	0	0	-0.18	0	0.06	0
15.36	0	-15.94	-0.06	-44.24	-0.06	-62.99	-0.06	0	0.18	21.21	0.23	21.39	-0.76	21.68	-16.7	0.06	0	0.23	0.12	-0.47	28.77	-0.23	28.83	-0.23	28.65	-1.99	0	-30.06	-0.06	0	-0.06	0	-0.06	0	0	0
15.392	-0.06	-14.24	-0.06	-40.02	-0.06	-45.41	-0.06	0	0.12	21.33	0.53	21.39	-0.41	21.33	-15.41	-0.06	0	0.18	0.06	-0.23	28.48	-0.18	28.48	-0.23	28.18	-0.82	-0.06	-29.01	-0.06	0	-0.06	0	-0.06	0	0	0
15.424	-0.06	-12.72	-0.18	-37.56	-0.06	-40.02	-0.06	0	0.12	21.27	0.53	21.39	-0.06	21.39	-13.48	-0.18	0	0.12	0	-0.18	28.54	-0.23	28.65	-0.18	28.48	-0.64	-0.18	-26.49	-0.06	-0.23	-0.06	0	-0.06	0	0	0
15.456	0	-10.96	-0.06	-35.22	-0.06	-38.38	-0.18	0	0.06	21.39	0.47	21.45	0.06	21.39	-11.25	-0.06	-73.01	0.23	0	-0.29	29.3	-0.18	28.89	-0.29	28.36	-0.23	0	-24.43	-0.06	-79.51	-0.06	0	-0.06	0	0.06	0
15.488	0.88	-9.49	-0.06	-33.69	-0.06	-35.74	-0.18	0	-0.06	21.39	0.53	21.21	0.35	21.39	-9.79	0.06	-54.2	0.18	0	-0.23	28.42	-0.23	28.48	-0.18	28.42	0	0	-22.62	-0.18	-68.15	-0.18	-61.82	-0.06	0	0	0
15.52	8.67	-8.32	0	-31.47	-0.06	-34.45	-0.18	0	0.06	21.39	0.47	21.45	0.35	21.39	-7.85	-0.06	-32.11	0.18	0	-0.23	0.29	-0.18	28.65	-0.23	28.59	0.12	1	-20.57	0	-48.28	-0.18	-76.94	-0.06	-79.69	-0.18	-1.93
15.552	14.18	-6.91	0	-29.42	0	-31.76	-0.18	0	0	21.39	0.53	21.33	0.29	21.33	-6.45	-0.06	-28.3	0.12	0	-0.23	0.12	-0.18	20.39	-0.18	28.42	0.12	10.84	-18.52	-0.06	-44.42	-0.06	-46.47	-0.18	-71.02	-0.06	-81.68
15.584	19.98	-5.39	-0.06	-27.01	0	-30.47	0	0	-0.06	21.27	0.53	21.45	0.35	21.33	-4.63	0	-33.81	0.12	0	-0.23	0	-0.12	0.18	-0.23	28.42	0.47	18.4	-16.88	0.06	-38.32	-0.06	-30.18	-0.18	-41.25	0	-66.15
15.616	21.33	-3.4	0	-25.02	-0.06	-27.6	-0.06	0	0.06	21.15	0.23	21.33	0.41	21.21	-2.64	-0.06	-34.98	0.18	0	-0.18	0	-0.18	0	-0.18	28.48	0.35	28.42	-14.82	0	-36.62	-0.18	-38.15	-0.18	-30.94	-0.06	-33.17
15.648	21.5	-2.52	-0.06	-23.09	0	-25.14	-0.06	0	0	21.04	0.23	21.39	0.41	21.33	-1.88	0.06	-32.58	0.18	0	-0.18	0	-0.18	0	-0.18	28.59	0.41	28.65	-12.89	0	-38.15	-0.18	-43.13	-0.18	-40.2	-0.06	-30.18
15.68	21.5	-1.46	-0.06	-21.39	0	-23.15	-0.18	0	-0.18	0.64	0.29	21.39	0.47	21.39	-1.17	-0.06	-29.77	0.18	0	-0.29	0	-0.06	0	-0.18	28.54	0.23	28.65	-10.25	-0.06	-37.85	-0.18	-39.79	-0.18	-42.6	0	-41.13
15.712	21.45	-0.82	0	-18.22	-0.06	-20.98	-0.06	-36.15	0.06	0	0.18	21.39	0.35	21.27	-0.82	-0.06	-27.54	0.18	0	-0.18	0	-0.18	0	-0.18	28.48	0.29	28.42	-8.14	-0.06	-36.21	-0.06	-35.51	-0.06	-38.67	-0.18	-43.13
15.744	21.39	-0.23	-0.12	-16.76	0	-19.81	-0.18	-73.83	-0.18	0	0.06	21.21	0.29	21.15	-0.35	0	-27.01	0.23	0	-0.18	0	-0.06	0	-0.18	28.42	0.29	28.42	-5.98	-0.06	-34.04	0	-33.28	-0.06	-34.45	0	-38.61
15.776	21.45	-0.06	0	-15.29	0	-17.17	-0.06	-46.35	0.06	0	0.18	21.21	0.47	21.33	-0.29	0	-24.96	0.18	-33.46	-0.18	0	-0.06	0	-0.18	28.48	0.35	28.65	-4.1	-0.06	-31.99	-0.06	-33.52	-0.06	-33.22	0	-33.4
15.808	21.5	-0.23	-0.06	-13.71	-0.06	-15.18	-0.06	-40.08	0	0	0.12	21.39	0.23	21.27	0.06	0	-22.74	0.06	-70.49	-0.18	0	-0.06	0	-0.18	28.36	0.29	28.36	-2.4	0.94	-30.29	-0.06	-32.23	-0.18	-32.58	-0.18	-33.11
15.84	21.45	-0.41	0	-12.31	-0.06	-13.89	-0.06	-35.16	-0.06	0	0.12	21.33	0.23	21.39	0.06	0.06	-20.74	0.18	-47.64	-0.18	0	-0.06	0	-0.18	28.42	0.29	28.42	-1.7	10.61	-28.13	-0.06	-30.18	-0.06	-31.93	-0.06	-32.93
15.872	21.45	-0.41	0.06	-10.02	-0.06	-12.31	-0.06	-31.99	-0.06	0	0	21.33	0.18	21.33	-0.06	-0.06	-19.75	0.12	-31.06	-0.18	0	-0.18	0	0	28.42	0.23	28.48	-0.76	18.16	-26.66	-0.18	-28.3	-0.18	-29.65	-0.06	-31.99
15.904	21.45	-0.35	5.92	-8.61	0.06	-10.84	-0.06	-32.29	0	0	-0.06	21.27	0.12	21.33	0.06	-0.06	-18.34	0.06	-29.12	-0.18	0	-0.06	0	-0.06	28.36	0.18	28.48	-0.23	28.77	-24.43	-0.06	-27.13	0	-27.6	0	-29.53
15.936	21.45	-0.35	13.42	-7.38	-0.06	-9.2	-0.06	-32.29	-0.06	0	0.06	21.39	0.06	21.33	0.06	4.92	-15.76	0.12	-35.57	-0.18	-1	-0.06	0	-0.06	28.59	0.12	28.3	0	28.65	-23.15	-0.18	-25.31	0	-25.9	0	-26.84
15.968	21.5	-0.35	19.04	-5.92	-0.06	-7.62	-0.06	-30.53	0	0	0	21.33	0.06	21.39	0.23	10.84	-14.24	0.12	-34.75	-0.18	-68.91	-0.06	0	-0.18	28.48	0.18	28.18	0	28.24	-21.27	-0.06	-23.5	-0.06	-25.14	0	-26.37
16	21.39	-0.23	21.62	-4.22	0	-6.33	-0.06	-28.71	-0.06	0	0	21.39	0.06	20.98	0.18	18.28	-12.42	0.06	-31.47	0	-53.44	-0.06	-41.43	-0.18	28.54	0	28.65	0.18	28.36	-18.4	0	-22.21	0	-23.44	0	-24.67
16.032	21.45	-0.35	21.5	-2.93	2.75	-4.45	0	-25.72	-0.06	0	0	21.39	0.12	21.21	0.12	21.5	-10.9	0.12	-28.48	0	-44.83	-0.18	-62.64	-0.06	0.18	0	28.59	0.18	28.71	-16.58	-0.18	-20.45	-0.06	-21.45	0	-22.97
16.064	21.45	-0.23	21.5	-1.88	8.56	-3.57	-0.06	-24.38	-0.06	0	0	0.23	0.12	21.39	0.18	21.39	-9.02	0.06	-27.36	0	-44.77	-0.06	-45.18	0	0	0	28.48	0.47	28.59	-14.65	0	-18.87	-0.06	-20.1	-0.06	-21.39
16.096	21.45	-0.23	21.45	-1.17	14.18	-1.88	2.64	-22.09	-0.06	-12.31	-0.06	0.06	-0.06	21.21	0.23	21.39	-6.45	0.06	-26.37	-0.18	-42.01	0	-46.23	-0.18	0	0	28.48	0.29	28.3	-13.07	-0.06	-16.99	-0.06	-18.11	-0.06	-19.51
16.128	21.39	-0.23	21.45	-0.41	19.69	-1.05	8.73	-19.63	-0.06	-76.88	0	0	0.12	21.39	0.18	21.45	-5.22	0	-24.96	0	-41.19	0	-44.3	-0.18	0	0.06	28.42	0.35	28.42	-10.9	2.93	-14.82	-0.06	-16.64	-0.06	-18.16
16.16	21.45	-0.23	21.39	-0.18	21.5	-0.47	14	-17.99	0	-56.19	0	0	-0.18	0.23	0.12	21.39	-3.57	0	-22.21	0	-38.09	-0.06	-41.13	-0.06	0	0	28.42	0.35	28.59	-8.85	11.13	-13.48	-0.06	-15	1.11	-16.41
16.192	21.45	-0.18	21.45	-0.29	21.5	-0.06	19.86	-16	0	-42.48	0.06	0	-0.06	0.06	0.12	21.27	-2.46	0.06	-20.74	0	-36.62	0	-39.38	0	0	0	28.54	0.29	28.42	-6.21	21.27	-12.01	2.46	-13.65	10.72	-14.47
16.224	21.39	-0.18	21.39	-0.23	21.5	0	21.5	-13.95	0.06	-35.74	-0.06	0	0	0	0.18	21.27	-1.7	-0.06	-19.45	-0.06	-34.98	0	-37.44	0	0	0	28.48	0.29	28.59	-4.04	28.65	-10.55	10.25	-11.6	18.22	-13.01
16.256	21.39	-0.23	21.45	-0.23	21.45	-0.35	21.5	-11.25	-0.06	-32.34	-0.06	0	-0.18	0	0.23	21.33	-0.94	-0.06	-17.23	-0.06	-32.99	-0.06	-36.45	-0.18	0	-0.06	28.65	0.18	28.71	-2.46	28.71	-7.91	17.7	-9.84	26.02	-10.9
16.288	21.39	-0.23	21.5	-0.41	21.39	-0.41	21.45	-9.2	-0.06	-32.23	-0.06	0	-0.18	0	0.18	21.45	-0.76	0	-15.47	0	-30.7	-0.06	-34.28	-0.06	0	0	28.65	0.12	28.54	-1.7	28.54	-6.86	25.43	-8.09	28.65	-9.38
16.32	21.45	-0.23	21.45	-0.29	21.5	-0.35	21.45	-7.38	-0.18	-32.23	-0.06	0	-0.06	0	0.06	21.39	-0.06	0	-13.95	0	-29.06	-0.06	-32.64	-0.06	0	-0.06	28.59	0.12	28.48	-0.76	28.48	-5.33	28.95	-6.15	28.65	-7.38
16.352	21.39	-0.18	21.45	-0.29	21.45	-0.35	21.39	-4.75	-0.18	-30.76	-0.06	0	-0.06	0	0.18	21.39	-0.18	0.06	-12.36	0	-26.37	-0.06	-30	-0.18	0	-0.06	28.65	0	28.36	-0.41	28.59	-3.63	29.01	-4.8	28.65	-5.68
16.384	10.78	-0.18	21.45	-0.35	21.45	-0.35	21.45	-3.16	-0.06	-29.01	-0.18	0	-0.06	0	0.12	21.39	-0.06	0.06	-10.49	-0.06	-24.84	-0.06	-27.36	0	0	0	28.65	0	28.48	-0.06	28.42	-2.29	28.48	-3.11	28.42	-4.51
16.416	0.06	-0.18	21.45	-0.29	21.45	-0.29	21.45	-1.7	-0.06	-27.13	-0.06	0	-0.06	0	0.18	21.45	0	0	-7.97	-0.06	-23.15	-0.06	-25.72	-0.18	0	0	0.29	0.06	28.65	0	28.71	-1.29	28.65	-2.4	28.42	-2.75
16.448	0	-0.23	21.45	-0.23	21.45	-0.18	21.45	-0.76	-0.06	-25.2	-0.18	0	0.06	0	0.18	21.33	0.12	1.99	-6.62	-0.06	-20.86	-0.06	-23.5	-0.18	-48.4	-0.06	0.12	0	28.83	0.18	28.59	-0.94	28.65	-0.76	28.59	-2.11
16.48	0	-0.18	21.45	-0.18	21.45	-0.23	21.45	-0.53	-0.06	-22.97	-0.06	-1.17	0	0	0.12	21.39	0.12	9.14	-4.63	-0.06	-18.52	0	-22.09	-0.06	-67.68	-0.18	0	0	28.54	0.12	28.54	-0.53	28.83	-0.94	28.65	-1.29
16.512	0	-0.06	21.45	-0.23	21.45	-0.23	21.39	-0.18	0	-20.63	0	-74.65	-0.06	0	0.06	21.33	0.12	14.41	-3.52	0	-16.47	-0.06	-19.28	-0.06	-48.46	-0.06	0.06	0	28.54	0.23	29.06	-0.29	28.36	-0.64	28.65	-0.7
16.544	0	-0.18	21.45	-0.23	21.45	-0.23	21.39	0	-0.06	-18.87	-0.18	-49.57	0	0	0.06	21.39	0.18	20.04	-2.17	-0.06	-15.06	0	-17.46	-0.06	-46.23	-0.06	0	0.06	28.48	0.29	28.3	-0.29	28.48	-0.29	28.65	-0.59
16.576	0	-0.06	21.45	-0.29	21.45	-0.23	21.5	0.23	-0.06	-16.93	-0.06	-42.36	0	-24.14	0.18	21.33	0.18	21.5	-1.17	-0.06	-13.77	-0.06	-15.76	-0.06	-43.36	0	0	-0.06	28.48	0.29	28.42	0.06	28.54	-0.18	28.59	-0.18
16.608	0	-0.18	21.45	-0.29	21.45	-0.23	21.45	0.35	0	-14.53	-0.06	-37.15	-0.06	-71.19	0.06	21.21	0.18	21.09	-0.82	0	-12.54	-0.06	-14.24	-0.06	-41.13	-0.06	0	-0.06	28.65	0.29	28.24	0	28.36	-0.06	28.42	-0.06
16.64	0	-0.06	21.45	-0.23	21.45	-0.29	21.39	0.29	-0.06	-12.77	-0.18	-32.23	-0.06	-50.51	0.12	21.39	0.18	21.45	-0.53	0	-10.37	1.05	-12.95	-0.06	-39.79	-0.06	0	0	28.71	0.41	28.36	0.12	28.42	0	28.48	-0.18
16.672	0	0	21.39	-0.23	21.45	-0.23	21.5	0.41	0	-9.79	-0.06	-32.23	-0.06	-30.35	0	21.21	0.23	21.39	-0.41	-0.06	-9.14	11.43	-11.13	-0.06	-37.91	-0.06	0	-0.06	28.36	0.29	28.83	0.06	28.42	0	28.3	0.06
16.704	0	-0.18	21.45	-0.18	21.45	-0.18	21.45	0.47	-0.06	-7.68	-0.18	-32.76	-0.18	-28.59	0.12	21.33	0.18	21.33	0.06	3.81	-7.79	18.87	-9.32	-0.06	-35.92	-0.06	0	-0.06	0.29	0.18	28.59	0.18	28.48	0.06	28.42	0
16.736	0	-0.06	21.39	-0.18	21.45	-0.18	21.5	0.47	3.34	-5.45	-0.06	-31.58	0	-35.74	-0.06	21.39	0.12	21.5	-0.18	12.36	-6.86	26.43	-8.32	-0.06	-34.16	-0.18	0	0	0.12	0.18	28.42	0.12	28.3	0.06	28.65	0.12
16.768	0	-0.18	17.52	-0.18	21.45	-0.18	21.45	0.41	9.55	-3.57	-0.06	-29.42	-0.06	-34.86	0.12	21.33	0.23	21.39	0.06	19.86	-5.8	28.65	-7.09	-0.06	-32.17	0	0	0	0	0.18	28.48	0.12	28.71	0.18	28.54	0.18
16.8	-0.53	-0.06	0.12	-0.18	21.45	-0.18	21.45	0.47	16.7	-2.23	-0.06	-27.07	0.06	-31.64	0	21.45	0.18	21.27	0.06	27.54	-4.45	28.3	-6.21	2.64	-29.53	0	0	-0.18	0	0.18	28.42	0.06	28.3	0.12	28.48	0.18
16.832	-57.25	-0.06	0	-0.18	21.39	-0.18	21.45	0.35	21.74	-1.41	0.06	-24.32	-0.06	-28.48	0.06	0.12	0.29	21.39	0.06	28.65	-3.52	28.36	-4.34	10.72	-28.01	0	-0.18	-0.18	0	0	28.83	0.12	28.42	0.12	28.65	0.12
16.864	-51.45	-0.06	0	-0.12	21.45	-0.18	21.45	0.29	21.45	-0.18	-0.18	-22.33	0	-27.42	0.06	0	0.23	21.33	-0.06	28.54	-2.7	28.24	-3.52	18.16	-26.72	0	-90.24	-0.18	0	0.12	28.48	0.06	28.54	0.06	28.59	0.12
16.896	-40.14	-0.06	0	-0.18	21.45	-0.18	21.39	0.35	21.39	-0.23	-0.06	-20.74	-0.06	-26.31	-0.06	0	0.12	21.33	0.12	28.36	-2.11	28.36	-3.11	28.89	-23.61	-0.18	-56.25	-0.18	0	0	28.59	0.06	28.18	0.12	28.48	0
16.928	-39.14	-0.06	0	-0.18	11.19	-0.18	21.45	0.23	21.45	0.18	-0.06	-18.87	-0.06	-24.32	0	0	0.18	21.39	0.23	28.42	-1.46	28.59	-2.23	28.83	-21.91	-0.06	-48.28	-0.06	0	0.06	28.83	0	28.42	-0.06	28.42	0.23
16.96	-36.21	-0.06	0	-0.06	0.06	-0.18	21.45	0.18	21.39	0.18	0	-17.05	0.06	-22.33	0.06	0	0.12	21.45	0.18	28.3	-1.17	28.54	-1.93	28.77	-19.4	-0.06	-44.24	-0.18	0	0.06	28.59	0.12	28.42	0.06	28.42	0.12
16.992	-34.98	-0.06	0	-0.18	0	-0.18	11.48	0.18	21.33	0.35	-0.06	-14.71	0	-20.68	-0.06	0	0.23	21.39	0.23	28.95	-0.94	28.71	-1.11	28.36	-17.17	0	-38.56	-0.18	0	0	28.42	-0.06	28.18	0.06	28.48	0.12
17.024	-32.93	-0.06	0	-0.18	0	-0.06	0.12	0.18	21.39	0.35	-0.06	-11.89	-0.06	-19.51	0.12	0	0	21.45	0.18	28.36	-0.7	29.01	-0.76	28.65	-15.76	-0.06	-36.45	-0.06	0	0	0.29	0	28.48	0.06	28.48	0.06
17.056	-30	-0.06	0	-0.18	0	-0.06	0	0.06	21.27	0.59	0	-10.49	0	-17.58	-0.06	0	0.18	21.27	0.23	28.42	-0.59	28.65	-0.59	28.59	-14	0	-38.2	-0.06	0	0.12	0.12	0	28.42	0.12	17.46	0.06
17.088	-28.3	-0.06	0	-0.18	0	-0.18	0	0.12	21.39	0.53	0	-8.03	-0.06	-15.18	0.06	0	0.18	21.39	0.06	28.59	-0.53	28.83	-0.59	28.42	-12.6	-0.06	-37.21	-0.06	0	0	0	-0.06	23.15	0.12	0.12	0.18
17.12	-26.31	-0.06	0	-0.18	0	-0.18	0	0	21.39	0.53	3.34	-5.98	-0.06	-13.48	-0.06	0	0.18	21.39	0.18	28.36	-0.35	28.59	-0.41	28.48	-11.31	-0.06	-35.98	-0.06	-1.05	0	0.06	-0.18	0.18	0.06	0	0.18
17.152	-24.08	0	0	-0.18	0	-0.06	0	0.06	21.45	0.47	9.55	-3.4	-0.06	-12.07	0	0	0.12	21.39	0.18	28.54	-0.35	28.36	-0.18	28.83	-9.9	0.06	-34.45	0	-86.14	0	0	0.06	0	0	0.06	0.06
17.184	-22.38	-0.06	-0.06	-0.06	0	-0.06	0	0.06	21.39	0.35	14.94	-1.76	-0.18	-10.14	0	0	0.18	21.39	0.12	28.71	-0.29	28.54	-0.18	28.65	-8.32	0	-32.05	-0.06	-57.89	-0.06	0	-0.06	0	0.12	0	0.12
17.216	-19.86	-0.06	-45.7	-0.18	0	-0.06	0	0	21.39	0.41	20.45	-1.41	0.06	-7.91	-0.06	0	0.12	21.21	0.12	28.54	-0.29	28.65	-0.35	28.3	-6.86	6.27	-30	-0.06	-48.81	-0.06	0	-0.18	0	0	0	0.12
17.248	-17.52	-0.06	-53.15	-0.06	0	-0.18	0	-0.06	21.5	0.41	21.5	-0.41	0	-6.33	-0.06	-29.47	0.12	21.39	0.18	28.3	-0.29	28.59	-0.29	28.83	-5.8	14.06	-27.95	-0.18	-44.59	0	0	-0.18	0	0	0	0.12
17.28	-16.23	-0.06	-41.37	-0.06	0	-0.06	0	0	21.5	0.29	21.39	-0.41	-0.18	-4.98	0	-63.87	0.18	21.21	0.06	28.48	-0.29	28.42	-0.18	28.48	-4.45	21.97	-26.37	-0.06	-38.85	-0.06	0	-0.18	0	0	0	0.23
17.312	-14.77	0	-39.61	-0.06	0	-0.06	0	0.12	21.45	0.23	21.39	0.23	4.69	-3.11	0	-39.55	0.18	21.39	0.06	28.71	-0.29	28.59	-0.29	28.54	-3.87	29.06	-24.43	-0.06	-36.45	-0.06	0	-0.18	0	0	0	0.06
17.344	-12.77	-0.06	-38.38	-0.06	-0.7	-0.06	0	0	21.33	0.18	21.39	0.29	12.42	-2.17	0	-27.6	0.12	6.8	0.12	28.36	-0.18	28.65	-0.23	28.36	-3.16	28.48	-22.97	0	-37.91	-0.06	0	-0.18	0	0	0	0.12
17.376	-11.25	-0.06	-35.22	-0.06	-57.83	-0.06	0	-0.06	21.27	0.18	21.39	0.35	18.05	-1.46	0	-30.94	0.18	0.12	0.06	28.36	-0.18	28.59	-0.18	28.77	-2.11	28.48	-20.33	-0.18	-37.97	-0.06	0	-0.18	0	0.06	0	0.06
17.408	-9.61	-0.06	-33.52	-0.06	-51.97	-0.06	-1.46	-0.18	21.39	0.12	21.39	0.41	21.56	-0.53	0.06	-35.22	0.12	0	0.12	28.59	-0.18	28.54	-0.18	28.36	-1.7	28.36	-18.46	0	-36.39	-0.06	0	-0.06	0	-0.18	0	0
17.44	-8.09	-0.06	-31.23	-0.06	-39.96	-0.06	-54.14	-0.06	21.15	0.18	21.39	0.41	21.39	-0.47	0	-34.04	0.18	0.06	0.23	28.59	-0.18	28.54	-0.23	28.65	-1.17	28.59	-16.41	-0.06	-34.1	-0.06	-3.52	-0.18	0	-0.06	0	0.06
17.472	-6.62	-0.06	-29.06	-0.06	-38.85	0	-51.39	-0.06	21.15	0.12	21.33	0.53	21.33	-0.18	0	-30	0.12	0	0.12	28.42	-0.18	28.89	-0.18	28.42	-0.76	28.13	-14.71	-0.18	-32.23	-0.06	-88.13	-0.06	0	-0.06	-0.29	0.12
17.504	-5.1	0	-27.01	-0.06	-36.68	-0.06	-40.84	-0.06	21.39	0.06	21.39	0.53	21.15	0	0.12	-28.07	0.12	0	0.23	28.65	-0.18	28.54	-0.18	28.36	-0.53	28.24	-12.95	-0.18	-29.83	-0.06	-55.84	-0.06	-0.06	0	-85.14	0.06
17.536	-3.63	-0.06	-24.61	-0.06	-35.16	-0.06	-38.91	-0.06	21.39	0.12	21.39	0.35	21.39	-0.06	-0.06	-27.25	0	0	0.23	28.54	-0.18	13.83	0	28.36	-0.59	28.59	-9.9	-0.06	-27.83	0	-48.69	-0.18	-77.7	-0.06	-69.2	0
17.568	-2.29	0.41	-22.33	-0.06	-33.17	-0.06	-36.86	-0.06	21.33	-0.06	21.39	0.35	21.33	0.12	4.92	-25.72	0	0	0.18	28.42	-0.18	0.12	-0.18	28.54	-0.29	28.42	-7.85	-0.06	-26.49	-0.18	-44.3	-0.18	-70.78	-0.06	-39.02	-0.18
17.6	-1.41	8.03	-20.39	0	-30.06	0	-35.39	-0.06	21.39	0.06	21.45	0.47	21.39	0.06	10.9	-23.91	0.06	0	0.12	0.76	-0.18	0	-0.18	28.36	-0.29	28.48	-5.74	-0.06	-25.08	0	-38.15	-0.18	-41.43	-0.18	-31.29	-0.06
17.632	-0.7	13.83	-18.69	-0.06	-28.36	-0.06	-32.46	-0.06	0.12	0	21.39	0.47	21.39	0.29	16.17	-21.27	0.06	0	0.12	0.12	-0.06	0	0	28.36	-0.29	28.48	-3.98	-0.06	-23.03	-0.06	-37.38	-0.18	-30.53	-0.06	-41.13	-0.18
17.664	-0.41	19.45	-16.58	-0.06	-26.49	-0.06	-30.94	-0.06	0	-0.06	21.45	0.29	21.21	0.29	21.74	-20.1	0.06	0	0.12	0	-0.06	0	-0.18	28.65	-0.18	28.13	-1.99	0	-20.22	-0.18	-37.79	-0.06	-40.55	0.12	-42.31	-0.06
17.696	-0.23	21.45	-14.65	-0.06	-23.91	-0.06	-28.36	0.06	0	0.06	21.39	0.29	21.39	0.18	21.39	-19.04	0	0	0.18	0	-0.06	0	-0.06	0.29	-0.29	28.54	-1.17	8.97	-18.22	-0.18	-37.44	-0.23	-42.31	-0.06	-38.2	0
17.728	-0.29	21.5	-12.95	-0.06	-22.62	-0.06	-25.84	0	0	-0.18	21.45	0.23	21.39	0.29	21.39	-17.23	0	0	0.12	0	-0.06	0	-0.06	0.12	-0.29	28.36	-0.94	16.11	-16.23	0.06	-35.98	-0.18	-38.44	-0.18	-34.86	-0.06
17.76	-0.29	21.45	-11.48	-0.06	-19.4	-0.06	-23.97	-0.06	0	0	21.45	0.23	21.33	0.18	21.33	-14.82	0	-3.98	0.18	0	-0.06	0	-0.23	0	-0.29	28.54	-0.23	26.43	-14.71	0	-33.69	-0.06	-34.28	-0.18	-33.17	-0.18
17.792	-0.35	21.45	-10.08	-0.06	-17.75	-0.06	-22.38	0.06	0	-0.06	21.45	0.18	21.39	0.18	21.33	-13.13	0	-70.96	0.18	0	-0.18	0	-0.06	0	-0.18	28.65	-0.06	28.48	-12.95	0	-31.47	-0.06	-33.34	-0.18	-32.76	0
17.824	-0.35	21.45	-8.73	-0.06	-15.76	-0.06	-20.16	0.06	0	0	21.39	0.18	21.39	0.23	21.27	-12.01	-0.06	-57.25	0.23	0	-0.06	0	-0.06	0	-0.29	28.54	0	28.48	-10.31	0	-29.77	-0.06	-33.11	-0.06	-31.47	0.06
17.856	-0.47	21.45	-6.97	-0.06	-14.12	0	-17.99	0.06	0	-0.06	21.39	0.12	21.33	0.18	21.39	-10.08	0	-34.22	0.12	0	-0.18	0	-0.18	0	-0.23	28.42	0.18	28.36	-8.2	-0.06	-28.3	-0.18	-31.93	-0.18	-29.3	0
17.888	-0.35	21.39	-5.22	-0.06	-12.72	-0.06	-15.76	-0.06	0	0	21.27	0.06	21.39	0.18	21.33	-8.32	0.06	-27.6	0.12	0	-0.06	0	-0.06	0	-0.18	28.42	0.23	28.42	-6.09	-0.18	-26.02	-0.18	-29.65	-0.06	-27.72	0.06
17.92	-0.35	21.45	-4.04	-0.18	-11.13	-0.18	-14.71	-0.06	0	0.06	21.5	0.18	21.39	0.23	21.45	-5.63	-0.06	-34.22	0.18	0	-0.06	0	-0.18	0	-0.18	28.59	0.23	28.54	-4.16	-0.06	-23.91	-0.18	-28.13	-0.06	-26.25	0
17.952	-0.18	21.39	-2.46	-0.06	-9.49	-0.06	-13.24	-0.06	0	-0.06	21.45	0.06	21.33	0.23	21.21	-4.28	-0.06	-35.27	0.18	0	0	-1.41	-0.06	0	-0.23	28.65	0.29	28.54	-2.29	0	-22.21	-0.18	-26.08	-0.06	-25.14	0
17.984	-0.23	21.39	-1.7	4.98	-7.62	-0.06	-11.37	0	0	0	21.45	0.06	21.5	0.06	21.33	-2.99	-0.06	-33.05	0.06	0	0	-69.96	-0.18	0	-0.06	28.71	0.47	28.48	-1.17	-0.06	-20.39	-0.18	-24.67	0	-23.32	-0.06
18.016	-0.18	21.39	-0.76	11.13	-6.5	4.16	-9.61	-0.06	0	0	0.53	-0.06	21.21	0.12	21.27	-2.11	-0.18	-29.65	0.12	-7.56	-0.06	-60	-0.06	0	-0.06	28.54	0.29	28.48	-0.94	-0.06	-17.99	-0.06	-23.44	-0.06	-21.21	0
18.048	-0.35	21.45	-0.18	16.41	-5.51	10.49	-8.14	-0.06	-7.32	0	0.06	-0.18	21.21	0.18	21.27	-1.23	-0.18	-27.6	0.06	-78.58	-0.06	-44.83	-0.18	0	-0.18	28.42	0.35	28.18	-0.06	-0.06	-16.47	-0.06	-21.74	-0.18	-19.75	0
18.08	-0.29	21.45	-0.18	21.74	-3.52	15.7	-6.97	-0.06	-71.9	0	0	-0.06	21.39	0.06	21.33	-0.59	-0.06	-26.54	0	-56.6	0	-45.35	-0.06	0	-0.18	28.65	0.35	28.36	-0.23	0	-14.41	-0.06	-20.16	-0.06	-17.75	0
18.112	-0.23	21.45	-0.06	21.45	-2.29	21.39	-5.22	-0.06	-48.75	0	0	-0.18	21.33	0	21.33	-0.53	-0.06	-24.79	0.12	-44.94	0	-42.54	-0.06	-0.76	-0.18	0.23	0.23	28.48	0.23	0	-11.72	-0.06	-18.05	-0.06	-16.29	-0.06
18.144	-0.29	21.39	-0.18	21.45	-1.46	21.5	-4.04	0	-42.42	0.06	0	-0.06	21.33	0.18	21.21	-0.18	6.68	-23.15	0.06	-44.06	0	-41.25	-0.06	-68.44	-0.06	0.06	0.23	29.12	0.23	9.43	-10.08	-0.18	-16.76	0	-14.47	-0.06
18.176	-0.35	21.45	-0.29	21.45	-0.59	21.5	-2.52	0	-36.62	-0.06	0	0	21.39	0.06	21.39	0	14.18	-21.68	0.06	-42.13	-0.06	-39.14	0	-54.08	-0.18	0	0.29	28.48	0.35	16.7	-8.14	7.85	-14.65	-0.12	-13.24	0
18.208	-0.29	21.45	-0.29	21.45	-0.18	21.45	-1.52	-0.06	-31.93	-0.06	0	-0.06	0.18	0.06	21.33	0.18	19.86	-19.92	0.06	-40.37	-0.06	-37.62	-0.06	-45.7	-0.06	0	0.23	28.65	0.29	24.43	-5.92	15.12	-12.89	9.32	-11.13	2.29
18.24	-0.18	21.45	-0.29	21.5	-0.06	21.45	-0.76	-0.06	-32.76	-0.06	0	-0.06	0	0	21.27	0.12	21.45	-18.22	-0.06	-38.56	-0.06	-35.27	-0.06	-45.35	-0.18	0	0.06	28.24	0.35	28.83	-3.93	23.03	-11.6	16.7	-9.2	9.84
18.272	-0.18	21.45	-0.23	21.45	-0.18	21.39	-0.41	0	-31.99	-0.06	0	-0.06	0	0	21.39	0.23	21.33	-16.17	0	-36.97	0	-33.46	-0.06	-43.48	0	0	0.12	28.48	0.29	28.54	-1.99	29.01	-9.2	24.38	-8.14	16.99
18.304	-0.23	21.45	-0.18	21.45	-0.35	21.45	-0.18	-0.06	-31.17	0	0	0.06	0	-0.06	21.39	0.18	21.33	-14.65	0.06	-34.28	0	-31.7	-0.18	-40.9	0	0	0.06	28.42	0.41	28.65	-1.46	28.83	-7.85	28.71	-6.15	24.84
18.336	-0.06	21.45	-0.29	21.45	-0.23	21.45	-0.18	-0.06	-29.53	-0.06	0	0	0	-0.06	21.39	0.29	21.39	-12.77	0	-33.28	-0.06	-29.47	0	-39.08	-0.06	0	0.06	28.65	0.29	28.65	-0.35	28.36	-6.33	28.54	-4.86	28.54
18.368	-0.06	21.45	-0.23	21.45	-0.35	21.45	-0.29	-0.06	-27.42	-0.06	0	-0.18	0	0.06	21.39	0.18	21.39	-10.96	0.06	-31.11	0	-27.72	-0.06	-36.86	-0.06	0	0.12	28.83	0.23	28.59	-0.35	28.42	-4.69	28.54	-3.16	28.65
18.4	-0.18	21.45	-0.29	21.45	-0.29	21.5	-0.29	4.22	-24.38	-0.06	0	-0.06	0	-0.06	21.33	0.18	21.39	-9.08	0	-28.36	-0.06	-25.14	-0.06	-35.1	-0.06	0	-0.06	28.71	0.23	28.18	0.12	28.65	-3.22	28.48	-2.17	28.42
18.432	-0.18	21.45	-0.23	21.5	-0.23	21.5	-0.47	10.37	-21.91	-0.18	-11.02	-0.06	0	0	21.39	0.12	21.39	-7.15	0.18	-26.9	0	-22.62	0	-32.81	-0.06	0	0	28.48	0.18	28.42	0.18	28.36	-2.23	28.65	-1.05	28.42
18.464	-0.23	15.94	-0.29	21.45	-0.18	21.39	-0.35	15.65	-20.22	-0.06	-75.82	0	0	-0.06	0.12	0.29	21.33	-5.39	0.88	-24.26	-0.06	-20.98	-0.06	-31.88	0	0	0	28.48	0.06	28.36	0.29	28.42	-1.05	28.71	-0.76	28.59
18.496	-0.18	0.06	-0.29	21.45	-0.18	21.33	-0.41	21.68	-18.46	-0.06	-53.56	-0.06	0	-0.06	0	0.18	21.27	-3.93	10.2	-22.21	0	-19.04	-0.06	-29.24	0.06	0	-0.06	28.36	0.18	28.3	0.35	28.77	-0.7	28.59	-0.47	28.54
18.528	-0.18	0	-0.18	21.39	-0.18	21.45	-0.35	21.39	-16.7	0.06	-43.71	-0.06	0	0.06	0	0.12	21.39	-2.75	15.59	-20.1	-0.06	-17.4	-0.06	-26.84	0	-34.75	0	28.89	0.12	28.42	0.35	28.42	-0.47	28.3	-0.35	28.59
18.56	-0.18	0	-0.23	21.45	-0.18	21.5	-0.35	21.56	-13.89	-0.06	-36.62	0	0	0	0	0.18	21.09	-1.82	21.27	-18.52	0	-15.18	-0.06	-25.37	-0.06	-85.96	0	13.77	0	28.42	0.29	28.59	-0.18	28.59	-0.18	28.36
18.592	-0.06	0	-0.18	21.45	-0.29	21.45	-0.23	21.56	-11.95	-0.06	-32.34	-0.18	0	-0.06	0	0.35	21.33	-1.11	21.39	-17.23	0	-14.06	-0.06	-23.56	-0.06	-55.96	-0.18	0.12	0.12	28.42	0.35	28.54	-0.06	28.3	-0.12	28.42
18.624	-0.18	0	-0.18	21.45	-0.29	21.39	-0.18	21.39	-10.02	0	-32.23	0	-52.09	-0.06	0	0.23	21.27	-0.35	21.33	-14.82	2.46	-12.54	0	-21.09	0	-48.93	0	0	0	28.54	0.18	28.13	-0.18	28.48	0	28.48
18.656	-0.06	0	-0.23	21.39	-0.29	21.45	-0.29	21.39	-7.79	-0.06	-32.64	-0.18	-65.51	-0.06	0.06	0.23	21.09	-0.29	21.39	-13.18	10.55	-11.13	0.12	-18.28	0	-41.84	0	0	0	28.65	0.35	28.36	0.06	28.42	0.06	28.42
18.688	-0.06	0	-0.18	21.45	-0.18	21.39	-0.29	21.39	-5.57	-0.06	-31.7	0	-45.47	-0.06	0	0.18	21.15	-0.12	21.27	-12.07	17.81	-9.38	7.5	-17.05	0	-36.86	0.06	0	0	28.83	0.18	28.59	0.12	28.3	0.12	28.59
18.72	-0.06	0	-0.18	21.45	-0.18	21.45	-0.18	21.39	-3.16	-0.06	-29.06	-0.06	-40.2	0	0	0.12	21.27	0.12	21.21	-10.61	28.13	-7.97	15.06	-15.23	-0.06	-36.68	0.06	0	-0.06	28.42	0.23	28.48	0.12	28.48	0.18	28.48
18.752	-0.18	0	-0.18	21.45	-0.18	21.45	-0.29	21.39	-1.52	-0.06	-26.84	0.06	-34.45	-0.06	0	0.18	21.39	0.12	21.27	-9.49	28.59	-6.86	25.31	-13.71	-0.06	-37.74	0.06	0	0.06	28.24	0.18	28.59	0.06	28.48	0.18	28.42
18.784	-0.06	0	-0.23	21.39	-0.18	21.45	-0.23	21.39	-1.05	2.23	-24.84	-0.06	-32.7	0	0	0.12	21.39	0.06	21.21	-7.79	28.36	-5.74	28.65	-12.36	-0.06	-37.38	-0.06	0	-0.18	28.71	0.18	28.42	0.12	28.36	0.12	28.59
18.816	-0.06	0	-0.23	21.45	-0.18	21.39	-0.23	21.39	-0.59	9.08	-22.62	-0.06	-32.7	-0.06	0	0.23	21.39	0	21.33	-6.33	28.48	-4.86	28.65	-10.61	-0.06	-35.27	-0.06	0	0.06	28.65	0.12	28.65	0.12	28.83	0.23	28.48
18.848	-0.18	0	-0.18	21.5	-0.18	21.5	-0.18	21.39	-0.06	14.47	-20.86	-0.06	-32.76	-0.18	0	0.18	21.39	0.18	21.15	-5.22	28.54	-3.75	28.65	-9.02	-0.06	-33.4	0	0	0	28.48	0.12	28.59	0.18	28.42	0.18	28.42
18.88	-0.06	-0.47	-0.18	0.12	-0.06	21.5	-0.23	21.39	-0.06	20.04	-18.4	-0.06	-31.23	-0.18	-32.87	0.12	21.39	0.29	21.33	-4.63	28.3	-2.87	28.24	-8.2	-0.06	-31.06	0	0	0.06	28.48	0	28.42	0.18	28.42	0.18	28.48
18.912	-0.18	-52.5	-0.18	0	-0.06	0.23	-0.23	21.27	0.35	21.39	-16.41	-0.06	-28.48	0	-71.02	0.12	21.15	0.29	21.15	-3.75	28.71	-2.05	28.3	-6.68	-0.18	-29.83	-0.18	0	-0.18	28.71	0.12	28.48	0.12	28.42	0.06	28.48
18.944	-0.06	-53.5	-0.18	0	-0.18	0.06	-0.23	21.39	0.35	21.39	-14.53	-0.06	-25.78	-0.18	-46.64	0.12	21.33	0.18	21.39	-2.87	28.54	-1.52	29.01	-5.57	-0.06	-27.6	0	0	-0.06	28.95	-0.06	28.42	0.12	28.48	0.12	28.42
18.976	-0.06	-40.02	0	0	-0.18	0	-0.06	21.39	0.41	21.39	-12.77	-0.18	-23.85	0	-27.13	0.18	21.45	0.23	21.33	-2.4	28.42	-1.17	28.42	-4.22	-0.06	-25.14	0	0	0	28.42	0.12	28.48	0.12	28.48	0.23	28.48
19.008	-0.06	-39.61	-0.06	0	-0.06	0.06	-0.23	21.39	0.35	21.33	-10.72	0	-21.86	-0.06	-31.29	0.12	10.66	0.29	21.27	-1.7	28.36	-0.94	28.48	-3.52	0	-24.2	0	-60.76	0	28.42	-0.06	28.36	0.06	28.48	0.23	28.48
19.04	-0.18	-36.74	-0.06	0	-0.06	0	-0.18	21.33	0.47	21.39	-7.68	0	-19.98	0.06	-35.92	0.23	0.06	0.18	21.33	-1.41	28.83	-0.53	28.59	-2.99	0.06	-22.33	0	-66.1	0	0.12	0.06	28.3	0.06	28.59	0.06	28.54
19.072	-0.06	-34.69	-0.06	0	-0.06	0	-0.18	21.21	0.59	21.21	-5.57	0	-18.16	-0.06	-34.86	0.23	0	0.18	21.39	-0.94	28.54	-0.41	28.42	-2.11	0	-20.45	0	-48.52	-0.06	0	-0.06	0.23	0	28.48	0.06	28.48
19.104	-0.06	-32.81	-0.18	0	-0.18	0	-0.18	21.39	0.53	21.39	-3.75	0.06	-15.59	-0.06	-30.94	0.06	0	0.12	21.39	-0.76	28.42	-0.47	28.48	-1.52	-0.06	-17.87	0	-46.29	-0.06	0	0	0.06	0	0.12	0	26.31
19.136	-0.06	-30.53	-0.06	0	-0.06	0	-0.06	21.45	0.47	21.39	-2.05	0.06	-13.54	-0.06	-28.07	-0.06	0	0.18	21.39	-0.76	28.65	-0.35	28.65	-0.94	7.73	-15.94	-0.06	-39.9	0	0	-0.06	0	0.06	0	0.06	0.12
19.168	0	-28.48	-0.06	0	0	0	-0.06	21.33	0.41	21.39	-1.46	2.34	-11.48	0	-27.01	0.06	0	0.18	21.39	-0.59	28.36	-0.29	28.59	-0.7	15.06	-13.89	-0.18	-36.39	0	0	-0.06	0	-0.06	0	0.12	0
19.2	-0.06	-26.6	-0.06	0	-0.06	0	-0.18	21.33	0.35	21.39	-0.76	8.03	-9.67	0	-26.02	0.12	0	0.18	21.39	-0.35	28.65	-0.35	28.65	-0.47	22.97	-11.95	-0.06	-37.97	-0.06	0	-0.06	0	0	0	0	0
19.232	-0.06	-24.26	-0.06	0	-0.06	0	-0.06	21.09	0.29	21.39	-0.18	15.12	-7.15	-0.06	-23.91	0.06	0	0.23	21.33	-0.35	28.65	-0.23	28.83	-0.41	29.06	-9.84	0	-37.97	-0.06	0	-0.18	0	-0.06	0	0.06	0
19.264	-0.06	-22.44	-0.06	0	0	0	-0.18	21.33	0.29	21.39	0.12	20.74	-4.34	2.29	-22.09	0	0	0.23	21.39	-0.47	28.65	-0.29	28.48	-0.29	28.65	-8.09	0.06	-36.86	0	0	-0.06	0	-0.06	0	0	0
19.296	-0.06	-19.86	-0.06	-22.85	0	0	-0.06	0.12	0.29	21.45	0.18	21.39	-2.75	9.96	-19.98	0	0	0.23	21.39	-0.47	28.54	-0.29	28.65	-0.29	28.42	-4.86	0	-34.86	0	0	-0.18	0	0	0	0	0
19.328	-0.06	-17.93	-0.06	-62.76	-0.06	-14.94	-0.18	0	0.23	21.39	0.12	21.33	-1.88	15.29	-18.52	0	0	0.12	21.39	-0.29	28.59	-0.29	28.24	-0.23	28.42	-3.16	-0.06	-32.58	-0.18	0	-0.06	0	-0.18	0	0	0
19.36	0	-16.41	-0.18	-46.82	-0.06	-63.23	-0.18	0	0.12	21.39	0.29	21.39	-0.94	20.98	-16.82	0.06	0	0.18	0.23	-0.29	28.54	-0.23	28.59	-0.35	28.95	-2.05	-0.06	-30.53	0	0	0	0	-0.06	0	0	0
19.392	-0.06	-14.77	-0.06	-40.2	-0.06	-47.87	0	0	0.12	21.45	0.41	21.39	-0.76	21.45	-15.7	-0.06	0	0.23	0.06	-0.29	28.48	-0.18	28.59	-0.18	28.65	-1.11	-0.06	-28.3	-0.06	0	-0.06	0	0	0	0.06	0
19.424	-0.06	-13.01	-0.06	-37.85	-0.06	-40.14	-0.06	0	0.12	21.39	0.41	21.33	0	21.39	-13.48	0.06	0	0.18	0	-0.29	28.36	-0.18	28.42	-0.29	28.42	-0.53	-0.06	-26.72	-0.18	0.06	-0.18	0	-0.06	0	0	0
19.456	-0.06	-10.72	-0.06	-35.92	-0.06	-38.44	-0.06	0	0	21.39	0.53	21.15	0	21.33	-11.31	-0.06	-69.38	0.12	0	-0.23	28.77	-0.18	28.65	-0.29	28.65	-0.23	0.06	-24.96	0	-66.51	-0.06	0	-0.06	0	0	0
19.488	0.29	-9.55	-0.06	-34.28	-0.06	-35.39	-0.06	0	-0.06	21.45	0.41	21.33	0.29	21.33	-9.61	-0.06	-56.72	0.23	0	-0.35	28.48	-0.23	28.65	-0.23	28.48	0	-0.06	-23.2	-0.18	-72.48	-0.06	-52.5	-0.06	0	-0.06	0
19.52	7.68	-8.14	-0.06	-31.99	-0.06	-34.28	-0.06	0	-0.06	21.39	0.47	21.39	0.29	21.33	-8.09	-0.06	-34.63	0.18	0	-0.23	0.29	-0.23	28.54	-0.23	28.59	0.12	0.18	-20.74	-0.06	-48.46	-0.06	-79.81	-0.18	-68.56	0	0
19.552	13.42	-6.86	-0.06	-29.42	-0.06	-32.58	-0.06	0	0.06	21.39	0.35	21.39	0.47	21.33	-6.5	-0.06	-27.42	0.23	0	-0.29	0.12	-0.18	23.32	-0.18	28.36	0.23	9.96	-18.52	0.06	-45.88	0	-49.69	-0.18	-75.65	0	-68.85
19.584	19.1	-5.39	-0.06	-26.9	-0.06	-30.35	-0.06	0	0	21.45	0.47	21.33	0.35	21.39	-4.63	-0.06	-32.76	0.18	0	-0.23	0	-0.18	0.18	-0.23	28.89	0.29	17.17	-17.23	-0.06	-40.14	-0.06	-30.47	-0.06	-44.71	0	-71.66
19.616	21.39	-3.69	0	-25.14	0	-28.36	-0.06	0	0	21.45	0.35	21.39	0.53	21.39	-2.93	0	-35.51	0.18	0	-0.29	0	-0.18	0	-0.18	28.65	0.23	27.42	-15.35	-0.06	-36.97	0	-36.97	-0.06	-29.65	0	-35.86
19.648	21.5	-2.29	-0.06	-22.91	-0.06	-25.78	-0.06	0	0.06	21.39	0.29	21.27	0.53	21.39	-2.05	0.06	-32.58	0.23	0	-0.18	0	-0.18	0	-0.23	28.3	0.29	28.77	-13.3	-0.06	-37.56	-0.29	-43.3	-0.06	-38.85	-0.18	-29.53
19.68	21.5	-1.46	-0.06	-21.15	-0.06	-23.44	-0.06	0	-0.06	5.39	0.23	21.39	0.35	21.39	-1.23	0	-29.42	0.18	0	-0.23	0	-0.18	0	-0.18	28.59	0.29	28.54	-10.66	-0.06	-37.62	0	-39.79	0	-43.13	0	-39.85
19.712	21.5	-0.76	-0.06	-19.16	0	-21.45	-0.06	-26.25	-0.06	0.06	0.23	21.33	0.29	21.39	-0.64	-0.06	-27.6	0.18	0	-0.06	0	-0.06	0	-0.18	28.48	0.35	28.54	-8.61	0.06	-36.27	-0.06	-35.74	0	-39.26	-0.06	-42.78
19.744	21.39	-0.29	-0.06	-17.23	-0.06	-19.51	-0.06	-77.11	-0.06	0	0.23	21.39	0.41	21.33	-0.7	-0.06	-27.31	0.23	0	-0.18	0	-0.18	0	-0.18	28.48	0.35	28.42	-6.86	0	-34.75	-0.18	-33.75	0	-35.27	0	-39.2
19.776	21.5	-0.23	-0.06	-15.35	0	-17.23	-0.18	-47.99	-0.06	0	0.18	21.39	0.41	21.33	-0.06	0	-25.37	0.06	-24.79	-0.18	0	-0.06	0	-0.18	28.48	0.41	28.36	-4.45	0	-32.52	-0.06	-32.99	-0.06	-33.52	0	-34.22
19.808	21.45	-0.18	0	-13.83	0	-15.59	-0.18	-41.02	-0.18	0	0.06	21.27	0.29	21.33	-0.06	0.06	-23.03	0.18	-73.66	-0.06	0	-0.06	0	-0.06	28.42	0.29	28.48	-2.64	0.41	-30.53	0	-32.23	-0.06	-33.17	0	-32.99
19.84	21.45	-0.18	-0.06	-12.54	0	-14.3	-0.18	-36.45	-0.18	0	0.12	21.39	0.23	21.39	-0.06	0.06	-21.15	0.18	-49.92	-0.18	0	-0.18	0	-0.18	28.59	0.35	28.3	-1.29	10.37	-27.83	-0.06	-30.76	0	-31.64	-0.18	-32.64
19.872	21.39	-0.35	0	-10.37	0	-12.07	-0.06	-32.05	-0.06	0	0.06	21.5	0.23	21.39	0.23	-0.06	-19.98	0.18	-31.7	-0.18	0	0	0	-0.06	28.54	0.35	28.59	-1.11	17.81	-26.78	-0.06	-28.3	0	-30.06	0	-32.23
19.904	21.45	-0.35	4.98	-8.91	0	-11.25	-0.18	-32.52	-0.18	0	0.06	21.39	0.12	21.39	0.23	-0.06	-18.46	0.06	-29.42	0	0	0	0	-0.06	28.42	0.18	28.77	-0.18	28.24	-24.61	-0.06	-27.01	0	-28.13	0	-30
19.936	21.5	-0.35	12.66	-7.85	-0.06	-9.49	-0.06	-31.99	0	0	0	21.27	0.18	21.27	0.23	4.63	-16.23	0.12	-35.16	-0.18	-0.47	-0.18	0	-0.18	28.36	0.23	28.42	-0.18	28.65	-23.79	-0.06	-24.96	-0.18	-26.13	0	-26.9
19.968	21.45	-0.23	18.28	-5.8	0	-7.97	-0.06	-30.94	-0.06	0	0	21.39	0.23	21.45	0.12	10.61	-14.47	0.12	-34.86	-0.06	-66.68	0	0.06	0	28.48	0.12	28.42	0	28.54	-21.09	0	-23.5	-0.18	-24.84	0	-26.25
20	21.45	-0.29	21.68	-4.86	0	-6.39	-0.06	-29.06	0.06	0	0	21.21	0	21.45	0.29	18.05	-12.54	0	-31.99	-0.06	-54.96	0	-38.97	-0.18	28.3	0.12	28.59	0.18	28.65	-18.69	-0.06	-22.21	-0.06	-23.32	-0.06	-25.02
20.032	21.5	-0.23	21.45	-3.16	2.4	-4.75	-0.06	-26.49	-0.06	0	-0.06	21.09	0.06	21.27	0.18	21.56	-11.31	-0.06	-28.48	-0.06	-44.42	0	-63.58	-0.18	0.29	0.12	28.42	0.35	28.42	-16.88	-0.06	-20.51	-0.06	-21.68	0.06	-23.38
20.064	21.5	-0.29	21.45	-2.05	8.32	-3.87	-0.06	-24.43	0.06	0	-0.06	0.23	0	21.39	0.18	21.39	-9.55	-0.06	-26.72	-0.06	-45.06	0	-45.24	-0.18	0.06	0.06	28.36	0.35	28.48	-14.94	0	-19.4	-0.18	-20.39	0.06	-21.68
20.096	21.45	-0.29	21.45	-1.23	13.89	-2.17	0.41	-21.91	0.06	-3.81	-0.06	0.12	-0.06	21.39	0.23	21.27	-7.03	0.06	-25.9	0	-42.42	0	-46.12	-0.06	0	0	28.42	0.29	28.42	-13.54	-0.06	-17.29	-0.06	-18.22	0.06	-19.98
20.128	21.45	-0.23	21.45	-0.64	19.4	-1	8.32	-19.98	0	-75	0	0	0.06	21.39	0.35	21.33	-5.39	0.06	-24.84	-0.18	-41.31	0	-44.01	-0.06	0	0	28.89	0.35	28.48	-11.07	2.7	-15.53	-0.06	-16.93	0	-18.4
20.16	21.45	-0.23	21.45	-0.18	21.5	-0.59	13.95	-17.87	-0.06	-58.3	-0.06	0	0	0.29	0.23	21.45	-4.04	0	-22.56	0	-37.91	-0.06	-41.13	-0.18	0	0.12	28.42	0.35	28.65	-8.14	10.78	-13.77	-0.06	-15.18	0.29	-16.58
20.192	21.39	-0.29	21.5	-0.29	21.5	-0.35	19.4	-15.7	-0.06	-41.6	-0.06	0	-0.06	0.06	0.18	21.33	-2.52	0.06	-20.74	-0.06	-37.03	-0.06	-39.79	0	0	0	28.71	0.47	28.42	-6.33	20.74	-12.01	0.18	-13.18	9.96	-15.65
20.224	21.45	-0.18	21.45	-0.18	21.45	-0.18	21.5	-14.18	-0.06	-35.68	0	0	-0.06	0	0.29	21.39	-2.17	0	-19.22	-0.18	-34.98	0	-36.92	0	0	0	28.42	0.23	28.42	-4.1	28.83	-10.78	9.32	-11.6	17.17	-13.18
20.256	21.45	-0.23	21.45	-0.29	21.45	-0.23	21.5	-11.48	-0.06	-33.17	-0.06	0	-0.06	0.06	0.23	21.39	-0.76	0	-17.4	-0.06	-32.93	-0.06	-35.92	0	0	-0.06	28.42	0.18	28.36	-2.4	28.54	-8.67	16.7	-9.67	24.9	-11.07
20.288	21.45	-0.18	21.45	-0.35	21.45	-0.18	21.45	-9.43	0	-32.34	-0.06	0	-0.06	0	0.18	21.33	-0.7	-0.06	-15.7	-0.06	-31.64	-0.06	-34.04	-0.06	0	0	28.65	0.06	28.59	-1.7	28.71	-6.86	24.26	-8.09	28.54	-9.49
20.32	21.45	-0.18	21.45	-0.47	21.45	-0.47	21.45	-7.27	0.06	-32.29	0	0	-0.06	0	0.18	21.27	-0.06	-0.06	-14.24	0	-28.95	-0.06	-32.17	0	0	-0.18	28.42	0.23	28.65	-0.7	28.48	-5.04	28.71	-6.39	28.42	-8.2
20.352	21.45	-0.18	21.45	-0.29	21.45	-0.47	21.45	-5.22	0.06	-30.94	0	0	-0.18	0	0.18	21.33	-0.06	0.06	-12.31	0	-27.25	-0.06	-29.94	-0.06	0	0	28.48	0.18	28.48	-0.47	28.59	-3.69	28.65	-4.75	28.42	-6.56
20.384	17.87	-0.18	21.39	-0.35	21.45	-0.41	21.45	-3.4	0	-29.71	0	0	-0.18	0	0.12	21.27	-0.18	0	-10.66	0	-24.84	0	-27.01	-0.06	0	-0.06	28.48	0.23	28.65	-0.18	28.95	-2.23	28.36	-3.22	28.48	-4.92
20.416	0.06	-0.06	21.45	-0.23	21.45	-0.35	21.5	-1.7	0.06	-27.01	-0.06	0	0	0	0.23	21.45	0.06	-0.06	-8.2	-0.06	-23.09	0	-25.55	-0.06	0.06	-0.06	0.7	0.06	28.36	0.12	28.36	-1.46	28.36	-1.88	28.36	-3.11
20.448	0	-0.06	21.45	-0.23	21.5	-0.29	21.39	-0.82	0.06	-25.37	0	0	-0.06	0	0.23	21.39	0.18	1.99	-6.68	-0.06	-21.39	0	-23.5	0	-41.02	-0.06	0.12	0.12	28.48	0.12	28.3	-0.82	28.42	-1.64	28.83	-2.46
20.48	0	-0.18	21.45	-0.18	21.45	-0.18	21.45	-0.59	0.06	-23.2	-0.06	0	-0.06	0	0.06	21.39	0.18	8.85	-5.04	-0.06	-18.52	-0.06	-21.74	-0.06	-70.96	0	0	0	28.65	0.35	28.48	-0.53	28.59	-0.94	28.3	-1.46
20.512	0	-0.06	21.45	-0.23	21.45	-0.18	21.33	-0.18	-0.06	-21.21	-0.06	-76.82	-0.06	0	0.18	21.33	0.12	14.18	-3.75	-0.06	-16.93	-0.06	-19.45	-0.06	-48.69	-0.06	0	0	28.48	0.29	28.65	-0.41	28.65	-0.47	28.42	-0.7
20.544	0	-0.18	21.45	-0.23	21.39	-0.18	21.39	0	0.06	-18.87	-0.06	-52.68	0	0	0.12	21.33	0.23	20.1	-2.46	0	-15.23	-0.06	-17.23	-0.06	-45.59	0	0	0	28.48	0.29	29.06	-0.18	28.48	-0.35	28.42	-0.64
20.576	0	-0.06	21.39	-0.29	21.45	-0.23	21.45	0.18	-0.06	-16.99	-0.06	-42.6	0	-7.91	0.06	21.33	0.23	21.39	-1.46	0	-14.06	-0.06	-15.94	-0.06	-43.3	0	0	0	28.59	0.29	28.54	0	28.54	-0.23	28.54	-0.23
20.608	0	-0.06	21.45	-0.23	21.45	-0.18	21.39	0.23	0	-14.71	-0.12	-36.68	0	-73.66	0.06	21.33	0.18	21.39	-0.76	-0.06	-12.54	0	-14.47	0.06	-41.31	-0.18	0	0	28.36	0.29	28.48	0	28.48	0	28.13	-0.23
20.64	0	-0.18	21.39	-0.23	21.45	-0.35	21.45	0.35	-0.06	-12.83	-0.06	-32.93	-0.06	-53.91	0.12	21.39	0.23	21.39	-0.7	-0.06	-11.07	0.59	-12.89	0	-40.55	-0.18	0	-0.18	28.54	0.29	28.65	0	28.65	0.12	28.48	-0.18
20.672	0	0	21.45	-0.29	21.45	-0.18	21.45	0.47	-0.06	-10.49	0	-32.46	0	-32.17	0	21.33	0.23	21.39	-0.29	0	-9.2	10.9	-11.31	0	-38.44	-0.06	0	0	28.3	0.23	28.65	0.06	28.54	0.12	28.77	0.12
20.704	0	-0.18	21.45	-0.18	21.45	-0.23	21.39	0.47	0	-8.09	-0.06	-32.58	0.06	-28.07	0.06	21.39	0.18	21.33	-0.18	3.16	-7.91	18.16	-9.84	0	-36.51	-0.18	0	-0.06	0.29	0.18	28.3	0.12	28.54	0.12	28.48	0.18
20.736	0	-0.06	21.45	-0.18	21.45	-0.23	21.39	0.41	2.75	-5.74	0.06	-31.58	-0.06	-35.16	0.06	21.33	0.18	21.39	0.06	11.48	-6.86	25.72	-8.44	0	-34.28	0	0	-0.06	0.12	0.18	28.83	0.18	28.48	0	28.42	0.12
20.768	0	-0.06	21.5	-0.18	21.5	-0.18	21.45	0.47	8.79	-3.63	-0.06	-29.24	-0.06	-34.69	0.06	21.39	0.23	21.39	0.06	19.22	-5.74	28.65	-7.44	-0.06	-32.46	0	0	0	0	0.12	28.48	0	28.24	0.18	28.42	0.12
20.8	-0.12	-0.06	0.12	-0.23	21.45	-0.18	21.45	0.47	16.06	-2.11	0	-27.6	-0.06	-31.82	0	21.39	0.18	21.15	0.12	26.6	-4.45	28.65	-5.92	2.4	-30.24	0	0	-0.06	0	0.06	28.54	0.18	28.65	0.18	28.48	0.06
20.832	-48.93	-0.18	0	-0.18	21.45	-0.18	21.45	0.47	21.5	-1	-0.06	-24.96	-0.06	-29.01	-0.06	0.23	0.18	21.39	0.18	28.54	-3.69	28.65	-4.63	10.2	-28.59	-0.18	0	-0.18	0	0.06	28.59	0.12	28.18	0.18	28.3	0.18
20.864	-53.85	-0.06	0	-0.18	21.45	-0.18	21.45	0.41	21.39	-0.53	0	-22.44	0	-27.77	0	0	0.12	21.33	0.23	28.83	-2.93	28.54	-3.69	17.81	-26.49	0	-82.56	-0.18	0	0.12	28.83	0.18	28.59	0.12	28.65	0.18
20.896	-39.61	0	0	-0.18	21.39	-0.18	21.39	0.35	21.45	-0.18	0	-20.98	-0.06	-26.31	-0.06	0	0.06	21.39	0.06	28.65	-2.4	28.3	-3.16	28.24	-24.08	-0.06	-59.65	-0.06	0	0	28.36	0	28.48	0.12	28.42	0.18
20.928	-39.44	0	0	-0.18	13.59	-0.18	21.45	0.35	21.39	-0.06	0	-19.22	0	-24.96	-0.06	0	0.06	21.45	0.23	28.59	-1.93	28.36	-2.4	28.77	-21.62	-0.06	-47.81	-0.06	0	0.06	28.42	0.12	28.59	0.18	28.42	0.18
20.96	-37.33	-0.18	0	-0.18	0.06	-0.18	21.45	0.35	21.39	0.18	-0.06	-17.05	-0.06	-22.62	0.06	0	0.18	21.45	0.06	28.54	-1.29	28.71	-1.93	28.89	-19.63	-0.18	-44.77	0	0	0	28.59	0	28.48	0.12	28.36	0.18
20.992	-34.63	-0.06	0	-0.06	0	-0.06	13.42	0.18	21.39	0.23	-0.06	-14.71	0	-20.86	-0.18	0	0.12	21.33	0.18	28.83	-1.05	28.48	-1.23	28.77	-17.93	-0.06	-39.67	0	0	0	28.3	-0.06	28.42	0.12	28.36	0.23
21.024	-32.93	0	0	-0.18	0	-0.06	0.12	0.18	21.45	0.35	0.06	-12.83	0.06	-19.92	-0.06	0	0.12	21.39	0.18	28.54	-0.76	28.42	-0.94	28.42	-16.52	-0.06	-36.68	-0.06	0	-0.18	0.29	0	28.42	0.18	28.42	0.18
21.056	-30.94	0	0	-0.18	0	-0.06	0	0.12	21.39	0.47	-0.06	-10.49	0.06	-17.4	-0.06	0	0.12	21.39	0.12	28.65	-0.64	28.48	-0.76	28.59	-14.12	-0.06	-37.68	-0.06	0	0	0.12	0	28.48	0.12	25.96	0.18
21.088	-28.59	-0.06	0	-0.06	0	-0.18	0.06	0.12	21.39	0.41	-0.06	-8.32	-0.06	-15.7	-0.06	0	0.12	21.39	0.18	28.59	-0.41	28.77	-0.53	28.54	-12.83	0	-37.91	0	0	0	0	-0.06	28.48	0	0.18	0.23
21.12	-26.49	-0.06	0	-0.06	0	0	0	0.18	21.39	0.35	2.7	-6.56	0	-14	0	0	0.06	21.33	0.12	28.07	-0.35	28.59	-0.41	28.65	-11.6	0	-36.27	-0.06	-0.29	-0.06	0	0	0.23	-0.06	0	0.18
21.152	-24.08	-0.06	0	-0.18	0	-0.06	0	0.12	21.39	0.41	8.79	-3.63	-0.06	-12.07	-0.06	0	0.18	21.39	0.12	28.65	-0.35	28.42	-0.29	28.59	-9.9	0	-34.45	0	-82.85	0	0	0	0	0	0	0.18
21.184	-22.62	0	0	-0.06	0	-0.06	0	0.06	21.39	0.35	14.3	-2.05	0	-10.84	-0.06	0	0.12	21.33	0	28.42	-0.35	28.48	-0.29	28.48	-8.67	0	-32.46	-0.06	-58.95	-0.18	0	0	0	0	0	0.23
21.216	-20.39	-0.06	-37.44	-0.06	0	-0.06	0	0.06	21.39	0.35	19.57	-1.29	0.06	-8.32	0.06	0	0.12	21.39	0.23	28.77	-0.35	28.42	-0.41	28.89	-7.03	5.16	-30.18	0	-48.17	-0.06	0	0	0	0	0	0.12
21.248	-17.99	-0.06	-57.01	-0.18	0	-0.06	0	-0.06	21.39	0.41	21.5	-0.76	-0.06	-6.21	-0.18	-25.02	0.12	21.27	0.18	28.48	-0.23	28.42	-0.18	28.48	-5.92	13.24	-28.83	-0.06	-45.47	-0.06	0	-0.06	0	0	0	0.06
21.28	-15.94	-0.06	-43.36	-0.18	0	-0.06	0	0.06	21.39	0.35	21.45	-0.47	-0.06	-5.16	-0.06	-64.98	0.18	21.39	0.18	28.77	-0.23	28.42	-0.29	28.48	-4.75	20.98	-26.25	0	-38.85	-0.06	0	0	0	-0.06	0	0.18
21.312	-14.41	-0.06	-39.96	-0.18	0	-0.06	0	0	21.45	0.23	21.39	0.35	3.75	-3.57	0	-40.49	0.06	21.45	0.18	28.65	-0.23	28.42	-0.23	28.65	-3.69	28.71	-24.79	-0.18	-36.86	-0.06	0	-0.29	0	0	0	0.18
21.344	-13.07	0	-37.68	-0.06	-0.23	-0.06	0	0	21.39	0.29	21.39	0.41	11.72	-2.29	-0.06	-28.48	0.06	10.37	0.23	28.3	-0.23	28.54	-0.18	28.48	-3.46	28.65	-23.15	-0.18	-37.91	-0.06	0	-0.18	0	-0.06	0	0.12
21.376	-11.31	0	-35.22	-0.06	-55.61	-0.06	0	-0.06	21.45	0.23	21.39	0.29	17.17	-1.29	0	-31.06	0.12	0.06	0.12	28.89	-0.18	28.48	-0.23	28.42	-2.4	28.42	-20.68	0	-37.79	-0.06	0	-0.23	0	0	0	0.12
21.408	-9.55	-0.06	-32.99	-0.06	-52.44	-0.18	-0.47	0	21.39	0.23	21.45	0.35	21.74	-0.94	0	-35.45	0.23	0	0.12	28.59	-0.23	28.42	-0.18	28.65	-1.64	28.83	-19.16	0	-36.21	-0.06	0	-0.18	0	0	0	0.06
21.44	-8.56	-0.06	-31.93	-0.06	-40.02	-0.06	-50.57	-0.06	21.45	0.12	21.39	0.53	21.39	-0.47	-0.18	-33.69	0.23	0	0.18	28.42	-0.18	28.48	-0.18	28.83	-1.11	28.48	-16.88	-0.06	-34.51	0	-1.29	-0.18	0	-0.18	0	0
21.472	-6.91	-0.06	-29.24	-0.18	-39.08	-0.06	-52.44	0	21.27	0.18	21.39	0.53	21.39	-0.18	-0.18	-30	0.06	0	0.06	28.65	-0.18	28.48	-0.18	28.36	-0.94	28.54	-15	-0.06	-31.99	-0.06	-89.89	-0.18	0	-0.06	0	0
21.504	-5.39	0	-27.54	0	-36.86	-0.18	-41.08	-0.06	21.33	0	21.33	0.53	21.39	-0.06	-0.06	-28.3	0.18	0	0.12	28.54	-0.18	28.3	-0.23	28.48	-0.64	28.36	-13.24	-0.06	-29.83	-0.06	-57.31	-0.23	0	-0.06	-76.47	0
21.536	-3.93	0	-24.61	-0.06	-34.51	-0.06	-39.08	-0.06	21.39	0	21.39	0.53	21.39	0	-0.18	-27.07	0.12	0	0.12	28.48	-0.23	20.45	-0.18	28.54	-0.41	28.42	-10.55	0.06	-27.72	0	-47.99	-0.06	-63.52	-0.06	-71.9	0
21.568	-2.46	2.29	-23.09	0	-32.58	-0.06	-37.33	-0.06	21.39	0.06	21.5	0.47	21.39	0	4.69	-26.31	0.06	0	0.06	28.48	-0.18	0.12	-0.18	27.95	-0.35	28.59	-8.91	-0.18	-26.02	0	-44.77	-0.06	-74.12	0	-42.31	0.12
21.6	-1.7	7.85	-20.92	0	-30.12	-0.06	-35.68	-0.06	21.39	-0.06	21.39	0.53	21.33	0.12	10.72	-23.5	0.06	0	0.12	9.2	-0.18	0	-0.18	28.36	-0.23	28.48	-6.33	0	-24.26	-0.06	-38.67	-0.18	-44.65	-0.18	-29.59	-0.06
21.632	-0.88	13.42	-18.87	-0.06	-28.48	-0.06	-32.76	0.06	0.23	0.06	21.39	0.35	21.45	0.23	15.94	-21.39	0.12	0	0.06	0.12	-0.18	0.06	-0.06	28.48	-0.35	28.42	-4.51	0	-22.79	0	-37.44	0	-29.12	-0.06	-38.32	0
21.664	-0.41	19.04	-17.05	-0.18	-26.72	-0.06	-31.41	-0.06	0.06	0	21.27	0.35	21.45	0.29	21.5	-20.1	-0.06	0	0.12	0	-0.18	0	-0.06	28.36	-0.29	28.42	-2.58	-0.06	-20.45	0	-38.2	-0.18	-38.91	-0.06	-42.72	0
21.696	-0.23	21.62	-14.77	-0.06	-23.97	-0.06	-28.48	-0.18	0	0.12	21.33	0.29	21.15	0.29	21.39	-19.22	0.12	0	0.18	0.06	-0.18	0	-0.18	0.29	-0.29	28.48	-1.52	8.2	-18.34	0.06	-37.33	-0.06	-42.72	0	-39.32	0
21.728	-0.18	21.45	-13.13	-0.06	-22.15	0	-26.43	0	0	-0.06	21.39	0.29	21.39	0.23	21.45	-17.4	0.06	0	0.12	0	-0.06	0	-0.06	0.12	-0.29	28.77	-0.7	15.29	-16.7	-0.18	-35.92	-0.18	-39.61	0	-35.16	0
21.76	-0.18	21.45	-11.72	-0.06	-19.4	0.06	-23.97	-0.06	0	-0.06	21.33	0.18	21.33	0.18	21.33	-14.94	0.12	-1.23	0.06	0	-0.06	0	-0.06	0	-0.29	28.42	-0.47	25.78	-14.36	-0.18	-34.1	-0.18	-35.74	0	-33.22	0
21.792	-0.35	21.45	-10.55	-0.06	-17.7	-0.06	-22.33	-0.18	0	-0.06	21.39	0.06	21.33	0.23	21.39	-13.18	0.12	-68.62	0	0	-0.06	0	-0.18	0	-0.18	28.59	-0.18	28.65	-12.72	-0.06	-31.17	-0.06	-33.22	-0.06	-32.81	-0.06
21.824	-0.53	21.5	-8.85	-0.18	-16.17	-0.06	-20.27	-0.06	0	-0.06	21.21	0	21.39	0.18	21.33	-11.37	0.06	-58.65	0.06	0	-0.06	0	-0.06	0	-0.35	28.54	0	28.65	-10.37	-0.06	-30.06	-0.06	-32.99	-0.06	-32.05	-0.06
21.856	-0.35	21.5	-7.32	-0.06	-14.53	-0.06	-17.58	0	0	0.06	21.27	0.06	21.5	0.23	21.5	-10.31	0	-35.16	0	0	-0.06	0	-0.18	0	-0.18	28.83	0.23	28.65	-8.56	0	-28.01	-0.18	-31.99	-0.18	-30.29	-0.06
21.888	-0.29	21.45	-5.74	-0.18	-13.48	-0.06	-16.41	-0.06	0	0	21.39	0.06	21.33	0.12	21.39	-8.32	0.06	-27.31	0.06	0	0	0	-0.06	0	-0.23	28.42	0.23	28.36	-6.09	0	-26.13	-0.18	-29.77	0	-28.07	0
21.92	-0.35	21.45	-4.45	-0.06	-10.96	-0.06	-14.47	0	0	-0.06	21.39	0.06	21.39	0.23	21.33	-5.92	0.06	-34.63	0.06	0	-0.06	0	-0.06	0	-0.23	28.48	0.35	28.42	-4.16	-0.06	-24.38	-0.06	-27.6	-0.06	-26.25	0
21.952	-0.23	21.45	-2.75	-0.18	-9.55	0	-13.01	-0.06	0	0	21.39	0.18	21.27	0.12	21.15	-4.45	0	-35.22	0.06	0	-0.06	-0.41	-0.18	0	-0.18	28.3	0.23	28.42	-2.64	-0.18	-22.21	-0.06	-26.72	0	-25.25	-0.06
21.984	-0.18	21.39	-1.76	4.45	-8.32	0	-11.54	-0.06	0	-0.06	21.39	0.06	21.45	0.18	21.15	-3.22	-0.06	-33.22	0.12	0	-0.06	-66.15	-0.06	0	-0.18	28.42	0.29	28.65	-1.46	0	-20.74	-0.18	-24.9	-0.06	-23.09	-0.06
22.016	-0.18	21.39	-0.76	10.72	-6.97	3.34	-9.49	-0.06	0	-0.18	10.72	-0.06	21.39	0.18	21.39	-2.11	0.06	-29.47	0.12	-2.93	0	-61.7	-0.18	0	-0.06	28.48	0.29	28.65	-0.59	-0.06	-18.4	-0.06	-23.79	-0.18	-21.86	0
22.048	-0.35	21.39	-0.23	15.94	-5.33	9.55	-8.14	-0.06	-0.82	-0.06	0.06	0	21.39	0.12	21.33	-1.46	-0.06	-27.19	0.18	-76.82	0	-45.47	0	0	0	28.48	0.35	28.42	-0.41	-0.06	-16.58	0	-21.62	-0.18	-19.92	-0.06
22.08	-0.35	21.45	-0.23	21.5	-3.63	14.88	-6.56	0	-75.47	-0.06	0	-0.06	21.15	0.12	21.15	-0.7	0	-26.84	0.06	-58.19	-0.06	-45.7	-0.06	0	-0.18	28.65	0.41	28.65	-0.18	-0.06	-14.36	-0.18	-20.22	-0.06	-18.46	-0.06
22.112	-0.35	21.45	-0.06	21.5	-2.29	20.63	-5.22	0.06	-51.33	0	0	-0.06	21.27	0.06	21.27	-0.47	1.99	-25.37	0.12	-44.47	0	-43.3	-0.06	-0.12	-0.18	0.29	0.29	28.42	0.06	-0.06	-12.01	-0.18	-18.22	-0.06	-16.76	-0.06
22.144	-0.23	21.45	-0.06	21.5	-1.46	21.5	-4.1	0	-42.48	0	0	-0.06	21.33	0	21.33	-0.35	6.09	-22.97	0	-44.77	-0.06	-40.9	-0.06	-64.57	-0.18	0.12	0.23	28.59	0.18	8.44	-9.96	-0.18	-16.88	-0.18	-14.82	-0.06
22.176	-0.23	21.45	-0.18	21.45	-0.59	21.5	-2.17	0.12	-37.21	-0.06	0	0	21.39	0.12	21.33	-0.06	13.71	-21.21	0.06	-42.01	0	-39.61	-0.06	-55.49	-0.18	0	0.18	28.59	0.12	15.76	-8.09	6.33	-15.29	-0.06	-13.36	-0.06
22.208	-0.23	21.45	-0.47	21.45	-0.41	21.5	-1.29	0	-32.46	-0.06	0	-0.06	0.18	0.06	21.33	-0.06	19.28	-19.81	0.06	-40.78	-0.06	-37.44	-0.06	-44.88	-0.06	0.06	0.12	28.42	0.35	23.38	-6.21	14.12	-13.3	8.5	-11.48	-0.06
22.24	-0.18	21.45	-0.41	21.5	-0.06	21.5	-0.64	-0.06	-32.64	-0.06	0	-0.06	0	0.12	21.39	-0.06	21.39	-18.4	0.18	-38.38	-0.06	-35.22	-0.06	-45.12	-0.18	0	0.18	28.65	0.29	28.65	-3.87	21.86	-11.6	15.76	-9.08	9.26
22.272	-0.18	21.45	-0.41	21.45	-0.06	21.45	-0.53	0	-32.46	0.06	0	-0.06	0	-0.06	21.15	0.06	21.39	-16.47	0	-36.15	-0.06	-33.46	-0.06	-43.3	-0.18	0	0.06	28.42	0.35	28.42	-2.23	28.89	-9.9	23.38	-8.03	16.47
22.304	-0.18	21.39	-0.41	21.45	-0.29	21.39	-0.29	0	-31.29	-0.12	0	-0.18	0	-0.18	21.45	0.12	21.33	-14.36	0.06	-34.28	0.12	-31.29	-0.06	-40.84	-0.06	0	0.12	28.59	0.35	28.71	-1.29	28.42	-8.14	28.83	-6.33	24.08
22.336	-0.06	21.39	-0.29	21.45	-0.06	21.45	-0.29	0	-29.53	0	0	0	0	-0.06	21.33	0.18	21.33	-13.01	0.12	-32.64	0	-29.77	0.06	-39.08	-0.06	0	0.12	28.59	0.35	28.65	-0.7	28.65	-6.33	28.59	-4.63	28.77
22.368	-0.18	21.45	-0.18	21.45	-0.29	21.45	-0.35	0	-27.31	0	0	-0.06	0	-0.18	21.39	0.18	21.39	-11.6	0.12	-31	-0.06	-27.36	0	-37.15	-0.06	0	0.06	28.59	0.23	28.48	-0.47	28.59	-4.75	28.54	-3.57	28.42
22.4	-0.18	21.45	-0.23	21.45	-0.29	21.45	-0.41	3.34	-24.43	0	0	-0.06	0	-0.06	21.15	0.18	21.33	-9.02	0.12	-29.3	0	-24.9	-0.06	-35.86	-0.06	0	0.06	28.3	0.18	28.65	-0.35	28.71	-3.28	28.59	-2.29	28.65
22.432	-0.06	21.45	-0.35	21.45	-0.29	21.39	-0.35	9.73	-22.74	0	-3.22	-0.06	0	-0.06	21.27	0.23	21.39	-7.03	0.06	-27.01	0	-22.68	-0.06	-33.52	0	0	0	28.48	0.23	28.42	0.06	28.48	-2.17	28.48	-1.41	28.65
22.464	-0.12	17.64	-0.23	21.45	-0.23	21.45	-0.41	14.88	-20.74	-0.06	-71.19	-0.06	0	-0.06	0.12	0.18	21.33	-5.45	2.23	-24.43	0.12	-21.5	-0.06	-31.82	-0.06	0	0	28.48	0.12	28.83	0.06	28.95	-1.46	28.42	-0.64	28.77
22.496	-0.18	0.06	-0.29	21.45	-0.23	21.45	-0.29	21.74	-19.16	-0.06	-56.96	0	0	-0.06	0	0.18	21.33	-3.98	9.55	-22.79	0	-19.45	0.06	-29.3	0	0	0.06	28.59	0.18	28.18	0.18	28.42	-0.7	28.36	-0.53	28.59
22.528	-0.06	0	-0.29	21.45	-0.23	21.45	-0.35	21.39	-17.05	0.12	-43.48	0	0	-0.18	0	0.18	21.39	-2.75	14.88	-20.74	0	-17.29	0	-27.01	0	-22.85	0	28.59	0.06	28.24	0.35	28.42	-0.7	28.59	-0.41	28.65
22.56	-0.18	0.06	-0.23	21.45	-0.23	21.5	-0.35	21.39	-14.41	0.06	-36.74	-0.18	0	-0.06	0	0.29	21.15	-1.46	20.74	-19.04	0	-15.23	0	-25.84	-0.06	-90.94	0	20.39	0.06	28.3	0.35	28.54	-0.41	28.54	-0.18	28.48
22.592	-0.06	0	-0.18	21.45	-0.23	21.45	-0.23	21.39	-12.48	-0.18	-31.99	-0.18	0	-0.06	0	0.23	21.39	-0.94	21.56	-17.23	0	-13.83	0	-23.32	0	-58.89	0.12	0.18	0	28.48	0.23	28.42	-0.23	28.48	0	28.48
22.624	-0.18	0	-0.23	21.39	-0.29	21.5	-0.23	21.39	-10.61	-0.06	-32.87	-0.06	-42.89	-0.06	0	0.06	21.33	-0.64	21.39	-14.82	0	-11.95	0.06	-20.92	-0.18	-49.04	0	0	0.18	28.48	0.35	28.89	-0.06	28.65	0.06	28.24
22.656	-0.06	0	-0.29	21.45	-0.29	21.45	-0.29	21.33	-8.2	0	-32.76	0	-68.32	-0.06	0	0.29	21.15	-0.23	21.33	-13.54	9.43	-10.66	0	-18.75	-0.06	-43.36	-0.06	0	0	28.48	0.29	28.48	0	28.36	0.12	28.83
22.688	-0.06	0	-0.18	21.45	-0.29	21.45	-0.29	21.39	-5.92	0.12	-31.99	0	-47.17	-0.06	0	0.18	21.27	-0.18	21.39	-12.48	16.7	-9.67	6.39	-17.05	-0.06	-37.38	-0.06	0	0	28.42	0.35	28.42	-0.06	28.48	0.12	28.3
22.72	-0.06	0	-0.18	21.45	-0.23	21.45	-0.23	21.39	-3.4	0	-29.94	-0.06	-41.66	-0.06	0	0.12	21.39	-0.06	21.33	-11.07	26.84	-7.85	14.18	-15.29	-0.06	-37.38	-0.06	0	0	28.48	0.12	28.48	0.23	28.54	0.18	28.36
22.752	-0.06	0	-0.18	21.39	-0.18	21.45	-0.23	21.39	-1.7	-0.06	-26.78	-0.06	-35.33	-0.06	0	0.23	21.39	0.06	21.27	-9.32	28.65	-7.03	24.38	-13.83	0	-37.44	0.12	0	0.12	28.48	0.06	28.48	0.23	28.42	0.18	28.42
22.784	-0.06	0	-0.18	21.5	-0.18	21.39	-0.23	21.45	-1.64	2.75	-25.25	-0.18	-32.29	-0.06	0	0.23	21.39	0.12	21.21	-7.62	28.65	-5.51	28.71	-12.48	0.06	-37.09	0	0	-0.18	28.54	0.06	28.59	0.18	28.65	0.23	28.48
22.816	-0.18	0	-0.18	21.45	-0.06	21.5	-0.23	21.39	-0.18	8.85	-23.61	-0.18	-32.34	-0.06	0	0.12	21.21	0.23	21.39	-6.86	28.59	-4.45	28.36	-10.49	-0.06	-34.98	-0.06	0	0.06	28.42	0.12	28.71	0.18	28.3	0.12	28.48
22.848	-0.06	0	-0.18	21.39	-0.18	21.45	-0.18	21.39	-0.23	14.24	-21.27	-0.18	-32.46	-0.06	0	0.12	21.39	0.12	21.33	-5.33	28.77	-3.75	28.48	-8.91	0	-33.4	0	0	0	28.42	0	28.48	0.06	28.65	0.29	28.48
22.88	0	-0.06	-0.06	0.23	-0.06	21.45	-0.23	21.39	0.23	19.57	-18.75	-0.18	-31.23	-0.06	-29.77	0.06	21.45	0.18	21.39	-4.39	28.42	-2.87	28.48	-7.79	0	-31.52	-0.06	0	-0.06	28.59	0.12	28.65	0.18	28.54	0.18	28.18
22.912	-0.06	-49.04	-0.18	0	-0.18	0.64	-0.18	21.39	0.23	21.45	-16.7	-0.06	-28.71	-0.06	-71.19	0.18	21.39	0.23	21.39	-3.69	28.48	-2.23	28.42	-6.62	0	-29.77	-0.18	0	0	28.77	0.06	28.3	0.12	28.65	0.12	28.71
22.944	0	-55.49	-0.06	0	-0.18	0.06	-0.06	21.45	0.29	21.39	-14.71	-0.06	-25.9	0	-48.81	0.12	21.33	0.29	21.39	-2.99	28.65	-1.7	28.48	-5.39	-0.06	-28.13	0	0	-0.06	28.48	0	28.48	0.12	28.48	0.18	28.42
22.976	-0.06	-39.32	-0.06	0	-0.06	0	-0.18	21.39	0.41	21.39	-12.6	-0.06	-23.97	-0.06	-28.01	0.18	21.15	0.23	21.33	-2.46	28.65	-1.41	28.48	-4.16	0	-26.13	0	0.06	-0.18	28.48	-0.06	28.48	0.18	28.42	0.12	28.48
23.008	-0.18	-39.44	-0.06	0	-0.06	0	-0.18	21.39	0.35	21.45	-11.13	-0.06	-22.21	-0.06	-30.53	0.18	15.7	0.12	21.15	-1.82	28.65	-1.11	28.83	-3.63	0	-24.32	-0.06	-55.84	0.06	28.13	0.06	28.13	0.12	28.48	0.23	28.54
23.04	-0.06	-37.85	-0.18	0	-0.18	0	-0.18	21.21	0.35	21.39	-8.09	-0.06	-20.22	0	-35.45	0.18	0.12	0.12	21.33	-1.35	28.65	-0.76	28.48	-2.7	0.06	-22.38	-0.06	-67.56	-0.06	0.18	-0.18	28.42	0.12	28.48	0.12	28.42
23.072	-0.06	-35.16	-0.06	0	0	0	-0.06	21.33	0.47	21.39	-5.92	-0.06	-18.34	0.06	-34.45	0.06	0	0.12	21.33	-1.11	28.65	-0.41	28.65	-2.05	0.06	-20.22	-0.06	-49.34	0	0	0	0.23	0.06	28.42	0.06	28.48
23.104	-0.18	-32.7	-0.06	0	-0.18	0	-0.18	21.39	0.53	21.39	-4.1	-0.06	-15.82	-0.06	-31.58	0.06	0	0.18	21.39	-0.7	28.42	-0.29	28.65	-1.7	0	-18.52	-0.06	-45.94	0	0	-0.06	0.06	0	0.23	0.12	28.42
23.136	-0.06	-30.29	-0.18	0	-0.18	0	-0.06	21.45	0.53	21.39	-1.93	0	-13.89	0.06	-28.54	0	0	0.29	21.39	-0.64	28.59	-0.23	28.83	-0.94	6.33	-15.53	-0.06	-39.85	-0.06	0	0	0	0.06	0	0.12	0.12
23.168	-0.06	-28.48	-0.18	0	-0.06	0	-0.06	21.39	0.41	21.39	-1.64	0.12	-11.66	-0.06	-27.54	0.18	0	0.23	21.39	-0.64	28.59	-0.29	28.65	-0.59	14.12	-14.12	0	-35.86	0	0	-0.06	0	0.06	0	0.12	0
23.2	-0.06	-26.72	-0.06	0	0	0	-0.18	21.33	0.47	21.39	-0.76	8.03	-9.84	0	-25.9	-0.06	0	0.23	21.33	-0.59	28.59	-0.23	28.59	-0.53	21.74	-12.25	0	-38.09	0	0	-0.06	0	0	0	0.06	0
23.232	-0.06	-24.43	-0.06	0	-0.06	0	-0.18	21.39	0.41	21.39	-0.18	14.77	-7.79	0	-24.14	-0.06	0	0.29	21.39	-0.47	28.89	-0.23	28.42	-0.35	29.18	-10.2	0	-38.79	0	0	-0.18	0	0	0	0.12	0
23.264	0	-22.68	-0.06	0	-0.06	0	-0.06	21.45	0.23	21.33	0.12	20.39	-4.75	2.11	-22.33	0	0	0.18	21.39	-0.41	28.54	-0.29	28.71	-0.35	28.71	-8.03	-0.06	-37.44	-0.06	0	-0.06	0	0	0	0.06	0
23.296	-0.06	-19.75	-0.06	-18.4	-0.06	0	-0.06	0.12	0.18	21.39	0.29	21.39	-2.93	9.55	-20.16	0	0	0.23	21.39	-0.29	28.65	-0.29	28.65	-0.18	28.42	-5.1	-0.06	-34.63	0	0	-0.06	0	-0.06	0	0.06	0
23.328	-0.06	-17.58	-0.06	-64.28	-0.06	-6.97	-0.18	0.06	0.18	21.33	0.23	21.45	-1.7	14.77	-18.93	-0.06	0	0.18	21.39	-0.35	28.42	-0.18	28.65	-0.41	28.3	-3.34	0	-33.34	0	0	0	0	-0.06	0	0	0
23.36	-0.06	-16.29	-0.18	-47.11	-0.06	-60.71	-0.18	0	0.23	21.39	0.47	21.39	-1	20.45	-16.88	0.06	0	0.23	0.59	-0.23	28.54	-0.23	28.42	-0.35	28.48	-1.88	0	-30.7	0	0	-0.18	0	-0.06	0	0	0
23.392	-0.06	-14.82	-0.06	-40.02	-0.06	-48.75	-0.18	0.06	0.12	21.39	0.53	21.39	-0.7	21.39	-15.59	-0.06	0	0.18	0.12	-0.41	28.54	-0.23	28.65	-0.29	28.36	-1.23	0	-28.59	0.06	0	-0.06	0	-0.06	0	0	0
23.424	-0.06	-12.95	-0.18	-38.32	-0.06	-41.19	-0.18	0	0.12	21.39	0.47	21.39	0.06	21.27	-13.77	-0.06	0.06	0.12	0	-0.35	28.48	-0.23	28.54	-0.23	28.48	-0.64	0	-27.07	0	0	-0.18	0	-0.06	0	0.06	0
23.456	0	-11.31	-0.18	-35.68	0	-38.79	-0.06	0	0.06	21.27	0.53	21.39	0.12	21.33	-11.54	-0.06	-63.93	0.18	0	-0.23	28.54	-0.18	28.65	-0.23	28.59	-0.06	-0.06	-24.96	-0.06	-54.67	-0.06	0	-0.06	0	0	0
23.488	0.12	-9.55	-0.06	-34.81	-0.06	-36.33	-0.18	0	0.06	21.21	0.41	21.39	0.29	21.39	-9.61	-0.06	-59.65	0.18	0	-0.35	28.65	-0.23	28.48	-0.23	28.36	0	0	-23.5	-0.06	-76.47	-0.06	-43.3	-0.06	0.06	0	0
23.52	7.27	-8.14	-0.06	-31.88	-0.06	-34.45	-0.06	0	0.12	21.39	0.41	21.39	0.47	21.39	-8.2	-0.06	-35.45	0.18	0	-0.23	3.87	-0.18	28.48	-0.23	28.36	0.18	1.99	-21.5	-0.06	-47.87	-0.06	-84.2	-0.06	-53.97	-0.06	0.06
23.552	13.01	-6.97	-0.06	-29.71	-0.06	-32.93	-0.18	0	0.06	21.39	0.47	21.39	0.41	21.33	-6.5	-0.06	-27.6	0.12	0	-0.29	0.12	-0.18	28.65	-0.18	28.3	0.29	9.02	-19.45	0	-46.47	-0.06	-51.68	-0.06	-78.46	0	-63.93
23.584	18.52	-5.45	-0.06	-27.83	0	-29.83	-0.06	0	0	21.33	0.41	21.39	0.41	21.45	-4.63	-0.06	-32.05	0.18	0	-0.23	0	-0.23	0.18	-0.18	28.65	0.29	16.11	-17.23	0	-40.37	-0.18	-31.88	-0.06	-49.51	0	-73.6
23.616	21.39	-3.4	-0.18	-26.66	-0.18	-28.18	-0.18	0	0	21.45	0.41	21.39	0.53	21.39	-2.93	-0.18	-35.57	0.23	0	-0.18	0	-0.23	0	-0.18	28.42	0.41	26.66	-15.06	0	-36.86	0	-36.45	-0.18	-28.83	0.06	-36.8
23.648	21.56	-2.29	0	-22.91	-0.06	-26.25	-0.06	0	0.06	21.33	0.35	21.39	0.47	21.39	-2.23	-0.06	-33.17	0.23	0	-0.18	0	-0.18	0	-0.18	28.48	0.41	28.54	-13.83	0	-38.09	-0.18	-43.3	0	-36.21	-0.06	-29.83
23.68	21.5	-1.7	-0.06	-20.98	-0.06	-24.08	-0.18	0	0.06	10.61	0.29	21.45	0.41	21.33	-0.76	0	-29.65	0.23	0	-0.23	0	-0.18	0.06	-0.18	28.36	0.29	28.65	-10.78	0	-38.15	0	-40.61	-0.06	-42.31	0	-39.32
23.712	21.45	-0.64	-0.06	-19.04	-0.06	-22.09	-0.06	-14.47	0.06	0.06	0.29	21.39	0.47	21.33	-0.82	-0.06	-27.77	0.12	0	-0.18	0	-0.18	0	-0.18	28.83	0.23	28.42	-8.73	0	-37.21	0	-35.92	0	-40.31	-0.06	-43.13
23.744	21.45	-0.18	-0.06	-16.93	-0.06	-19.69	-0.06	-76.94	0.06	0	0.23	21.39	0.41	21.39	-0.59	-0.06	-27.25	0.18	0	-0.23	0	-0.06	0	-0.06	28.71	0.35	28.42	-6.39	-0.06	-34.75	-0.06	-33.69	-0.06	-35.92	-0.18	-39.32
23.776	21.45	0	0	-15.59	-0.06	-17.81	-0.06	-48.87	-0.06	0.06	0.12	21.39	0.41	21.15	-0.23	0.06	-25.08	0.18	-8.44	-0.06	0	-0.18	0	-0.18	28.54	0.41	28.48	-4.39	0	-32.93	-0.18	-33.05	-0.06	-33.28	0	-34.63
23.808	21.45	-0.29	-0.06	-13.83	-0.06	-15.59	-0.06	-41.49	0	0	0.12	21.39	0.41	21.33	-0.18	-0.06	-23.38	0.18	-70.96	-0.06	0	-0.06	0	-0.18	28.48	0.29	28.54	-2.75	2.05	-30.7	-0.06	-32.4	0	-32.64	0	-33.28
23.84	21.45	-0.35	-0.06	-12.42	0.06	-13.95	-0.06	-36.45	-0.06	0	0	21.39	0.12	21.27	-0.06	0.06	-21.27	0.12	-53.79	-0.18	0	-0.06	0	-0.18	28.48	0.29	28.48	-1.82	9.49	-28.54	-0.06	-30.94	-0.06	-31.82	-0.18	-32.99
23.872	21.39	-0.41	-0.06	-10.61	0	-12.6	0	-32.4	0.12	0	0.06	21.56	0.18	21.33	-0.06	0	-19.92	0.12	-33.99	-0.18	0	-0.06	0	-0.06	28.36	0.35	28.54	-0.7	16.76	-26.54	0	-28.77	0	-30.53	-0.06	-32.05
23.904	21.45	-0.35	4.16	-9.08	-0.06	-11.07	-0.06	-31.99	0	0	0.12	21.39	0.18	21.39	0	0	-18.28	0.12	-27.89	-0.06	0	-0.06	0	-0.18	28.65	0.12	28.59	-0.53	27.07	-24.9	-0.06	-27.36	-0.06	-27.77	-0.06	-29.65
23.936	21.45	-0.29	12.07	-7.97	-0.06	-9.43	-0.06	-32.34	-0.06	0	0.12	21.33	0.12	21.33	0.12	3.75	-16.23	0.06	-34.51	-0.18	0	0	0	-0.06	28.48	0.06	28.71	-0.23	28.65	-23.61	-0.06	-25.55	-0.06	-26.37	-0.06	-27.54
23.968	21.45	-0.29	17.52	-6.09	-0.18	-7.91	0	-31.17	-0.06	0	0.06	21.45	0.12	21.45	0.06	9.96	-14.53	0.12	-35.39	-0.06	-55.2	-0.06	0	0	28.48	0.18	28.42	0	28.71	-21.68	-0.06	-23.85	0	-25.31	0	-26.72
24	21.45	-0.18	21.74	-4.8	-0.06	-6.33	-0.06	-29.24	0	0	0.06	21.56	0.12	21.33	0.06	17.11	-13.07	0.06	-32.76	-0.18	-57.89	0	-31.35	0	28.54	0.18	28.71	0.06	28.36	-19.45	0	-22.44	-0.06	-23.44	-0.06	-25.14
24.032	21.45	-0.23	21.5	-3.4	0.18	-4.98	-0.06	-26.84	-0.06	0	0.06	21.39	0.12	21.33	0.23	21.74	-11.07	0.06	-29.3	-0.06	-44.59	-0.06	-67.33	-0.06	0.29	0	28.95	0.29	28.59	-17.64	0	-20.51	-0.06	-21.97	-0.18	-23.32
24.064	21.45	-0.18	21.45	-2.05	7.56	-3.57	-0.06	-24.96	-0.18	0	-0.06	0.76	0.06	21.39	0.18	21.39	-9.49	0.12	-27.42	-0.18	-45.47	0	-45.94	-0.18	0.12	0.06	28.48	0.23	28.59	-15.06	-0.18	-18.87	-0.18	-20.74	-0.06	-21.86
24.096	21.45	-0.23	21.45	-1.17	13.13	-2.11	0.18	-22.97	-0.06	-1.58	0.12	0.06	0	21.39	0.23	21.33	-7.38	0.18	-26.84	0	-42.6	-0.06	-46.23	-0.06	0	0.12	28.59	0.29	28.59	-13.36	0	-16.99	0	-18.46	0	-20.16
24.128	21.39	-0.23	21.45	-0.64	18.63	-1.17	7.62	-20.45	0	-73.07	-0.06	0	0.06	21.39	0.06	21.39	-5.39	-0.06	-25.08	-0.06	-40.67	-0.06	-43.89	-0.18	0	0	28.83	0.35	28.48	-11.54	0.18	-15.47	-0.06	-16.76	-0.18	-18.52
24.16	21.45	-0.29	21.45	-0.23	21.5	-0.59	13.13	-18.28	-0.06	-58.77	-0.06	0	-0.06	1.05	0.12	21.33	-4.1	0	-22.38	-0.06	-38.61	-0.06	-41.6	-0.18	0	0.06	28.65	0.29	28.48	-9.02	9.84	-13.71	-0.06	-15.18	-0.06	-16.88
24.192	21.45	-0.18	21.5	-0.18	21.45	-0.35	18.69	-16.52	-0.06	-42.89	-0.06	0	-0.06	0.06	0.18	21.5	-2.99	-0.06	-20.74	-0.06	-37.03	-0.18	-40.02	0	0	-0.06	28.48	0.29	28.48	-6.97	19.86	-12.07	0	-13.89	9.32	-15.18
24.224	21.45	-0.29	21.39	-0.18	21.45	-0.18	21.62	-14.65	-0.06	-37.79	-0.06	0	0	0	0.18	21.21	-1.76	0	-19.75	-0.06	-35.45	-0.06	-37.68	-0.06	0	-0.06	28.59	0.23	28.36	-4.63	27.48	-10.84	8.85	-12.01	16.52	-13.3
24.256	21.45	-0.23	21.45	-0.35	21.5	-0.18	21.45	-11.89	-0.06	-32.76	-0.06	0	0	0	0.12	21.39	-0.82	0.06	-18.16	-0.06	-32.93	-0.06	-36.39	-0.06	0	0	28.36	0.18	28.42	-2.75	28.65	-8.56	16.06	-9.84	24.26	-11.31
24.288	21.45	-0.23	21.45	-0.41	21.45	-0.23	21.45	-9.84	-0.06	-32.17	-0.06	0	0	0	0.12	21.33	-0.59	-0.06	-16.11	-0.06	-31.64	-0.18	-33.52	-0.06	0	0.06	28.42	0.23	28.42	-1.93	28.65	-6.8	23.56	-8.38	28.65	-9.84
24.32	21.45	-0.18	21.45	-0.47	21.45	-0.41	21.45	-7.44	0	-32.34	-0.06	0	-0.06	0	0.12	21.45	-0.47	0	-13.89	-0.18	-28.83	0	-32.93	-0.06	0	0	28.3	0.12	28.59	-0.94	28.48	-5.74	28.83	-6.91	28.59	-8.38
24.352	21.45	-0.18	21.45	-0.41	21.45	-0.47	21.45	-5.04	-0.06	-31.06	-0.18	0	-0.06	0	0.18	21.33	-0.29	-0.06	-12.72	0	-27.01	-0.06	-30.7	-0.06	0	-0.18	28.42	0.12	28.48	-0.41	28.59	-3.75	28.65	-5.39	28.54	-6.8
24.384	20.98	-0.18	21.45	-0.41	21.45	-0.35	21.45	-3.63	-0.18	-29.47	-0.06	0	-0.06	0	0.06	21.39	-0.06	0	-11.07	0	-26.08	-0.06	-27.83	-0.06	0	-0.06	28.48	0	28.59	-0.29	28.54	-2.46	28.42	-3.75	28.54	-4.92
24.416	0.06	-0.18	21.39	-0.18	21.45	-0.23	21.45	-1.82	-0.06	-27.72	-0.06	0	-0.06	0	0.12	21.27	0.06	-0.06	-8.85	-0.06	-23.09	-0.06	-25.9	0	0	-0.06	13.89	0.18	28.59	0.06	28.42	-1.64	28.54	-2.23	28.59	-2.99
24.448	0	-0.18	21.45	-0.23	21.45	-0.18	21.39	-0.94	0	-25.31	-0.06	0	0	0	0	21.39	0.06	1.99	-7.27	-0.06	-21.33	-0.06	-24.08	-0.06	-31.7	0	0.12	0	28.42	0.12	28.54	-1	28.3	-1.17	28.42	-2.05
24.48	0	-0.18	21.45	-0.23	21.45	-0.23	21.45	-0.47	0	-23.32	0	0.12	0	0	0.06	21.39	0.06	8.03	-5.45	-0.06	-18.63	-0.06	-21.86	-0.06	-75.71	0	0	0	28.54	0.29	28.48	-0.53	28.42	-1.23	28.48	-1.46
24.512	0	-0.18	21.45	-0.23	21.45	-0.23	21.39	-0.06	0	-20.98	0.06	-76.12	0.06	0	0.06	21.39	0.12	13.54	-3.98	-0.06	-17.17	0	-19.86	-0.06	-51.68	0	0	-0.18	28.65	0.23	28.36	-0.29	28.59	-0.18	28.42	-0.7
24.544	0	-0.18	21.45	-0.29	21.5	-0.23	21.45	0	-0.06	-18.69	0	-53.85	-0.18	0	0.06	21.33	0.06	19.04	-2.64	-0.06	-15.59	0	-17.4	0	-46.23	-0.06	0	0.06	28.42	0.29	28.36	-0.29	28.36	-0.47	28.54	-0.64
24.576	0	-0.18	21.5	-0.29	21.45	-0.23	21.45	0.35	-0.06	-16.52	-0.18	-43.07	-0.18	-4.16	0.06	21.33	0.29	21.5	-1.35	0	-14	0	-16.23	-0.06	-44.3	0	0	-0.06	28.48	0.35	28.65	-0.06	28.54	-0.06	28.36	-0.41
24.608	0	-0.06	21.39	-0.23	21.45	-0.29	21.5	0.29	-0.06	-14.94	-0.06	-37.21	-0.18	-72.54	0.06	21.39	0.29	21.39	-0.94	0.06	-12.25	0	-14.47	0.06	-41.66	-0.18	0	0	28.42	0.41	28.48	-0.06	28.42	-0.06	28.3	0
24.64	0	-0.18	21.45	-0.35	21.45	-0.18	21.45	0.47	-0.06	-13.01	-0.18	-32.93	-0.06	-55.37	0.06	21.39	0.29	21.39	-0.64	0	-10.61	2.4	-13.24	-0.06	-40.9	0.06	0	0	28.24	0.35	28.42	-0.06	28.42	0.06	28.24	-0.18
24.672	0	-0.06	21.5	-0.18	21.45	-0.29	21.39	0.47	-0.06	-10.37	0	-32.34	-0.06	-32.29	0.12	21.33	0.29	21.33	-0.35	0	-9.9	10.25	-11.07	-0.06	-38.44	0	0	-0.06	28.3	0.29	28.65	0.23	28.54	0.06	28.42	-0.06
24.704	0	0	21.39	-0.18	21.45	-0.23	21.45	0.47	-0.06	-8.09	0	-32.64	-0.06	-27.54	0.12	21.39	0.12	21.15	-0.06	3.05	-8.09	17.7	-10.25	0	-36.74	0	0	0	3.81	0.18	28.59	0.12	28.42	0.18	28.65	0
24.736	0	-0.18	21.5	-0.23	21.45	-0.18	21.5	0.47	1	-5.92	-0.06	-31.23	-0.18	-34.86	-0.06	21.39	0.23	21.15	0.12	11.02	-6.91	25.43	-8.61	0.06	-34.63	-0.06	0	-0.06	0.12	0.18	28.42	0.18	28.59	0.18	28.42	0
24.768	0	-0.06	21.45	-0.18	21.45	-0.23	21.45	0.53	8.44	-3.63	-0.06	-30.29	-0.06	-35.39	-0.06	21.39	0.35	21.21	0	18.87	-5.92	28.59	-7.21	0	-32.7	-0.06	0	0	0	0.23	28.77	0.12	28.42	0.18	28.42	-0.06
24.8	-0.06	-0.06	0.12	-0.18	21.45	0	21.45	0.47	15.53	-2.11	-0.06	-27.89	-0.06	-32.23	0.06	21.33	0.23	20.98	0.06	26.37	-4.45	28.54	-6.39	0.06	-30.06	0	0	-0.18	0	0	28.42	0.12	28.42	0.12	28.36	0.06
24.832	-42.89	-0.18	0	-0.18	21.45	-0.18	21.45	0.35	21.39	-1	-0.06	-24.84	-0.18	-29.06	0	0.12	0.35	21.15	0.06	28.65	-3.46	28.42	-4.86	9.38	-29.06	0	0.06	-0.06	0	0.06	28.65	0.18	28.48	0.23	28.42	0.06
24.864	-55.61	0.06	0	-0.18	21.45	-0.18	21.45	0.29	21.56	-0.76	-0.06	-22.91	-0.06	-27.54	0	0	0.23	21.39	0.29	28.65	-2.93	28.59	-3.87	16.7	-26.6	0	-69.73	-0.06	0	0.12	28.54	0.06	28.65	0.12	28.48	0.12
24.896	-40.55	-0.06	0	-0.18	21.39	-0.18	21.39	0.29	21.39	-0.06	0.06	-21.56	-0.06	-26.84	0.06	0	0.18	21.21	0.23	28.54	-2.23	28.59	-3.34	27.07	-23.85	-0.06	-62.64	0	0	0.06	28.48	0.06	28.42	0.18	28.48	0.12
24.928	-39.32	-0.18	0	-0.23	19.86	-0.06	21.39	0.23	21.5	0.12	0	-19.34	-0.06	-24.38	0	0.06	0.18	21.33	0.18	28.65	-1.76	28.42	-2.4	28.59	-22.33	-0.06	-47.76	0	0	0	28.71	0.12	28.48	0.23	28.42	0.18
24.96	-37.38	-0.06	0	-0.06	0.06	-0.06	21.39	0.23	21.39	0.18	-0.06	-17.58	-0.06	-22.74	-0.06	0	0.23	21.39	0.29	28.54	-1.41	28.48	-1.7	28.36	-20.39	-0.06	-45.53	0	0	0	28.13	0	28.42	0.12	28.48	0.12
24.992	-35.45	-0.06	0	-0.18	0	-0.18	19.75	0.29	21.39	0.41	-0.06	-14.94	-0.18	-20.98	0.06	0	0.23	21.27	0.18	28.42	-1	28.48	-1.35	28.42	-18.46	-0.06	-40.55	-0.06	0	-0.06	28.48	0	28.42	0.18	28.24	0.12
25.024	-33.05	-0.06	0	-0.06	0	-0.06	0.12	0.12	21.45	0.29	-0.06	-12.72	-0.18	-19.45	0	0	0.23	21.27	0.23	28.71	-0.82	28.59	-1	28.48	-16.52	0	-36.8	0	0	0.06	0.64	0.12	28.42	0.12	28.42	0.12
25.056	-30.59	0	0	-0.06	0	-0.06	0	0.12	21.39	0.41	-0.18	-10.84	-0.18	-17.4	-0.06	0	0.18	21.21	0.12	28.59	-0.53	28.42	-0.76	28.65	-14.65	-0.06	-37.91	0	0	0.06	0.12	-0.06	28.42	0.06	28.42	0.12
25.088	-28.65	-0.06	0	-0.06	0	-0.06	0	0.18	21.39	0.53	0	-8.91	0	-15.35	0	0	0.23	21.33	0.18	28.48	-0.41	28.89	-0.64	28.71	-13.07	-0.18	-38.15	-0.18	0	-0.06	0	-0.06	28.54	0	0.23	0.12
25.12	-26.84	-0.06	0	-0.06	0	-0.06	0	0.23	21.39	0.53	2.34	-6.56	0.06	-14.24	0	0	0.23	21.15	0.18	28.65	-0.35	28.48	-0.29	28.36	-12.07	0	-35.92	0	0.12	0	0	-0.06	0.23	0.06	0	0.12
25.152	-24.61	-0.06	0	-0.18	0	-0.06	0	0.12	21.39	0.47	8.03	-3.93	-0.06	-12.36	0.06	0	0.18	21.39	0.18	28.65	-0.29	28.59	-0.29	28.42	-10.2	0	-34.28	-0.06	-70.43	-0.06	0	0	0	-0.06	0	0.06
25.184	-22.56	-0.06	0	-0.18	0	-0.06	0	0	21.39	0.41	13.65	-2.23	-0.06	-10.66	0	0	0.18	21.39	0.23	28.65	-0.29	29.24	-0.35	28.42	-9.02	0	-32.93	-0.06	-62.87	-0.06	0	0	0	0	0	0.06
25.216	-19.86	0	-32.23	-0.18	0	-0.06	0	0.12	21.39	0.47	19.04	-1.29	-0.06	-8.56	-0.06	0	0.18	21.39	0.12	28.48	-0.23	28.54	-0.23	28.42	-7.21	3.81	-29.94	0	-48.22	-0.06	0	0	0	0	0	0.06
25.248	-17.7	-0.06	-59.24	-0.06	0	-0.06	0	0	21.39	0.41	21.39	-0.94	0	-6.62	-0.06	-10.08	0.12	21.33	0.06	28.42	-0.29	28.42	-0.35	28.42	-6.39	12.25	-28.24	-0.06	-45.35	0.06	0	-0.06	0	-0.06	0	0.18
25.28	-16.23	0	-44.36	-0.06	0	-0.06	0	0.06	21.39	0.29	21.39	-0.18	-0.06	-5.04	0	-67.8	0.12	21.39	0.18	28.54	-0.23	28.48	-0.23	28.42	-5.1	19.92	-26.6	-0.06	-40.31	-0.06	0	-0.06	0	0	0	0.18
25.312	-14.82	0	-39.85	-0.06	0	-0.06	0	0	21.39	0.23	21.39	-0.18	2.46	-3.16	-0.06	-43.65	0.18	21.39	0.06	28.59	-0.35	28.36	-0.23	28.42	-4.16	27.31	-25.31	0	-36.92	0.06	0	-0.18	0	-0.06	0	0.06
25.344	-13.54	-0.06	-38.79	-0.18	0	-0.06	0	-0.06	21.39	0.23	21.39	0.29	10.9	-2.29	0	-29.06	0.23	17.64	0.23	28.48	-0.18	28.48	-0.29	28.59	-3.4	28.71	-23.38	-0.06	-38.2	-0.18	0	0	0	0	0	0.18
25.376	-11.31	0	-35.27	-0.18	-45.35	0	0	0.06	21.39	0.18	21.21	0.29	16.41	-1.46	-0.06	-30.06	0.06	0.12	0.06	28.71	-0.18	28.3	-0.18	28.48	-2.58	28.65	-20.63	-0.06	-37.85	0	0	-0.18	0	-0.06	0	0
25.408	-9.79	-0.06	-33.99	-0.18	-54.49	0	-0.12	-0.06	21.39	0	21.39	0.35	21.74	-0.76	0	-35.1	0.12	0	0.06	28.77	-0.23	28.42	-0.18	28.54	-1.82	28.65	-19.04	-0.06	-36.39	0	0	0	0	-0.06	0	0.12
25.44	-8.38	-0.06	-31.29	-0.06	-39.79	-0.06	-42.48	0.06	21.39	0.06	21.39	0.29	21.39	-0.64	0.06	-34.16	0.06	0.06	0.12	28.77	-0.06	28.65	-0.18	28.48	-1.46	28.3	-17.05	-0.06	-34.28	0.06	0	-0.06	0	-0.18	0	0
25.472	-7.03	-0.06	-29.71	-0.06	-39.08	-0.06	-54.44	-0.06	21.39	0.18	21.39	0.29	21.39	-0.23	-0.06	-30.59	0.06	0	0.06	28.65	-0.06	28.42	-0.18	28.65	-1.05	28.48	-15.18	-0.06	-32.05	-0.18	-93.34	0	0	-0.06	0.06	0.12
25.504	-5.63	-0.06	-28.13	-0.06	-36.97	-0.06	-41.72	0.06	21.33	0.06	21.39	0.29	21.45	-0.23	-0.06	-28.3	0.06	0	0.12	28.48	-0.18	28.48	-0.18	28.65	-0.64	28.59	-13.18	-0.06	-30.41	0.06	-61.29	-0.18	0	-0.06	-68.85	-0.06
25.536	-3.63	-0.06	-24.9	-0.06	-35.27	-0.06	-39.14	-0.06	21.45	0.06	21.39	0.41	21.21	0	0	-26.9	-0.06	0	0.12	28.54	-0.18	23.38	-0.18	28.48	-0.41	28.65	-10.78	-0.18	-28.59	-0.18	-47.93	-0.18	-55.14	-0.06	-74.59	0.06
25.568	-2.46	0	-22.62	-0.06	-33.17	0	-37.21	0	21.56	0.12	21.45	0.47	21.33	-0.06	3.75	-26.31	0.06	0	0.12	28.65	-0.18	0.18	-0.18	28.48	-0.23	28.65	-8.56	-0.18	-26.9	-0.06	-46.06	-0.18	-76.58	-0.18	-43.89	0
25.6	-1.64	7.03	-21.21	-0.18	-30.41	-0.06	-34.98	-0.06	21.45	0.06	21.39	0.35	21.39	0.18	9.96	-24.26	0.06	0	0.23	13.83	-0.18	0	-0.18	28.3	-0.23	28.48	-6.27	-0.06	-24.84	0	-39.85	-0.18	-47.64	-0.06	-29.42	-0.06
25.632	-0.76	12.83	-18.87	-0.06	-28.65	-0.06	-33.17	-0.06	0.23	-0.06	21.27	0.35	21.45	0.35	15.29	-21.86	0	0	0.12	0.12	-0.12	0	-0.23	28.42	-0.35	28.3	-4.16	0	-23.03	0	-36.86	-0.18	-29.24	0	-37.97	0.06
25.664	-0.35	18.4	-17.23	-0.18	-26.66	-0.06	-31.47	0	0.06	-0.06	21.39	0.18	21.33	0.29	20.8	-20.39	0	0	0.18	0	-0.06	0	-0.18	28.42	-0.29	28.48	-2.23	-0.06	-20.86	-0.06	-37.74	-0.18	-38.67	0	-42.89	0
25.696	-0.18	21.39	-14.94	-0.06	-24.43	-0.06	-29.01	-0.06	0	0	21.15	0.18	21.39	0.23	21.45	-19.45	0.12	0	0.18	0.06	-0.06	0	0	4.63	-0.29	28.48	-1.29	7.79	-18.99	-0.06	-38.32	-0.18	-42.6	-0.06	-40.08	-0.06
25.728	-0.23	21.56	-13.54	-0.06	-22.15	0	-26.25	0	0	-0.06	21.33	0.23	21.45	0.23	21.45	-17.7	0.06	0	0.06	0	-0.06	0	-0.06	0.12	-0.29	28.48	-0.7	15.06	-16.88	-0.18	-36.33	-0.06	-39.61	-0.06	-35.16	0
25.76	-0.29	21.45	-11.6	0	-19.98	-0.06	-24.79	-0.06	0	-0.06	21.33	0.18	21.56	0.29	21.33	-15.23	0	0	0.23	0	-0.06	0	-0.06	0	-0.29	28.59	-0.59	25.61	-15.18	-0.06	-33.69	-0.18	-35.39	0	-33.28	-0.06
25.792	-0.35	21.39	-10.61	-0.06	-17.75	0	-22.33	-0.06	0	-0.06	21.45	0.23	21.33	0.29	21.39	-13.36	-0.06	-60.76	0.18	0	-0.18	0	-0.06	0	-0.23	28.42	-0.06	28.71	-13.18	0	-31.82	-0.06	-33.05	0.06	-33.05	0
25.824	-0.41	21.45	-9.32	-0.18	-16.29	-0.06	-20.92	-0.06	0	0.06	21.5	0	21.39	0.29	21.39	-12.07	-0.06	-61.23	0.18	0	0	0	-0.06	0	-0.18	28.42	0.12	28.59	-10.9	-0.06	-29.94	-0.23	-32.93	0	-31.82	-0.18
25.856	-0.35	21.5	-7.62	-0.18	-14.77	-0.06	-17.99	0.06	0	-0.06	21.39	0.12	21.45	0.29	21.39	-10.08	0.06	-37.56	0.18	0	-0.06	0	-0.06	0	-0.23	28.48	0.18	28.65	-8.5	0	-28.48	-0.18	-31.93	-0.06	-29.77	0
25.888	-0.35	21.45	-5.63	-0.06	-13.3	-0.06	-16.23	-0.06	0	-0.06	21.39	0	21.27	0.18	21.33	-8.85	-0.06	-27.89	0.06	0	0	0	-0.06	0	-0.23	28.48	0.23	28.65	-6.5	0	-26.66	-0.06	-29.42	0	-27.89	0
25.92	-0.47	21.45	-4.16	-0.06	-11.13	0	-14.65	-0.06	0	0	21.39	0	21.33	0.23	21.39	-6.39	0	-32.93	0.06	0	-0.06	0	-0.06	0	-0.18	28.42	0.29	28.65	-4.39	0	-24.61	-0.06	-28.3	-0.12	-26.31	0
25.952	-0.29	21.39	-3.16	-0.06	-9.84	0	-13.07	-0.18	0	0	21.39	0	21.56	0.29	21.27	-4.69	0.06	-35.16	0.18	0	-0.06	0	0	0	-0.18	28.65	0.41	28.48	-2.75	0	-22.38	-0.18	-26.43	-0.06	-25.14	-0.06
25.984	-0.18	21.45	-2.11	4.22	-8.38	0	-11.66	-0.06	0	0	21.39	-0.06	21.33	0.12	21.39	-3.34	0	-33.52	0	0	-0.06	-59.06	-0.06	0	-0.18	28.36	0.47	28.42	-1.64	0	-20.57	-0.06	-24.55	-0.06	-23.44	0
26.016	-0.18	21.45	-1.05	10.66	-7.09	2.93	-9.61	-0.06	0	-0.06	17.7	0	21.56	0.06	21.27	-2.23	-0.06	-30.18	0.12	-1.05	-0.06	-63.64	0	0	-0.18	28.42	0.47	28.42	-0.59	0	-18.34	-0.06	-23.85	-0.06	-21.86	0
26.048	-0.35	21.45	-0.59	15.82	-5.68	9.02	-8.56	-0.06	-0.23	-0.06	0.12	-0.06	21.33	0.18	21.27	-1.11	0	-27.95	0.06	-75	-0.06	-45.76	0	0	-0.06	28.59	0.35	28.42	-0.53	-0.06	-16.17	-0.18	-22.21	0	-20.16	-0.18
26.08	-0.23	21.5	-0.29	21.45	-3.87	14.59	-7.44	-0.06	-77.52	-0.06	0	-0.06	21.33	0.12	21.39	-0.82	-0.06	-27.01	0.06	-59.65	0	-45.53	-0.06	0.06	-0.18	28.65	0.47	28.65	0.12	0	-14.65	-0.18	-20.45	-0.18	-18.4	-0.06
26.112	-0.29	21.45	-0.18	21.5	-2.52	20.33	-5.57	0	-51.62	0	0	0	21.33	0	21.62	-0.59	-0.06	-25.08	0.12	-44.36	-0.06	-43.24	-0.06	0	-0.18	0.7	0.23	28.48	0	-0.06	-12.19	0	-18.4	0	-16.58	0
26.144	-0.18	21.45	-0.06	21.5	-1.7	21.5	-4.22	-0.06	-43.01	-0.06	0	0	21.27	0.06	21.27	-0.23	5.86	-22.91	0.12	-44.36	-0.06	-41.66	-0.06	-51.39	-0.18	0.12	0.29	28.3	0.23	7.44	-10.37	-0.06	-16.64	-0.06	-15	-0.06
26.176	-0.23	21.5	-0.23	21.45	-0.82	21.5	-2.7	0	-37.38	-0.06	0	-0.18	21.39	0.06	21.33	0	13.59	-21.62	0.06	-42.83	-0.06	-38.15	-0.06	-58.95	-0.18	0	0.23	28.42	0.29	14.82	-8.2	5.45	-15.18	-0.18	-13.59	-0.06
26.208	-0.18	21.39	-0.41	21.39	-0.23	21.5	-1.52	-0.06	-32.76	-0.18	0	-0.18	0.12	0	21.39	-0.06	19.1	-20.1	0	-40.43	-0.06	-37.15	0	-45.76	-0.06	0.06	0.12	28.59	0.41	22.79	-6.33	13.48	-13.36	7.09	-11.72	-0.06
26.24	-0.23	21.39	-0.41	21.45	-0.23	21.45	-0.94	-0.06	-32.52	0	0	0	0.06	0	21.27	0.06	21.39	-18.63	0.12	-38.91	0	-34.63	0	-45.06	-0.18	0	0.29	28.89	0.29	28.65	-4.1	21.27	-11.84	14.71	-9.49	9.2
26.272	-0.18	21.45	-0.29	21.39	-0.18	21.45	-0.41	0	-32.05	0	0	0	0	0	21.45	0.12	21.33	-16.7	0	-37.21	0	-34.1	0	-43.13	0	0	0.23	28.65	0.29	28.71	-1.88	29.18	-9.84	22.44	-7.97	16.17
26.304	-0.18	21.45	-0.29	21.45	-0.18	21.45	-0.18	-0.06	-31.7	-0.06	0	-0.06	0.06	-0.06	21.39	0	21.33	-15.18	0.06	-34.86	0.06	-31.41	0	-41.43	-0.06	0	0.12	28.48	0.35	28.54	-1.7	28.48	-7.91	29.12	-6.8	23.85
26.336	-0.29	21.45	-0.23	21.45	-0.41	21.45	-0.23	-0.06	-29.59	-0.18	0	-0.18	0	-0.06	21.39	0.18	21.27	-12.83	0.06	-33.17	0	-29.47	-0.06	-38.79	-0.06	0	0.12	28.48	0.35	28.48	-0.41	28.59	-6.86	28.54	-5.04	28.54
26.368	-0.06	21.39	-0.29	21.45	-0.41	21.45	-0.18	-0.06	-27.48	-0.06	0	-0.06	0	-0.06	21.33	0.12	21.21	-11.37	0.06	-30.82	0	-27.95	0	-37.68	0	0	0.06	28.42	0.29	28.71	-0.47	28.54	-4.86	28.48	-3.28	28.65
26.4	-0.18	21.45	-0.29	21.39	-0.23	21.45	-0.35	2.7	-24.67	0	0	-0.06	0	0	21.33	0.12	21.21	-9.26	0	-28.95	0	-24.84	-0.06	-35.51	-0.06	0	0	28.48	0.18	28.48	0.12	28.48	-3.75	28.48	-1.99	28.59
26.432	-0.18	21.45	-0.23	21.45	-0.35	21.5	-0.47	8.79	-22.91	0.06	-0.18	-0.06	0	-0.18	21.45	0.12	21.27	-7.21	0	-27.77	0	-23.2	0	-34.22	-0.06	0	0.12	28.42	0.23	28.48	0.06	28.48	-2.23	28.54	-1.17	28.42
26.464	-0.06	21.45	-0.23	21.45	-0.29	21.5	-0.47	14.18	-20.92	-0.06	-62.7	-0.06	0	0	0.29	0.23	21.27	-5.63	-0.06	-23.85	-0.06	-21.39	-0.06	-32.05	-0.18	0	-0.06	28.59	0.12	28.3	0.41	28.48	-1.64	28.42	-0.82	28.42
26.496	-0.18	0.06	-0.29	21.45	-0.18	21.45	-0.29	21.62	-19.04	0	-60.12	-0.06	0	-0.06	0	0.12	21.21	-4.22	9.26	-22.44	-0.06	-18.75	0	-29.47	0	0	0	28.3	0.06	29.01	0.29	28.59	-0.82	28.54	-0.76	28.83
26.528	-0.06	0	-0.29	21.45	-0.18	21.45	-0.18	21.45	-16.88	-0.06	-44.3	0	0	0	0	0.18	21.33	-2.93	14.36	-20.57	0	-17.29	0.06	-27.07	0	-8.38	0.06	28.83	0.12	28.48	0.35	28.42	-0.64	28.48	-0.23	28.48
26.56	-0.06	0	-0.23	21.45	-0.18	21.5	-0.29	21.39	-14.77	-0.06	-37.56	0	0	-0.06	0.06	0.23	21.27	-1.76	20.27	-18.99	0	-15.53	0	-25.37	-0.06	-92.93	0	22.85	0	28.54	0.47	28.48	-0.23	28.36	-0.23	28.59
26.592	-0.18	0	-0.29	21.45	-0.23	21.39	-0.29	21.39	-12.54	-0.06	-32.76	-0.06	0	0.06	0	0.18	21.39	-1.05	21.45	-16.82	0	-14	-0.06	-23.56	-0.06	-61.58	-0.06	0.18	0.06	28.65	0.41	28.48	-0.06	28.48	-0.18	28.13
26.624	-0.18	0	-0.29	21.5	-0.35	21.5	-0.35	21.39	-10.31	0	-32.76	-0.06	-35.74	-0.06	0	0.12	21.21	-0.76	21.56	-15	-0.06	-12.6	0	-21.56	-0.06	-48.28	0	0	0.06	28.48	0.29	28.54	-0.06	28.54	0	28.54
26.656	-0.06	0	-0.18	21.45	-0.29	21.45	-0.18	21.39	-8.14	-0.06	-32.52	0	-72.89	-0.06	0	0.12	21.27	-0.29	21.45	-13.3	8.26	-11.07	0.06	-19.34	0	-43.71	0.06	0	0	28.65	0.29	28.59	0.06	28.65	-0.06	28.48
26.688	-0.06	0	-0.23	21.5	-0.18	21.45	-0.29	21.39	-5.92	0.06	-31.99	-0.06	-49.57	-0.18	0	0.18	21.33	-0.23	21.15	-12.07	15.41	-9.9	5.1	-16.99	0	-37.62	0	0	0	28.48	0.29	28.42	0.23	28.54	0.12	28.48
26.72	-0.18	0	-0.18	21.45	-0.23	21.45	-0.29	21.39	-3.63	-0.06	-29.47	-0.06	-41.9	0	0	0.12	21.27	-0.06	21.27	-11.25	26.02	-8.03	13.24	-15.18	0	-36.39	-0.06	0	0	28.48	0.23	28.48	0.12	28.48	-0.18	28.36
26.752	-0.06	0	-0.18	21.45	-0.23	21.5	-0.35	21.33	-1.82	0	-27.54	-0.06	-36.51	0	0	0.12	21.33	-0.06	21.39	-9.43	28.77	-6.62	23.44	-14.06	0	-37.56	-0.18	0	-0.06	28.42	0.12	28.48	0.12	28.42	0.06	28.71
26.784	-0.06	0	-0.18	21.39	-0.18	21.39	-0.23	21.39	-1.35	2.34	-25.72	-0.06	-32.29	-0.06	0	0.06	21.33	-0.06	21.27	-7.79	28.48	-5.63	28.95	-12.36	-0.06	-37.44	-0.06	0	0	28.77	0.06	28.48	0.12	28.42	0.12	28.36
26.816	-0.06	0	-0.18	21.45	-0.18	21.39	-0.18	21.39	-0.41	8.03	-23.67	0	-32.93	0	0	0.12	21.33	0.06	21.33	-6.56	28.59	-4.86	28.54	-10.9	-0.06	-35.57	-0.06	0	-0.06	28.54	0.18	28.24	0.06	28.48	0.06	28.42
26.848	-0.06	0	-0.18	21.45	-0.18	21.45	-0.29	21.39	-0.29	13.83	-21.86	-0.06	-32.7	0.06	0	0.18	21.33	0.18	21.21	-5.57	28.48	-3.87	28.59	-9.32	0	-33.93	-0.06	0	0	28.48	0	28.42	0.12	28.24	0.12	28.24
26.88	-0.23	0	-0.06	0.23	-0.18	21.39	-0.18	21.27	-0.06	18.99	-19.04	-0.06	-31.52	-0.06	-17.29	0.12	21.33	0.29	21.15	-4.45	28.59	-2.81	28.48	-8.44	0.06	-31.99	0	0	-0.06	28.3	0	28.59	0.23	28.59	0.12	28.36
26.912	-0.18	-39.96	-0.06	0	-0.18	7.68	-0.18	21.39	0.23	21.56	-16.99	-0.06	-29.06	-0.18	-73.25	0.12	21.39	0.12	21.39	-3.87	28.54	-1.99	28.48	-6.86	0	-29.94	0	0	-0.06	28.36	0	28.42	0.12	28.48	0.18	28.59
26.944	-0.06	-57.25	-0.18	0	-0.06	0.06	-0.18	21.39	0.29	21.45	-14.59	-0.06	-26.13	0	-51.86	0.06	21.39	0.18	21.39	-2.75	28.54	-1.76	28.65	-5.74	-0.06	-28.01	0	0	-0.06	28.3	-0.06	28.48	0.18	28.54	0.12	28.42
26.976	-0.18	-40.55	-0.06	0	-0.06	0	-0.06	21.39	0.29	21.45	-12.77	-0.06	-24.14	-0.06	-28.71	0.12	21.39	0.12	21.39	-2.23	28.48	-1.46	28.48	-4.45	0.06	-26.13	0	0	0	28.48	-0.06	28.3	0.06	28.42	0.12	28.42
27.008	-0.18	-39.2	-0.06	0	-0.06	0.06	-0.06	21.27	0.47	21.39	-10.72	0.06	-22.62	-0.06	-30.12	0.12	17.46	0.18	21.39	-1.76	28.65	-1	28.83	-3.46	0	-24.43	-0.06	-51.04	-0.06	28.59	0	28.54	0.06	28.48	0	28.42
27.04	0	-37.79	-0.06	0	-0.18	0	-0.18	21.33	0.53	21.45	-8.38	-0.06	-20.39	0	-35.1	0	0.12	0.18	21.33	-1.46	28.71	-0.7	28.83	-2.93	0	-22.21	-0.18	-69.61	-0.06	0.18	0	28.42	0.06	28.48	0.06	28.48
27.072	-0.06	-35.39	-0.06	0	-0.06	0	-0.18	21.33	0.47	21.39	-6.09	0	-18.22	-0.06	-34.92	0	0	0.29	21.15	-1.11	28.59	-0.35	28.59	-2.29	-0.06	-20.39	0	-47.87	-0.06	0	0	0.29	0	28.48	0.18	28.48
27.104	-0.18	-33.17	-0.06	0	-0.18	0	-0.18	21.39	0.41	21.39	-4.22	0.06	-16.17	-0.06	-31.17	0.12	0	0.23	21.33	-0.76	28.65	-0.29	28.36	-1.52	0	-19.22	0	-47.23	-0.06	0	0.06	0.12	0	0.29	0.12	28.48
27.136	-0.06	-30.53	-0.06	0	-0.06	0	-0.18	21.39	0.47	21.39	-2.11	0.06	-13.89	0	-28.3	0.06	0	0.23	21.33	-0.7	28.48	-0.23	28.48	-0.82	5.22	-16.47	0	-41.37	-0.06	0.06	-0.06	0	0	0	0.12	0.18
27.168	-0.18	-29.24	-0.06	0	-0.06	0	-0.06	21.39	0.35	21.45	-1.76	2.05	-11.84	-0.06	-27.54	0.12	0	0.23	21.33	-0.64	28.95	-0.18	28.65	-0.76	13.18	-14.41	-0.06	-36.68	0	0	-0.06	0	-0.06	0	0.12	0
27.2	-0.06	-27.01	-0.06	0	-0.06	0	-0.18	21.39	0.29	21.39	-0.41	7.21	-9.79	-0.18	-26.6	0.18	0	0.23	21.27	-0.59	28.95	-0.23	29.12	-0.53	21.09	-12.13	-0.06	-37.79	-0.06	0	-0.06	0	-0.06	0	0.06	0
27.232	-0.06	-23.97	-0.06	0	-0.06	0	-0.18	21.39	0.29	21.5	-0.18	14.36	-7.62	-0.06	-24.96	-0.06	0	0.12	21.33	-0.47	28.54	-0.23	28.65	-0.23	28.71	-10.37	0	-38.5	-0.18	0	-0.18	0	-0.06	0	0.06	0
27.264	-0.06	-23.15	-0.06	0	-0.06	0	-0.18	21.39	0.35	21.27	-0.06	20.45	-4.92	-0.06	-22.56	0.06	0	0.23	21.15	-0.35	28.77	-0.29	28.42	-0.23	28.59	-8.03	0	-36.51	-0.23	0	-0.06	0	-0.18	0	0	0
27.296	-0.18	-20.22	-0.06	-14.53	-0.06	0	-0.18	0.23	0.29	21.39	0	21.5	-2.99	9.43	-20.74	0.18	0	0.18	21.27	-0.35	28.59	-0.23	28.59	-0.23	28.54	-5.22	0	-34.63	-0.18	0	-0.18	0	-0.06	0	0.06	0
27.328	-0.06	-17.93	-0.06	-64.46	-0.06	-3.16	-0.23	0.06	0.12	21.39	0.23	21.45	-1.82	14.53	-18.87	0	0	0.12	21.33	-0.35	28.48	-0.23	28.42	-0.18	28.65	-3.87	0	-32.76	-0.06	0	0	0	-0.06	0	0	0
27.36	0	-16.58	-0.06	-47.64	-0.18	-57.07	-0.06	0	0.12	21.39	0.53	21.39	-1.23	20.27	-17.05	0.06	0	0.18	6.68	-0.41	28.54	-0.18	28.59	-0.23	28.36	-2.11	-0.18	-30.53	-0.06	0	-0.06	0	-0.06	0	0.12	0
27.392	0	-15	-0.06	-39.85	-0.06	-50.86	-0.06	0	0.18	21.39	0.41	21.39	-0.64	21.39	-15.59	0.18	0	0.18	0.06	-0.29	28.48	-0.18	28.48	-0.29	28.36	-1.29	0	-28.65	-0.06	0	-0.18	0	0	0	-0.06	0
27.424	-0.06	-13.07	-0.06	-38.56	-0.06	-40.43	-0.06	0	0.06	21.39	0.53	21.39	-0.18	21.27	-13.59	-0.18	0	0.18	0	-0.35	28.59	-0.18	28.59	-0.23	28.36	-0.7	-0.18	-27.01	-0.06	0.06	0	0	-0.06	0	-0.06	0
27.456	-0.06	-11.31	-0.06	-36.1	-0.06	-39.55	-0.18	0	0.12	21.27	0.35	21.39	0.06	21.27	-11.25	-0.06	-59.12	0.12	0.06	-0.29	28.59	-0.18	28.83	-0.23	28.48	-0.41	-0.06	-25.37	-0.06	-47.46	0	0	0	0	0	0
27.488	0	-9.79	-0.06	-34.63	-0.06	-36.21	-0.06	0	0.06	21.45	0.47	21.21	0.23	21.39	-9.79	-0.06	-60.3	0.18	0	-0.35	28.13	-0.18	28.42	-0.29	28.65	-0.06	0	-23.56	0	-78.99	-0.18	-38.03	-0.23	0	0	0
27.52	7.09	-8.67	0	-32.05	-0.06	-34.69	-0.06	0	0.06	21.39	0.41	21.39	0.23	21.33	-8.32	-0.06	-37.91	0.18	0	-0.18	18.34	-0.18	28.65	-0.18	28.42	-0.06	0	-21.15	-0.06	-48.28	-0.06	-84.85	-0.06	-45.47	0	0
27.552	12.95	-6.91	-0.06	-29.47	0	-32.46	-0.06	0	0	21.45	0.47	21.39	0.41	21.33	-6.56	0	-27.6	0.18	0	-0.18	0.18	-0.06	28.59	-0.29	28.48	0.18	8.14	-19.1	-0.06	-46.23	-0.06	-54.73	-0.06	-82.68	0	-58.89
27.584	18.28	-5.74	-0.06	-27.48	-0.06	-30.47	-0.06	0	0	21.39	0.29	21.39	0.53	21.39	-4.98	-0.06	-31.52	0.18	0	-0.29	0	-0.18	0.23	-0.18	28.65	0.12	15.35	-17.4	-0.06	-40.78	0	-33.22	0	-51.68	-0.18	-74.3
27.616	21.62	-3.75	-0.06	-26.31	0	-28.71	-0.06	0	0	21.39	0.35	21.15	0.41	21.33	-2.81	0	-35.63	0.18	0	-0.23	0	-0.18	0.06	-0.06	28.42	0.29	25.84	-15.47	0	-36.21	-0.18	-34.86	-0.06	-28.89	0	-37.79
27.648	21.45	-2.52	-0.06	-23.38	-0.06	-26.37	-0.06	0	0	21.39	0.35	21.39	0.35	21.27	-2.17	0	-33.34	0.06	0	-0.23	0	-0.18	0	-0.18	28.77	0.41	29.3	-13.54	0	-36.92	-0.06	-42.83	0	-35.33	-0.06	-28.54
27.68	21.45	-1.52	-0.06	-21.5	0	-24.38	-0.06	0	-0.06	17.64	0.29	21.33	0.35	21.33	-1.17	-0.06	-30	0.12	0	-0.18	0	-0.06	0.06	-0.18	28.42	0.35	28.65	-11.13	-0.18	-38.15	-0.06	-41.43	-0.06	-42.42	-0.06	-38.44
27.712	21.45	-0.64	0	-19.22	-0.06	-22.15	-0.18	-2.46	-0.06	0.06	0.18	21.33	0.47	21.27	-0.76	-0.06	-27.6	0.06	0	-0.18	0	-0.06	0	-0.18	28.59	0.29	28.54	-9.08	-0.06	-37.56	-0.06	-36.27	0	-41.02	-0.06	-42.54
27.744	21.45	-0.35	-0.06	-16.47	-0.06	-19.98	-0.06	-70.73	-0.06	0	0.18	21.27	0.35	21.15	-0.53	0	-27.19	0.18	0	-0.18	0	-0.06	0	-0.06	28.65	0.23	28.71	-6.5	0	-35.1	-0.06	-33.63	0.06	-36.39	0	-39.2
27.776	21.5	-0.18	0.06	-15.41	0	-17.99	0	-51.27	-0.06	0	0.29	21.21	0.29	21.33	-0.18	0	-25.43	0.12	-5.1	-0.18	0	0	0	-0.06	28.65	0.35	28.65	-4.39	0	-32.76	-0.06	-32.81	-0.06	-33.87	0	-34.86
27.808	21.45	-0.18	-0.06	-14.12	0	-15.82	-0.06	-42.66	0	0	0.06	21.27	0.35	21.33	-0.06	-0.06	-23.32	0.12	-69.2	-0.18	0	-0.06	0	-0.06	28.48	0.29	28.42	-2.7	-0.06	-30.82	0	-32.7	-0.18	-33.11	0	-33.17
27.84	21.45	-0.18	-0.06	-12.6	0	-14.36	-0.06	-37.62	-0.06	0	0.12	21.39	0.29	21.04	0.12	-0.06	-21.21	0.18	-55.26	-0.18	0	-0.06	0	-0.18	28.59	0.35	28.48	-1.82	8.5	-28.54	-0.06	-31.11	-0.06	-32.34	0	-32.52
27.872	21.5	-0.35	0	-10.66	0.06	-12.6	-0.06	-32.76	-0.06	0	0.12	21.21	0.18	21.39	0.18	-0.18	-19.75	0.18	-34.69	0	0	-0.18	0	-0.06	28.42	0.29	28.3	-0.7	15.65	-27.25	-0.06	-28.77	-0.06	-30.35	-0.18	-31.99
27.904	21.45	-0.47	3.63	-9.14	-0.06	-11.48	-0.06	-32.34	-0.18	0	0	21.45	0.18	21.39	0.12	-0.06	-18.46	0.06	-27.72	-0.06	0	-0.18	0	-0.18	28.48	0.35	28.48	-0.59	26.19	-24.9	-0.18	-27.07	-0.06	-28.48	0	-29.94
27.936	21.45	-0.18	11.72	-7.97	0	-9.67	-0.06	-32.64	-0.06	0	0	21.33	0.23	21.39	0.12	3.22	-16.23	0.12	-34.75	-0.06	0	-0.06	0	-0.18	28.77	0.06	28.3	-0.18	28.71	-23.97	-0.06	-25.55	-0.18	-27.01	-0.06	-27.77
27.968	21.45	-0.23	16.93	-6.39	-0.06	-8.03	-0.06	-31.23	-0.06	0	-0.06	21.39	0.06	21.27	0.18	9.55	-14.77	0.12	-35.57	-0.18	-44.47	-0.06	0	-0.06	28.65	0.12	28.42	-0.18	28.71	-22.15	0.06	-23.79	-0.06	-25.61	-0.06	-26.37
28	21.39	-0.29	21.8	-4.98	0.12	-6.86	-0.06	-29.71	-0.06	0	0	21.39	0.06	21.15	0.23	16.64	-12.95	0.12	-33.17	-0.06	-61.64	-0.06	-18.4	-0.18	28.65	0.18	28.48	0.12	28.59	-19.28	0	-22.56	-0.06	-23.67	0	-24.84
28.032	21.45	-0.29	21.45	-3.11	1.99	-5.33	-0.18	-27.01	0	0	0	21.5	0.06	21.39	0.29	21.56	-11.31	0.12	-29.36	-0.18	-45.35	-0.06	-69.91	-0.06	0.29	0.06	28.48	0.29	28.54	-17.7	0	-20.92	0	-22.21	0	-23.67
28.064	21.45	-0.29	21.5	-1.7	7.03	-3.75	-0.18	-25.2	-0.06	0	0	2.99	0.12	21.33	0.23	21.39	-9.61	0	-27.6	-0.06	-44.88	-0.06	-47.81	-0.06	0.12	0	28.65	0.18	28.13	-15.59	0	-19.63	-0.18	-20.45	0	-21.45
28.096	21.45	-0.23	21.45	-1.11	12.6	-2.29	-0.06	-22.44	0	0	-0.18	0.06	0.12	21.21	0.23	21.33	-7.32	-0.06	-26.25	0	-43.77	-0.06	-46.23	-0.06	0	0.06	28.48	0.23	28.42	-13.36	0.06	-17.52	-0.18	-18.99	0	-19.63
28.128	21.45	-0.18	21.39	-0.59	18.16	-1.46	6.8	-20.57	-0.06	-66.74	-0.06	0	0.06	21.33	0.29	21.33	-5.51	0	-25.2	-0.06	-41.66	-0.06	-44.42	0	0.06	0.12	28.42	0.23	28.65	-11.54	-0.06	-15.94	-0.06	-17.05	0	-18.28
28.16	21.45	-0.18	21.45	-0.23	21.5	-0.76	12.36	-18.87	0	-61.41	-0.18	0	-0.06	2.4	0.18	21.62	-3.87	0.06	-23.15	-0.06	-39.26	-0.06	-41.31	0	0	0.06	28.77	0.29	28.59	-8.79	9.08	-14.18	0	-15.47	0	-16.7
28.192	21.45	-0.23	21.45	-0.06	21.5	-0.18	18.05	-16.82	0	-42.72	-0.06	0	-0.18	0.06	0.29	21.39	-2.58	0	-21.56	-0.18	-37.62	-0.06	-40.08	-0.18	0	0	28.59	0.23	28.42	-6.97	18.87	-12.48	-0.06	-13.71	8.91	-15.41
28.224	21.45	-0.29	21.45	-0.18	21.5	-0.06	21.68	-15.18	-0.06	-37.85	-0.18	0	-0.06	0	0.23	21.09	-1.88	0	-19.69	-0.06	-35.27	0	-37.56	-0.18	0	0	28.48	0.18	28.48	-4.63	26.37	-11.02	8.67	-12.31	16.11	-13.65
28.256	21.45	-0.23	21.45	-0.18	21.45	-0.18	21.39	-12.07	0	-33.22	-0.06	0	-0.06	0	0.18	21.33	-1.23	0	-18.16	-0.06	-33.69	0	-36.33	-0.06	0	-0.06	28.54	0.29	28.42	-2.93	28.65	-8.79	15.65	-10.14	23.73	-11.48
28.288	21.39	-0.23	21.45	-0.35	21.45	-0.29	21.45	-10.2	0	-32.64	-0.06	0	-0.18	0	0.12	21.33	-0.18	-0.06	-16.23	-0.06	-32.58	0	-34.98	-0.06	0	0	28.77	0	28.42	-1.93	28.48	-7.38	23.38	-8.56	28.83	-9.67
28.32	21.5	-0.18	21.5	-0.29	21.45	-0.23	21.45	-8.2	-0.18	-32.52	-0.06	0	-0.06	0	0.18	21.39	-0.18	0	-14.41	-0.06	-29.01	0	-32.7	0	0	0	28.71	0	28.54	-0.7	28.48	-5.45	28.83	-6.86	28.59	-8.32
28.352	21.45	-0.18	21.45	-0.47	21.45	-0.41	21.45	-5.86	-0.06	-31.41	-0.18	0	-0.06	0	0.12	21.33	-0.06	0.12	-12.83	0	-27.77	-0.06	-30.24	-0.06	0	0	28.42	0	28.48	-0.47	28.3	-3.75	28.65	-5.39	28.59	-6.86
28.384	21.45	-0.18	21.45	-0.29	21.39	-0.35	21.5	-3.98	0	-30.24	-0.06	0	-0.12	0	0.12	21.27	-0.06	0.06	-10.96	0	-24.84	-0.06	-28.24	-0.06	0	0	28.83	0.12	28.65	-0.18	28.54	-2.52	28.42	-3.98	28.42	-5.16
28.416	0.06	-0.18	21.39	-0.35	21.45	-0.23	21.5	-1.93	-0.06	-28.24	-0.18	0	-0.06	0	0.18	21.27	0	0	-8.67	-0.18	-23.79	0	-26.37	-0.06	0	0	20.68	0	28.42	0	28.54	-1.64	28.42	-2.17	28.48	-3.22
28.448	0	-0.18	21.45	-0.18	21.45	-0.29	21.5	-1.35	0	-25.37	-0.06	0	-0.06	0	0.06	21.33	0.18	0.06	-7.09	0	-21.45	0	-24.43	0	-22.21	-0.06	0.18	0.06	28.48	0.23	28.48	-0.82	28.65	-1.7	28.59	-2.4
28.48	0	-0.18	21.45	-0.18	21.5	-0.23	21.45	-0.53	-0.06	-23.38	-0.06	0	-0.18	0	0.18	21.33	0.18	7.09	-5.33	0	-19.04	0	-22.79	-0.18	-79.51	0	0	-0.06	28.65	0.18	28.48	-0.64	28.65	-0.94	28.54	-1.29
28.512	0	-0.18	21.45	-0.23	21.5	-0.18	21.45	-0.23	-0.06	-20.74	-0.18	-74.18	0	0	0.06	21.39	0.23	12.89	-4.34	0	-17.05	-0.06	-20.1	-0.06	-53.91	-0.18	0	-0.06	28.71	0.23	28.42	-0.29	28.54	-0.64	28.65	-1.17
28.544	0	-0.06	21.45	-0.29	21.45	-0.23	21.39	-0.06	-0.06	-18.93	-0.06	-54.79	-0.06	0	0.06	21.33	0.12	18.34	-2.58	0	-15.18	0	-17.87	-0.06	-45.94	-0.06	0	0	28.42	0.35	28.59	-0.18	28.48	-0.47	28.36	-0.35
28.576	0	-0.06	21.45	-0.29	21.45	-0.18	21.45	0.12	-0.06	-17.4	0	-42.48	0	-1.99	0	21.33	0.23	21.56	-1.29	-0.06	-14.36	-0.06	-16.06	0.06	-45.06	-0.18	0	-0.06	28.65	0.53	28.59	0	28.83	0	28.59	-0.23
28.608	0	-0.18	21.45	-0.23	21.45	-0.29	21.45	0.29	0.12	-15	-0.06	-38.15	-0.06	-71.43	0.12	21.33	0.23	21.5	-1.29	0	-12.72	0.06	-14.71	-0.06	-41.78	-0.18	0	0	28.54	0.18	28.36	0	28.36	-0.06	28.77	-0.06
28.64	0	-0.18	21.45	-0.35	21.45	-0.18	21.45	0.35	-0.06	-13.54	-0.06	-33.28	-0.18	-56.66	0.06	21.33	0.12	21.39	-0.53	-0.06	-10.96	2.05	-13.3	-0.06	-41.08	-0.06	0	0	28.48	0.23	28.59	0.06	28.48	-0.06	28.48	0
28.672	0	-0.06	21.45	-0.18	21.45	-0.23	21.45	0.35	0.06	-10.61	-0.06	-32.99	-0.06	-33.4	0	21.33	0.29	21.39	-0.35	-0.06	-9.67	9.38	-11.66	0	-39.38	-0.06	0	-0.18	28.65	0.23	28.18	0	28.36	0.06	28.42	0.12
28.704	0	-0.18	21.39	-0.23	21.39	-0.23	21.45	0.29	-0.06	-8.56	-0.06	-32.99	0	-27.6	0	21.33	0.29	21.39	-0.23	2.4	-8.2	16.64	-9.9	0	-36.45	-0.06	0	0	18.28	0.23	28.48	0.18	28.54	0	28.42	0.12
28.736	0	-0.06	21.45	-0.23	21.45	-0.18	21.39	0.41	0.35	-6.15	-0.06	-31.88	-0.06	-35.1	0	21.33	0.23	21.39	0	10.31	-7.21	24.43	-8.91	0	-34.63	0	0	0	0.12	0.23	28.59	0.12	28.59	0.18	28.59	0.18
28.768	0	0.06	21.39	-0.18	21.39	-0.18	21.45	0.35	7.97	-3.98	-0.06	-29.77	-0.06	-35.16	0.06	21.33	0.35	21.39	-0.06	17.81	-5.86	28.54	-7.38	-0.06	-32.46	-0.06	0	0	0	0.18	28.65	0.12	28.59	0.23	28.65	0.23
28.8	-0.06	-0.06	0.12	-0.18	21.45	-0.18	21.45	0.41	15.35	-2.23	-0.18	-27.77	-0.06	-32.23	-0.06	21.33	0.23	21.39	0.23	25.43	-4.51	28.89	-6.5	-0.06	-30.82	-0.06	0	-0.06	0	0.06	28.36	0.12	28.59	0.29	28.59	0.23
28.832	-40.55	-0.06	0	-0.06	21.39	-0.06	21.39	0.29	20.8	-1.11	0.12	-25.37	-0.06	-29.01	-0.06	0.12	0.18	21.09	0.12	28.71	-3.57	28.48	-4.98	8.73	-28.95	-0.06	0	-0.06	0	0.12	28.54	0.18	28.54	0.12	28.59	0.06
28.864	-55.67	-0.06	0	-0.18	21.39	-0.18	21.45	0.35	21.39	-0.94	0	-23.03	0	-27.6	-0.06	0	0.23	21.33	0.23	28.59	-2.99	28.48	-4.04	15.94	-27.54	-0.06	-60.76	-0.06	0	0	28.65	0.18	28.59	0.06	28.65	0.23
28.896	-40.08	-0.18	0	-0.18	21.45	-0.18	21.45	0.41	21.39	-0.06	0	-21.15	0	-26.72	0.06	0	0.23	21.33	0.23	28.54	-2.46	28.48	-3.22	26.37	-24.32	-0.06	-66.1	0	0	0.12	28.54	0.06	28.07	0.06	28.42	0.12
28.928	-39.67	-0.06	0	-0.06	21.45	-0.18	21.45	0.29	21.39	0.06	0	-18.99	-0.06	-24.67	0	0	0.18	21.27	0.23	28.65	-1.82	28.59	-2.7	28.59	-22.38	0	-48.28	-0.06	0	0	28.36	0.06	28.54	0.12	28.48	0.23
28.96	-37.38	-0.06	0	-0.18	0.06	-0.18	21.45	0.29	21.39	0.12	0.06	-17.29	0.06	-22.85	0.06	0	0.23	21.15	0.29	28.48	-1.41	28.65	-2.17	28.71	-20.16	-0.18	-45.59	-0.18	0	-0.06	28.13	0.18	28.48	0.06	28.42	0.29
28.992	-35.16	-0.06	0	-0.18	0	-0.18	21.33	0.35	21.39	0.41	-0.06	-14.59	-0.06	-20.98	-0.06	0	0.18	21.33	0.18	28.89	-0.94	28.59	-1.11	28.42	-18.69	0	-40.9	0	0	0	28.36	0.12	28.18	0.12	28.42	0.12
29.024	-33.28	-0.18	0	-0.06	0	-0.18	0.12	0.35	21.33	0.47	-0.06	-12.25	0	-19.98	0	0	0.23	21.21	0.18	28.59	-0.76	28.71	-0.76	28.07	-16.76	0	-36.51	0	0	0	13.89	0.12	28.48	0.23	28.65	0.18
29.056	-30.06	-0.18	0	-0.06	0	-0.18	0	0.23	21.15	0.53	-0.06	-10.55	0.06	-17.7	-0.06	0	0.29	21.21	0.23	28.65	-0.64	28.42	-0.59	28.71	-14.82	-0.06	-37.97	-0.18	0	-0.06	0.12	0	28.48	0.18	28.48	0.18
29.088	-28.48	-0.06	0	-0.18	0	-0.18	0	0.12	21.39	0.47	-0.06	-8.56	0.06	-15.94	-0.06	0	0.18	21.27	0.29	28.71	-0.47	28.42	-0.23	28.48	-13.24	-0.06	-37.85	0	0	0	0	0	28.48	0	0.23	0.06
29.12	-27.01	-0.18	0	-0.18	0	-0.18	0	0.06	21.27	0.41	0.18	-6.56	0	-14.3	-0.06	0	0.18	21.39	0.23	28.59	-0.29	28.54	-0.35	28.89	-12.13	-0.18	-36.62	-0.06	0.06	-0.06	0	-0.06	0.18	0.06	0	0.18
29.152	-24.2	-0.06	0	-0.06	0	-0.18	0	0.12	21.39	0.29	7.38	-3.75	0	-12.42	-0.06	0	0.18	21.45	0.23	28.65	-0.35	28.59	-0.23	29.06	-10.61	-0.18	-34.98	-0.06	-59.83	-0.18	0	-0.06	0	0	0	0.29
29.184	-22.79	0	0	-0.06	0	-0.06	0	0.06	21.39	0.47	13.3	-2.11	-0.06	-10.72	0	0	0.18	21.27	0.18	28.13	-0.29	28.95	-0.35	28.36	-8.79	0	-32.52	-0.06	-66.33	-0.06	0	0	0	0	0	0
29.216	-19.45	0	-30.35	-0.06	0	-0.06	0	0.12	21.39	0.41	18.52	-1.7	0	-8.67	0.06	0	0.23	21.33	0.18	28.18	-0.35	28.95	-0.35	28.48	-7.38	1.52	-30.18	-0.06	-48.63	-0.06	0	0	0	-0.06	0	0.06
29.248	-18.16	-0.06	-60.41	-0.18	0	-0.06	0	0	21.39	0.29	21.62	-0.53	-0.06	-6.8	0	-5.98	0.18	21.39	0.18	28.3	-0.29	28.54	-0.23	28.48	-6.09	11.31	-28.71	-0.06	-45.82	-0.18	0	-0.06	0	0	0	0.06
29.28	-16.23	-0.06	-44.83	-0.18	0	-0.06	0	0	21.33	0.29	21.39	-0.35	-0.06	-5.22	0	-69.08	0.12	21.39	0.23	28.42	-0.35	28.42	-0.29	28.42	-5.33	18.87	-27.13	-0.06	-40.84	-0.06	0	-0.06	0	0	0	0.12
29.312	-15	-0.06	-40.02	-0.06	0	-0.18	0	0.06	21.39	0.29	21.39	0	2.64	-3.34	-0.18	-45.35	0.23	21.33	0.23	28.48	-0.23	28.48	-0.18	28.48	-4.34	26.37	-25.2	-0.06	-36.45	-0.18	0	-0.06	0	0	0	0
29.344	-13.48	-0.06	-38.97	-0.06	0	-0.06	0	0	21.39	0.23	21.39	0.18	10.55	-2.64	-0.06	-29.88	0.12	21.33	0.18	28.54	-0.18	28.65	-0.23	28.59	-3.34	28.48	-23.15	-0.18	-37.21	-0.06	0	0	0	-0.06	0	0.06
29.376	-11.25	0	-35.74	-0.06	-40.61	-0.06	0	-0.06	21.27	0.35	21.27	0.12	15.94	-1.35	-0.06	-30.29	0.12	0.12	0.23	28.48	-0.18	28.54	-0.23	28.48	-2.29	28.48	-21.09	0	-38.09	-0.06	0	-0.06	0	-0.06	0	0
29.408	-9.84	-0.06	-33.81	-0.06	-56.37	-0.06	0	-0.06	21.33	0.23	21.39	0.18	21.45	-0.94	0	-35.16	0.12	0	0.23	28.3	-0.23	28.36	-0.18	28.36	-1.7	28.54	-19.28	-0.06	-36.27	-0.06	0	0	0	0	0	-0.06
29.44	-8.38	-0.06	-32.4	-0.18	-40.67	-0.06	-35.51	-0.06	21.39	0.23	21.39	0.53	21.5	-0.41	-0.06	-33.69	0.12	0	0.23	28.42	-0.18	28.65	-0.18	28.65	-1.41	28.77	-17.4	-0.06	-34.75	0	0	-0.06	0	0	0	-0.06
29.472	-6.97	-0.06	-30	0	-39.2	-0.18	-57.19	-0.06	21.39	0.12	21.39	0.47	21.33	-0.29	-0.06	-31.11	0.12	0	0.06	28.71	-0.18	28.59	-0.18	28.59	-0.76	28.36	-15.53	-0.18	-32.76	0	-92.23	-0.06	0	0	0	-0.06
29.504	-5.68	-0.06	-27.95	-0.06	-37.21	0	-43.13	-0.18	21.27	0.12	21.39	0.47	21.39	-0.18	0	-27.95	0.12	0	0.12	28.42	-0.18	28.48	-0.23	28.89	-0.7	28.48	-13.48	0	-30.53	-0.06	-65.45	0	0	0.06	-63.93	-0.18
29.536	-3.87	0	-25.02	-0.06	-35.33	-0.06	-39.61	0	21.39	0.18	21.45	0.53	21.39	0	-0.06	-27.01	0	0	0.06	28.54	-0.18	28.36	-0.23	28.48	-0.47	28.36	-10.61	0	-28.71	0	-47.81	0	-49.28	-0.06	-76.64	-0.06
29.568	-2.99	-0.06	-23.15	-0.06	-33.46	-0.06	-37.44	0	21.45	0.18	21.39	0.53	21.39	0.06	3.22	-26.13	0.12	0	0.12	28.54	-0.18	0.18	-0.18	28.48	-0.29	28.3	-8.56	-0.18	-26.84	-0.23	-46.12	-0.06	-77.87	0	-46	-0.06
29.6	-1.64	6.21	-21.21	-0.06	-30.47	-0.06	-35.63	-0.06	21.33	-0.06	21.45	0.41	21.39	0	9.55	-24.08	0.06	0	0.12	23.09	-0.18	0	-0.06	28.65	-0.23	28.65	-6.33	0	-25.31	-0.18	-39.67	-0.18	-50.92	0	-29.65	-0.18
29.632	-0.82	12.07	-19.16	-0.06	-28.77	-0.06	-33.81	0	0.29	-0.06	21.39	0.35	21.33	0	14.71	-21.74	0.12	0	0.18	0.18	-0.18	0	-0.06	28.3	-0.18	28.65	-4.63	0	-23.32	-0.06	-37.44	0	-28.54	0	-38.15	-0.18
29.664	-0.53	17.52	-17.17	-0.18	-26.66	-0.06	-31.52	-0.06	0.06	-0.06	21.27	0.29	21.39	0.18	20.57	-20.74	-0.06	0	0.18	0	-0.18	0	-0.18	28.71	-0.29	28.89	-2.75	-0.06	-21.09	-0.18	-38.32	-0.06	-37.5	-0.06	-42.78	-0.18
29.696	-0.35	21.5	-15.35	-0.06	-24.79	-0.06	-29.06	-0.06	0	-0.06	21.45	0.35	21.21	0.29	21.21	-18.69	-0.06	0	0.18	0.06	-0.18	0	0	14.94	-0.18	28.42	-1.88	6.33	-18.99	0	-37.91	-0.18	-42.54	-0.18	-39.67	-0.06
29.728	-0.18	21.45	-13.71	-0.18	-22.56	-0.06	-26.78	-0.06	0	0	21.45	0.18	21.39	0.18	21.39	-17.46	-0.06	0	0.23	0	-0.18	0	-0.18	0.18	-0.29	28.59	-0.53	14.18	-17.23	-0.06	-36.68	-0.18	-39.26	-0.06	-35.45	0
29.76	-0.23	21.45	-12.07	-0.06	-20.22	0	-24.61	-0.06	0	-0.18	21.39	0.18	21.33	0.23	21.27	-15.18	-0.06	0	0.12	0	-0.06	0	0	0	-0.35	28.48	-0.53	24.2	-15.23	-0.18	-34.69	-0.18	-36.04	-0.06	-32.7	-0.18
29.792	-0.53	21.5	-10.72	-0.06	-17.7	-0.06	-23.2	-0.18	0	0.06	21.33	0.18	21.39	0.18	21.5	-13.13	0	-51.68	0.06	0	0	0	-0.18	0	-0.23	28.42	0	28.59	-13.3	-0.06	-32.05	-0.06	-33.34	0	-32.76	0
29.824	-0.41	21.45	-9.55	-0.06	-16.47	-0.06	-20.68	-0.06	0	-0.06	21.39	0.12	21.33	0.18	21.33	-12.13	-0.06	-63.81	0.18	0	-0.06	0	-0.06	0	-0.18	28.59	-0.06	28.3	-10.96	-0.18	-30.29	-0.06	-33.05	-0.18	-32.52	0
29.856	-0.35	21.45	-7.56	-0.06	-15.06	-0.18	-18.34	-0.06	0	-0.06	21.33	0.12	21.39	0.06	21.39	-10.14	0.06	-40.49	0.23	0	-0.06	0	-0.18	0	-0.18	28.42	0.12	28.59	-8.79	-0.18	-28.36	-0.06	-32.52	-0.18	-29.94	0
29.888	-0.35	21.45	-5.98	-0.06	-13.3	-0.06	-16.58	-0.06	0	-0.06	21.21	0.12	21.39	0.18	21.33	-8.56	-0.06	-28.65	0.12	0	-0.06	0	0	0	-0.18	28.54	0.23	28.59	-6.45	0	-27.01	-0.29	-30.82	-0.18	-27.36	-0.18
29.92	-0.35	21.45	-4.22	-0.18	-11.37	0	-15	-0.06	0	-0.06	21.39	0.18	21.45	0.12	21.33	-6.09	-0.06	-32.76	0.18	0	-0.06	0	0	0	-0.18	28.48	0.35	28.65	-4.86	-0.06	-24.9	-0.06	-28.59	-0.06	-26.43	-0.06
29.952	-0.29	21.39	-2.93	-0.06	-9.61	-0.06	-13.3	0	0	0.06	21.39	-0.06	21.21	0.18	21.21	-4.75	-0.06	-35.57	0.18	0	-0.06	0	-0.18	0	-0.18	28.89	0.23	28.65	-2.7	-0.06	-22.56	-0.06	-26.25	-0.18	-25.78	-0.06
29.984	-0.18	21.45	-2.11	3.34	-8.32	-0.18	-11.89	0	0	0	21.39	-0.06	21.39	0.29	21.33	-3.22	-0.06	-33.69	0.12	0	0	-50.45	0	0	-0.23	28.42	0.35	28.65	-1.7	-0.06	-21.09	-0.18	-25.14	-0.06	-23.79	-0.06
30.016	-0.29	21.45	-1	9.67	-6.86	0.76	-9.9	0	0	-0.18	20.98	-0.06	21.39	0.23	21.15	-2.11	-0.06	-30.35	0.12	0	0	-66.04	-0.06	0	-0.18	28.59	0.29	28.59	-1	-0.06	-18.69	-0.18	-23.67	-0.06	-22.03	-0.06
30.048	-0.18	21.45	-0.41	14.94	-5.39	8.79	-8.56	-0.06	-0.06	-0.06	0.06	-0.06	21.27	0.12	21.39	-1.7	-0.06	-28.36	0.06	-67.68	0	-46.64	-0.06	0	-0.23	28.48	0.23	28.59	-0.47	-0.06	-17.23	-0.23	-21.91	0	-20.1	0
30.08	-0.29	21.45	-0.23	20.39	-3.87	14.36	-7.62	0.06	-77.29	0.12	0	-0.06	21.33	0.12	21.33	-0.64	0	-26.9	0.06	-62.99	-0.06	-45.59	-0.06	0	-0.06	28.42	0.18	28.65	-0.18	-0.18	-15.06	-0.06	-20.57	-0.06	-18.52	0
30.112	-0.23	21.45	-0.06	21.45	-2.75	20.1	-5.51	0	-53.5	0.06	0	-0.06	21.27	0.12	21.39	-0.53	-0.06	-25.84	0.12	-44.42	-0.06	-43.48	-0.06	0.06	-0.06	14.06	0.23	28.59	0	0	-12.72	-0.18	-18.28	-0.06	-16.88	0
30.144	-0.18	21.45	-0.35	21.45	-1.46	21.5	-4.51	-0.18	-42.48	0	0	0	21.5	0	21.04	-0.18	5.04	-23.61	0.06	-44.24	0	-41.19	0	-47.23	-0.06	0.12	0.18	28.65	0.12	7.09	-10.96	-0.06	-16.64	-0.23	-15.06	-0.06
30.176	-0.23	21.45	-0.41	21.5	-0.94	21.5	-2.52	-0.18	-37.74	-0.18	0	-0.06	21.21	0.06	21.39	-0.18	12.95	-21.62	0.12	-43.24	0	-39.44	-0.06	-60.41	-0.18	0	0.12	28.48	0.12	14.65	-8.85	4.98	-15.47	0	-13.48	0
30.208	-0.18	21.45	-0.29	21.45	-0.35	21.45	-1.46	-0.06	-33.05	-0.06	0	0	0.23	0.12	21.39	0.06	18.34	-20.63	0.12	-40.55	-0.06	-37.62	-0.06	-45.53	-0.18	0.06	0.18	28.42	0.29	22.44	-6.8	13.18	-13.48	5.57	-11.95	0
30.24	-0.12	21.45	-0.35	21.45	-0.23	21.45	-0.94	0	-32.99	0	0	0	0.06	0.06	21.33	-0.06	21.56	-18.52	0.06	-38.61	-0.06	-34.92	0	-46	-0.18	0	0.12	28.59	0.29	28.83	-4.45	20.86	-11.95	13.77	-10.2	7.79
30.272	-0.06	21.39	-0.35	21.45	-0.18	21.5	-0.53	-0.18	-32.76	0	0	-0.06	0	0	21.33	0.23	21.39	-16.29	0.06	-36.74	-0.06	-34.16	-0.06	-44.06	-0.18	0	0	28.59	0.47	28.65	-2.17	28.36	-9.84	21.15	-8.2	15.18
30.304	-0.18	21.39	-0.35	21.45	-0.18	21.45	-0.18	0	-31.64	0	0	-0.06	0	0.06	21.39	0.29	21.33	-14.82	0.06	-34.69	-0.06	-31.7	0	-41.25	-0.06	0	0.12	28.59	0.29	28.42	-1.76	28.65	-8.14	28.83	-6.5	23.03
30.336	-0.18	21.39	-0.18	21.5	-0.29	21.39	-0.23	-0.06	-29.71	-0.06	0	-0.06	0	0.12	21.39	0.23	21.39	-13.01	0.06	-33.22	0.06	-29.83	0	-39.08	-0.18	0	0.06	28.59	0.35	28.3	-0.53	28.36	-6.68	28.42	-5.16	28.59
30.368	-0.23	21.45	-0.23	21.5	-0.29	21.39	-0.29	0.12	-27.36	0	0	0.06	0	-0.06	21.39	0.18	21.33	-11.6	0.06	-31.23	0	-28.13	0	-37.03	-0.06	0	0	28.48	0.35	28.36	-0.53	28.59	-5.04	28.48	-3.63	28.65
30.4	-0.06	21.39	-0.23	21.45	-0.23	21.5	-0.23	2.58	-24.43	-0.06	0	-0.06	0	0.06	21.39	0.12	21.27	-9.02	-0.06	-29.06	0	-25.37	0	-35.98	0	0	0.06	28.42	0.29	28.48	-0.06	28.83	-3.69	28.59	-2.29	28.36
30.432	-0.18	21.45	-0.35	21.39	-0.23	21.45	-0.29	8.97	-22.68	0.12	0	-0.06	0	-0.06	21.39	0.23	21.04	-7.56	0.06	-27.25	0	-23.5	0.06	-34.28	-0.06	0	-0.06	28.48	0.18	28.59	0.18	28.36	-2.23	28.54	-1.52	28.83
30.464	-0.18	21.45	-0.29	21.45	-0.29	21.45	-0.41	13.54	-20.57	0.06	-55.61	-0.12	0	0	1	0.29	21.39	-5.68	-0.06	-25.25	-0.06	-21.56	0.06	-32.17	-0.06	0	0	28.59	0.23	28.48	0.12	28.48	-1.29	28.59	-0.7	28.48
30.496	-0.18	0.12	-0.29	21.45	-0.23	21.45	-0.53	21.39	-18.75	-0.06	-62.11	-0.18	0	0.06	0	0.29	21.33	-3.93	8.97	-22.74	-0.06	-19.81	0	-29.24	-0.06	0	-0.06	28.48	0.12	28.42	0.29	28.48	-1	28.59	-0.53	28.42
30.528	-0.18	0	-0.41	21.45	-0.23	21.45	-0.41	21.39	-17.23	-0.06	-45.47	-0.06	0	-0.06	0	0.35	21.33	-2.99	14.41	-20.86	0	-17.81	-0.06	-27.19	-0.06	-1.05	-0.06	28.59	0.06	28.65	0.35	28.42	-0.41	28.48	-0.41	28.36
30.56	-0.06	0	-0.29	21.45	-0.23	21.39	-0.23	21.39	-14.41	-0.06	-38.32	0	0	-0.06	0	0.18	21.33	-1.7	19.86	-19.22	0	-15.7	0.12	-25.84	-0.18	-92.76	0.06	28.36	0.12	28.65	0.29	28.48	-0.53	28.48	-0.18	28.36
30.592	-0.06	0	-0.18	21.45	-0.23	21.45	-0.29	21.45	-12.54	-0.06	-33.05	-0.06	0	-0.06	0	0.23	21.39	-1	21.39	-17.23	-0.06	-14.24	0.06	-22.97	-0.06	-65.8	-0.06	0.18	0.18	28.59	0.35	28.48	-0.18	28.54	-0.18	28.24
30.624	-0.06	0	-0.29	21.45	-0.18	21.45	-0.29	21.39	-10.72	-0.06	-32.46	0	-30.06	-0.06	0	0.23	21.33	-0.59	21.39	-15.18	-0.06	-12.89	-0.06	-21.86	-0.06	-47.7	-0.06	0	0	28.3	0.35	28.48	-0.18	28.36	0	28.42
30.656	-0.18	0	-0.18	21.45	-0.18	21.45	-0.23	21.39	-8.44	-0.06	-32.93	-0.06	-75.94	-0.06	0	0.23	21.33	-0.47	21.39	-13.89	7.32	-11.31	-0.06	-19.16	-0.06	-44.36	-0.18	0	0.12	28.48	0.29	28.65	0.06	28.71	0	28.42
30.688	-0.18	0	-0.18	21.39	-0.18	21.45	-0.23	21.39	-6.39	0	-32.58	0.06	-50.63	-0.18	0	0.23	21.33	-0.18	21.15	-12.72	14.94	-9.84	3.93	-17.29	-0.18	-38.56	0	0	0	28.3	0.18	28.48	0.12	28.48	0.12	28.3
30.72	-0.18	0	-0.18	21.45	-0.18	21.5	-0.18	21.39	-3.28	-0.06	-29.65	0	-42.13	0	0	0.23	21.33	-0.18	21.39	-10.9	25.31	-8.67	12.25	-15.82	-0.06	-37.15	-0.06	0	-0.06	28.48	0.18	28.48	0.18	28.59	0.18	28.48
30.752	-0.18	0	-0.18	21.39	-0.23	21.39	-0.18	21.33	-1.7	0	-27.72	0	-36.68	-0.06	0	0.18	21.21	-0.06	21.5	-9.61	28.83	-7.09	22.33	-13.89	0	-36.86	0	0	0	28.36	0.06	28.48	0.12	28.48	0.18	28.42
30.784	-0.06	0	-0.18	21.5	-0.18	21.45	-0.23	21.39	-1.64	2.11	-25.61	-0.06	-31.82	-0.06	0	0.18	21.33	0.12	21.33	-8.32	28.59	-5.57	29.12	-12.89	0	-37.68	-0.06	0	0.12	28.48	0.23	28.48	0.12	28.48	0.23	28.42
30.816	-0.06	0	-0.18	21.39	-0.18	21.5	-0.23	21.39	-0.06	7.44	-23.15	-0.18	-32.29	-0.06	0	0.23	21.33	0.12	21.39	-6.8	28.65	-4.51	28.83	-10.84	0	-36.1	0	0	0	28.42	0.06	28.3	0.12	28.24	0.18	28.42
30.848	-0.06	0	-0.06	21.5	-0.23	21.45	-0.23	21.39	-0.41	12.89	-21.68	-0.06	-32.52	0.06	0	0.29	21.39	0.18	21.39	-5.68	28.59	-3.93	28.59	-9.79	0	-34.45	-0.06	0	0	28.42	0.12	28.48	0	28.59	0.23	28.24
30.88	-0.06	0	-0.18	0.59	-0.18	21.33	-0.18	21.39	0.23	18.63	-19.16	0	-31.58	-0.06	-10.49	0.06	21.39	0.18	21.5	-4.51	28.65	-2.7	28.65	-8.32	0	-31.17	0	0	-0.06	28.18	0	28.54	0.06	28.36	0.18	28.42
30.912	-0.06	-33.69	-0.18	0	-0.06	10.55	-0.23	21.33	0.23	21.5	-17.23	-0.06	-29.24	0	-71.72	0.12	21.33	0.06	21.39	-3.87	28.54	-2.23	28.42	-6.91	-0.06	-30.24	0	0	-0.06	28.48	0.06	28.42	0.18	28.59	0.23	28.42
30.944	-0.06	-60.53	-0.18	0	-0.06	0.12	-0.23	21.33	0.29	21.39	-15.47	0.06	-26.37	0	-53.15	0.18	21.39	0.06	21.39	-2.99	28.48	-1.64	28.54	-5.92	0	-28.07	-0.06	0	-0.06	28.3	0	28.01	0.12	28.59	0.23	28.42
30.976	-0.06	-40.9	-0.06	0	-0.18	0	-0.18	21.39	0.47	21.39	-13.3	0.12	-24.61	0.06	-29.24	0.18	21.39	0.18	21.33	-2.29	28.48	-1.35	28.89	-4.63	0	-25.78	0	0	0	28.07	0	28.42	0.12	28.48	0.35	28.48
31.008	-0.06	-39.55	-0.06	0	-0.18	0	-0.18	21.45	0.47	21.39	-11.25	-0.06	-22.68	-0.06	-29.77	0.18	21.33	0.12	21.39	-1.7	28.48	-0.94	28.42	-3.75	0	-24.61	-0.06	-42.19	0	28.24	-0.06	28.18	0.06	28.48	0.12	28.42
31.04	-0.06	-38.15	-0.18	0	-0.06	0	-0.18	21.33	0.53	21.39	-8.56	-0.06	-20.39	0	-34.86	0.18	0.18	0.12	21.33	-1.29	28.54	-0.7	28.36	-2.87	0	-22.97	-0.06	-72.72	0	0.18	-0.06	28.48	0	28.48	0.12	28.42
31.072	-0.06	-35.39	-0.06	0	-0.18	0	-0.18	21.39	0.53	21.39	-6.39	-0.06	-18.46	-0.18	-34.81	0.12	0	0.12	21.33	-1.05	28.18	-0.47	28.3	-2.17	0	-20.92	0	-48.69	0	0	-0.06	0.29	0	28.48	0.12	28.42
31.104	-0.06	-34.22	-0.06	0	-0.06	0	-0.06	21.27	0.53	21.39	-4.34	-0.06	-16.47	-0.06	-32.58	0.12	0	0.18	21.21	-0.76	28.48	-0.53	28.48	-1.7	0	-18.93	-0.06	-47.23	0	0	0	0.12	0	0.29	0.12	28.42
31.136	-0.06	-31.06	-0.06	0	-0.06	0	-0.18	21.27	0.41	21.33	-2.23	-0.06	-14.24	0	-28.59	0.06	0	0.18	21.33	-0.64	28.13	-0.29	28.48	-1	3.87	-16	-0.18	-40.72	0	0	-0.06	0	0	0	0.12	0.18
31.168	-0.06	-29.06	-0.06	0	-0.06	0	-0.18	21.39	0.47	21.39	-1.99	1.99	-12.07	0	-27.31	0.06	0	0.18	21.33	-0.35	28.48	-0.29	28.65	-0.76	12.25	-14.24	0.06	-36.39	0	0	0	0.06	0.06	0	0.18	0
31.2	-0.06	-27.01	-0.18	0	-0.18	0	-0.18	21.39	0.41	21.39	-0.76	6.21	-10.08	0	-26.25	0.06	0	0.18	21.27	-0.41	28.3	-0.23	28.48	-0.53	19.98	-12.6	-0.18	-38.67	0	0	-0.06	0	-0.06	0	0	0
31.232	0.06	-25.67	-0.06	0	-0.06	0	-0.06	21.39	0.41	21.33	-0.06	13.83	-8.32	0	-24.14	0	0	0.12	21.33	-0.53	28.48	-0.29	28.36	-0.35	27.42	-10.55	0	-39.08	-0.18	0	-0.06	0	-0.06	0	0.06	0
31.264	-0.06	-22.91	-0.06	0	-0.18	0	-0.06	21.39	0.29	21.39	-0.06	19.4	-5.22	0.12	-22.38	0	0	0.23	21.33	-0.41	28.42	-0.23	28.3	-0.29	28.48	-8.14	-0.06	-37.03	0	0	-0.06	0	0	0	0.12	0
31.296	-0.06	-20.22	-0.06	-4.22	-0.06	0	-0.18	0.18	0.18	21.33	0.29	21.56	-3.34	8.5	-20.39	0	0	0.06	21.27	-0.47	28.42	-0.29	28.42	-0.29	28.54	-5.39	-0.18	-34.86	0	0	0	0	-0.06	0	0.06	0
31.328	-0.06	-18.34	-0.06	-62.52	0	-1.46	-0.18	0.06	0.18	21.33	0.29	21.39	-1.88	13.89	-19.04	0	0	0.18	21.33	-0.29	28.65	-0.29	28.48	-0.23	28.65	-3.69	-0.06	-32.76	-0.18	0	-0.18	0	-0.06	0	0	0
31.36	0	-16.88	-0.06	-50.74	-0.06	-54.14	-0.18	0	0.06	21.39	0.47	21.39	-1.17	19.45	-17.52	0	0	0.23	10.25	-0.35	28.3	-0.23	28.59	-0.18	28.83	-2.05	-0.18	-31	-0.06	0	0	0	0	0	0	0
31.392	-0.06	-14.82	-0.06	-40.9	-0.06	-52.09	-0.18	0	0.06	21.45	0.41	21.5	-0.59	21.56	-15.53	0.06	0	0.18	0.06	-0.23	28.3	-0.23	28.77	-0.23	28.36	-1.46	-0.06	-29.01	-0.06	0	0	0	-0.06	0	-0.06	0
31.424	-0.06	-13.13	-0.06	-38.5	0	-40.37	-0.18	0	0	21.27	0.53	21.27	-0.18	21.5	-13.83	0.06	0	0.18	0	-0.23	28.36	-0.18	28.65	-0.23	28.48	-0.76	-0.18	-27.6	-0.06	0	0	0	0	0	0	0
31.456	-0.06	-11.66	-0.18	-36.51	-0.06	-39.44	-0.06	0	0.06	21.39	0.53	21.39	0	21.39	-11.54	0	-49.92	0.12	0	-0.23	28.54	-0.23	28.48	-0.29	28.42	-0.35	0	-25.25	0.06	-45.24	0	0	-0.06	0	0	0
31.488	-0.06	-9.9	-0.06	-34.63	-0.06	-36.33	-0.06	0	0.06	21.39	0.53	21.39	0.06	21.27	-10.37	-0.06	-62.64	0.12	0	-0.29	28.18	-0.18	28.48	-0.29	28.71	-0.06	0	-23.85	-0.06	-80.45	-0.18	-33.58	-0.06	0	0.06	0
31.52	6.27	-9.32	-0.18	-32.46	0	-34.69	-0.06	0	-0.06	21.39	0.53	21.45	0.29	21.27	-8.14	0.06	-40.72	0.12	0	-0.18	23.91	-0.18	28.3	-0.18	28.42	0.06	-0.06	-21.21	0	-49.51	0	-89.48	-0.18	-34.69	0	0.06
31.552	12.13	-6.97	0.06	-30	-0.06	-32.76	-0.06	0	-0.06	21.33	0.53	21.39	0.35	21.39	-6.86	0	-27.48	0.18	0	-0.23	0.18	-0.06	28.3	-0.18	28.42	0.29	7.68	-19.1	0	-47.29	0	-56.13	-0.06	-86.49	0	-47.81
31.584	17.7	-6.09	-0.06	-27.6	-0.06	-30.82	-0.06	0	0	21.21	0.53	21.39	0.35	21.39	-4.86	0.12	-30.94	0.23	0	-0.18	0	-0.06	0.29	-0.18	28.42	0.29	15.06	-17.81	0	-40.9	-0.06	-34.1	-0.06	-56.25	-0.06	-78.23
31.616	21.45	-3.75	-0.06	-26.02	-0.06	-28.36	-0.18	0	-0.06	21.33	0.41	21.39	0.41	21.39	-2.93	0	-36.62	0.12	0	-0.23	0	-0.18	0.06	-0.18	28.59	0.23	25.2	-15.59	0	-36.45	-0.06	-34.4	-0.06	-30.29	-0.18	-41.66
31.648	21.45	-2.7	0	-23.91	0	-26.49	-0.06	0	0	21.39	0.35	21.45	0.35	21.39	-2.46	0.06	-33.69	0.23	0	-0.18	0.06	-0.06	0	-0.18	28.65	0.29	28.71	-13.83	-0.06	-37.09	-0.06	-42.42	0	-34.1	-0.06	-28.54
31.68	21.5	-1.76	-0.06	-22.15	-0.06	-24.38	-0.06	0	0	20.8	0.35	21.45	0.41	21.39	-1	-0.18	-30.47	0.12	0	-0.18	0	0	0.06	-0.18	28.65	0.23	28.65	-11.31	0	-38.44	0	-41.31	-0.06	-42.66	0	-37.03
31.712	21.5	-1.05	0	-19.16	-0.06	-22.15	-0.06	-0.76	0	0.06	0.23	21.39	0.47	21.33	-1	-0.06	-28.24	0.06	0	-0.18	0	-0.06	0	-0.18	28.42	0.29	28.59	-9.32	0	-36.62	0	-36.97	-0.18	-41.43	0	-42.36
31.744	21.45	-0.23	-0.06	-17.17	-0.06	-20.39	-0.18	-67.62	-0.06	0	0.12	21.39	0.41	21.33	-0.53	-0.06	-27.07	0.06	0	-0.18	0	-0.06	0	-0.18	28.77	0.29	28.54	-7.15	0.06	-34.98	-0.06	-33.93	0	-35.74	0	-40.08
31.776	21.45	-0.29	0	-15.65	0	-17.58	-0.18	-52.03	-0.06	0	0.18	21.5	0.29	21.39	-0.23	-0.06	-25.61	0.18	-2.93	-0.18	0	-0.06	0	-0.18	28.54	0.35	28.48	-4.86	0	-33.69	0	-33.05	-0.06	-33.34	-0.06	-34.75
31.808	21.45	-0.18	-0.18	-14.18	-0.06	-16	-0.06	-41.6	0	0	0.06	21.45	0.29	21.33	-0.06	-0.06	-23.38	0.18	-66.68	-0.18	0	-0.06	0	-0.06	28.59	0.35	28.65	-3.28	1.99	-31	-0.06	-32.4	-0.06	-33.17	-0.06	-33.28
31.84	21.45	-0.18	-0.06	-12.6	-0.18	-14.53	-0.06	-37.91	-0.06	0	0	21.27	0.29	21.27	0.12	0	-21.91	0.06	-57.01	-0.18	0	-0.06	0	-0.18	28.77	0.35	28.48	-2.11	7.44	-28.89	-0.06	-30.76	-0.18	-32.81	-0.06	-32.76
31.872	21.45	-0.35	-0.06	-10.66	-0.06	-12.77	-0.06	-33.17	-0.06	0	0.18	21.39	0.23	21.33	0.06	0.06	-20.16	0.12	-35.86	-0.06	0	-0.06	0	-0.18	28.54	0.29	28.3	-1.05	14.88	-27.01	0	-28.95	-0.06	-31.47	-0.06	-32.23
31.904	21.45	-0.29	3.4	-9.49	-0.06	-11.48	-0.06	-32.76	0	0	0.12	21.39	0.12	21.15	0.12	-0.06	-18.69	0.12	-27.72	0	0	-0.06	0	0	28.48	0.29	28.24	-0.41	25.2	-25.55	-0.06	-27.66	-0.06	-28.65	0	-30.47
31.936	21.45	-0.41	11.48	-7.62	-0.06	-9.61	-0.06	-32.52	0.06	0	0	21.39	0.23	21.39	0.29	2.46	-16.7	0.12	-34.45	-0.18	0	-0.06	0	-0.06	28.42	0.29	28.42	-0.23	28.77	-23.91	-0.18	-25.61	-0.18	-27.13	-0.06	-27.6
31.968	21.45	-0.29	16.82	-6.68	0	-8.09	-0.06	-31.29	-0.06	0	0.06	21.39	0.12	21.33	0.23	9.2	-14.71	0	-35.27	-0.06	-39.61	-0.18	0	-0.18	28.36	0.29	28.3	-0.23	28.48	-21.68	0	-24.43	-0.06	-25.78	-0.06	-26.72
32	21.39	-0.23	21.91	-5.04	0	-7.03	-0.06	-29.83	-0.18	0	-0.06	21.39	0.06	21.33	0.23	16.47	-13.24	0.06	-32.64	-0.18	-63.23	0	-5.1	0	28.54	0.06	28.48	0.06	28.54	-19.22	0	-22.91	-0.06	-24.55	0	-25.02
32.032	21.45	-0.35	21.45	-3.16	1.99	-5.33	-0.06	-27.31	-0.18	0	0	21.39	0.12	21.45	0.23	21.56	-11.48	0.06	-29.83	-0.18	-45.29	-0.06	-74.07	-0.06	0.7	0.06	28.18	0.29	28.71	-17.23	-0.06	-20.86	-0.06	-22.97	-0.18	-23.97
32.064	21.45	-0.29	21.45	-2.11	6.68	-4.22	-0.06	-25.2	-0.18	0	0.06	14	0	21.15	0.18	21.33	-9.84	0.23	-27.54	0	-45.29	-0.06	-49.98	-0.23	0.12	0.06	28.59	0.35	28.24	-15.53	-0.06	-19.45	0	-21.09	0	-22.15
32.096	21.45	-0.18	21.45	-1.46	12.72	-2.23	-0.06	-22.91	-0.06	0	-0.06	0.12	0.06	21.39	0.23	21.39	-7.85	0	-26.9	0	-43.71	0	-45.7	0	0	0	28.65	0.23	28.36	-13.71	-0.06	-17.81	0	-18.69	0	-20.16
32.128	21.45	-0.18	21.45	-0.7	17.93	-1.41	5.8	-20.98	-0.06	-60.3	0	0	0	21.56	0.29	21.39	-5.98	0.12	-25.72	-0.06	-40.84	-0.06	-44.77	-0.06	0.06	0	28.48	0.23	28.42	-11.6	-0.06	-16	-0.06	-17.23	-0.06	-18.75
32.16	21.39	-0.18	21.45	-0.29	21.5	-1.05	11.6	-19.16	-0.06	-63.81	0.06	0	-0.06	13.54	0.23	21.27	-4.39	0.18	-23.03	-0.06	-39.14	0	-41.95	-0.06	0	0.12	28.3	0.29	28.48	-8.85	7.73	-14.41	-0.06	-15.82	1.99	-17.11
32.192	21.45	-0.23	21.5	-0.29	21.45	-0.29	17.23	-17.17	-0.06	-42.78	0	0	0	0.06	0.23	21.21	-3.11	0.12	-21.09	-0.06	-37.03	-0.06	-39.79	-0.18	0	0.06	28.54	0.35	28.42	-6.62	17.81	-12.48	-0.06	-14.36	7.85	-15.7
32.224	21.45	-0.29	21.39	-0.18	21.5	-0.18	22.15	-15	-0.06	-37.74	-0.18	0	-0.06	0	0.18	21.33	-2.11	0.12	-20.1	-0.06	-35.51	-0.06	-37.91	0	0	-0.06	28.42	0.35	28.65	-4.86	25.31	-11.13	6.97	-12.48	15.12	-13.83
32.256	21.45	-0.18	21.45	-0.18	21.45	-0.23	21.45	-12.54	-0.06	-33.05	-0.06	0	-0.06	0	0.18	21.5	-0.94	0.06	-17.81	-0.18	-34.1	0	-37.15	-0.18	0	0.12	28.18	0.35	28.42	-3.11	28.77	-8.85	14.65	-9.9	22.97	-11.78
32.288	21.45	-0.18	21.45	-0.29	21.45	-0.23	21.39	-10.14	-0.06	-32.81	-0.06	0	0	0	0.23	21.33	-0.94	0.12	-16.11	-0.06	-32.23	-0.06	-34.28	-0.06	0	-0.06	28.54	0.18	28.48	-1.93	28.54	-7.21	22.5	-8.56	28.77	-10.02
32.32	21.39	-0.18	21.45	-0.35	21.45	-0.35	21.45	-8.38	-0.06	-32.76	0	0	0	0	0.23	21.39	-0.23	0.06	-14.41	0.06	-29.42	-0.06	-33.17	-0.18	0	0	28.48	0.12	28.42	-0.7	28.48	-5.63	28.89	-7.15	28.59	-8.67
32.352	21.45	-0.23	21.45	-0.41	21.39	-0.35	21.45	-6.33	-0.18	-31.64	-0.06	0	-0.06	0	0.12	21.39	-0.06	0	-13.24	-0.06	-27.72	-0.06	-30.18	0	0	0	28.59	0.06	28.83	-0.53	28.48	-3.87	28.48	-5.57	28.65	-6.86
32.384	21.5	-0.18	21.45	-0.41	21.39	-0.35	21.45	-4.04	-0.06	-30	-0.06	0	-0.06	0	0.18	21.33	-0.18	0	-11.02	-0.06	-25.37	-0.06	-28.54	0	0	0	28.83	0.18	28.42	-0.18	28.71	-2.64	28.48	-3.87	28.54	-5.16
32.416	0.12	-0.06	21.39	-0.23	21.45	-0.29	21.5	-1.88	-0.06	-28.07	0.06	0	-0.06	0	0.12	21.33	-0.06	-0.06	-9.02	0	-23.85	0	-26.66	0	0	-0.18	23.03	0.06	28.42	-0.06	28.54	-1.46	28.65	-2.4	28.48	-3.16
32.448	0	-0.18	21.45	-0.23	21.45	-0.29	21.5	-1.23	-0.06	-26.08	-0.06	0	-0.18	0	0.12	21.33	-0.06	0.06	-7.27	0	-22.09	0	-24.08	0	-8.91	-0.06	0.18	0	28.59	0.23	28.65	-1.23	28.42	-1.46	28.48	-2.23
32.48	0	-0.18	21.5	-0.23	21.45	-0.18	21.5	-0.64	-0.06	-23.67	-0.06	0	-0.18	0	0.06	21.45	0.12	6.45	-5.63	0	-18.87	0	-22.79	0	-76.82	0	0	-0.06	28.54	0.23	28.65	-0.53	28.77	-1.11	28.48	-1.7
32.512	0	-0.18	21.45	-0.18	21.39	-0.23	21.45	-0.41	0	-21.21	-0.06	-69.08	-0.06	0	0.18	21.39	0.12	12.31	-4.04	-0.06	-17.29	-0.06	-20.16	-0.06	-56.55	0	0	-0.06	28.59	0.29	28.42	-0.35	28.54	-0.76	28.42	-0.82
32.544	0	-0.06	21.5	-0.29	21.39	-0.29	21.45	-0.06	-0.18	-18.99	-0.06	-58.42	-0.06	0	0.12	21.39	0.12	17.75	-3.11	0	-15.65	0	-18.46	-0.06	-44.94	0	0	-0.06	28.48	0.35	28.42	-0.18	28.59	-0.35	28.07	-0.35
32.576	0	-0.18	21.45	-0.29	21.45	-0.23	21.45	0.12	-0.06	-17.23	-0.06	-43.77	-0.18	0	0.18	21.21	0.18	21.5	-1.99	-0.06	-14.53	0.06	-16.29	-0.06	-45.76	-0.06	0	0	28.42	0.35	28.59	-0.06	28.59	-0.18	28.65	-0.29
32.608	0	-0.18	21.39	-0.23	21.45	-0.23	21.45	0.23	-0.06	-15.23	-0.06	-38.32	-0.06	-65.8	0.18	21.33	0	21.39	-0.82	-0.06	-12.95	0.06	-15.18	-0.06	-41.66	-0.06	0	0	28.48	0.35	28.65	0	28.42	-0.06	28.89	-0.18
32.64	0	-0.18	21.45	-0.18	21.45	-0.18	21.39	0.23	-0.06	-13.54	0	-33.28	0	-59.89	0.06	21.39	0.12	21.39	-0.64	0	-10.61	1.99	-13.13	-0.18	-41.31	-0.06	0	0	28.3	0.29	28.42	0.06	28.59	0	28.48	-0.06
32.672	0	-0.06	21.45	-0.29	21.45	-0.29	21.45	0.41	-0.06	-10.61	0	-32.58	-0.06	-35.63	0	21.33	0.06	21.33	-0.53	-0.06	-9.84	8.56	-11.48	0	-38.85	-0.18	0	0	28.89	0.29	28.59	0.12	28.77	0	28.48	-0.06
32.704	0	0	21.5	-0.35	21.45	-0.18	21.45	0.41	-0.06	-8.32	-0.06	-32.52	-0.18	-27.19	0	21.39	0.12	21.27	-0.18	0.06	-8.38	15.47	-10.31	0	-37.21	-0.06	0	-0.06	23.91	0.23	28.54	0	28.42	0.06	28.59	0.06
32.736	0	-0.06	21.45	-0.23	21.45	-0.29	21.45	0.29	0	-6.56	0	-31.99	0	-34.28	-0.06	21.21	0.18	21.39	-0.06	9.49	-7.32	23.56	-9.32	-0.06	-34.16	-0.06	0	0	0.18	0.18	28.42	0.23	28.83	0.18	28.48	0.12
32.768	-41.08	-0.18	0	-0.18	21.45	-0.18	21.39	0.41	21.45	-0.47	-0.06	-21.45	-0.06	-26.37	0	0	0.18	21.39	0.18	28.42	-2.46	28.42	-3.11	26.02	-24.43	-0.06	-67.62	-0.18	0	0.06	28.54	0.06	28.3	0.12	28.48	0.12
32.8	-39.44	-0.18	0	-0.06	21.45	-0.18	21.39	0.29	21.39	-0.06	-0.06	-19.63	-0.06	-25.2	-0.06	0.06	0.18	21.5	0.12	28.24	-1.82	28.65	-2.58	28.36	-22.97	0	-48.46	0	0	0	28.36	0	28.48	0.06	28.48	0.23
32.832	-38.5	0	0	-0.18	0.06	-0.18	21.39	0.35	21.39	0.06	-0.06	-17.93	-0.06	-23.15	-0.06	0	0.12	21.39	0.18	28.48	-1.46	28.65	-1.99	28.65	-20.57	0	-46.06	-0.18	0	0.12	28.71	0.06	28.18	0.06	28.48	0.23
32.864	-34.75	-0.06	0	-0.18	0	-0.06	17.64	0.23	21.39	0.18	-0.06	-15.18	-0.06	-21.09	0	0	0.18	21.39	0.18	28.65	-1.05	28.42	-1.29	28.48	-17.99	-0.06	-39.08	0	0	0	28.3	0.06	28.77	0.12	28.48	0.18
32.896	-32.76	-0.06	0	-0.12	0	-0.06	0.12	0.29	21.39	0.29	-0.06	-13.13	0.06	-19.45	0	0	0.12	21.27	0.12	28.83	-0.94	28.42	-0.94	28.54	-16.47	-0.06	-36.97	0	0	0	23.26	0	28.13	0.23	28.48	0.18
32.928	-30.7	-0.06	0	-0.06	0	-0.06	0	0.23	21.39	0.41	-0.06	-11.13	-0.06	-17.93	-0.06	0	0.23	21.45	0.06	28.59	-0.7	28.65	-0.64	28.42	-14.77	-0.12	-37.85	0	0	0	0.18	-0.06	28.3	0.06	28.48	0.12
32.96	-29.06	-0.06	0	-0.18	0	-0.06	0	0.23	21.33	0.35	-0.06	-9.08	-0.18	-16	-0.06	0	0.18	21.39	0.12	28.24	-0.47	28.42	-0.53	28.42	-13.36	0	-37.91	-0.18	0	0	0	0	28.48	0.06	0.23	0.12
32.992	-27.01	-0.06	0	-0.06	0	-0.06	0	-0.06	21.39	0.53	2.05	-6.91	-0.18	-14.59	-0.06	0	0.18	21.39	0.12	28.48	-0.35	28.59	-0.29	28.48	-12.07	-0.06	-36.51	-0.06	0	-0.06	0	-0.06	0.23	0.18	0	0.18
33.024	-24.2	-0.06	0	-0.06	0	-0.06	0	-0.06	21.39	0.41	7.21	-4.16	-0.06	-12.36	0	0	0.29	21.33	0.18	28.42	-0.29	28.42	-0.35	28.65	-10.08	0	-33.69	-0.18	-78.23	-0.06	0	0	0	0.06	0	0.18
33.056	-22.21	-0.06	-0.06	-0.18	0	-0.18	0	0.06	21.39	0.47	12.72	-2.46	-0.06	-10.37	0.06	0	0.18	21.39	0.23	28.42	-0.29	28.3	-0.29	28.48	-8.67	-0.18	-31.93	-0.06	-69.49	-0.06	0	0	0	0.06	0	0.12
33.088	-20.1	-0.06	-27.83	-0.18	0	-0.06	0	-0.06	21.39	0.41	18.28	-1.7	-0.06	-9.08	-0.18	0	0.12	21.39	0.23	28.65	-0.35	28.89	-0.18	28.65	-7.97	0.88	-30.24	-0.18	-49.22	0.06	0	0	0	0.18	0	0.12
33.12	-18.22	-0.18	-61.82	-0.18	0	-0.18	0	0	21.21	0.35	21.68	-0.76	-0.06	-6.86	-0.06	-3.46	0.06	21.45	0.23	28.59	-0.23	28.3	-0.23	28.42	-6.39	10.55	-28.83	-0.18	-46.53	-0.18	0	-0.18	0	0.18	0	0.12
33.152	-16.11	0.06	-45	-0.18	0	-0.06	0	-0.06	21.45	0.35	21.39	-0.41	0	-5.39	-0.06	-70.78	0.06	21.39	0.35	28.3	-0.23	28.83	-0.23	28.48	-5.33	18.11	-26.9	-0.18	-41.54	-0.06	0	-0.18	0	0.12	0	0.06
33.184	-14.47	-0.06	-39.55	-0.18	0	-0.06	0	0	21.45	0.12	21.33	-0.06	4.22	-3.46	-0.06	-46.47	0.12	21.39	0.06	28.13	-0.29	28.48	-0.18	28.36	-3.98	28.36	-24.38	-0.18	-35.98	0	0	-0.18	0	-0.18	0	0.06
33.216	-13.07	-0.06	-38.15	-0.06	-0.06	-0.06	0	0	21.39	0.12	21.15	0.12	10.25	-2.4	0	-29.94	0.12	21.33	0.23	28.65	-0.23	28.42	-0.23	28.13	-3.28	28.71	-22.68	-0.18	-37.62	0	0	-0.06	0	-0.06	0	0.12
33.248	-11.31	-0.06	-35.57	-0.06	-36.86	-0.06	0	-0.06	21.39	0.23	21.39	0.12	15.7	-1.29	-0.06	-29.65	0.12	0.12	0.18	28.65	-0.18	28.59	-0.29	28.59	-2.7	28.54	-21.09	-0.06	-37.62	-0.06	0	0	0	-0.06	0	0.06
33.28	-10.2	-0.06	-34.28	-0.06	-57.42	-0.06	-0.12	0	21.45	0.06	21.33	0.35	21.45	-0.94	-0.06	-34.75	0.18	0	0.23	28.48	-0.06	28.42	-0.18	28.48	-1.88	28.65	-19.28	-0.06	-36.68	-0.06	0	-0.18	0	0	0	0.06
33.312	-8.67	0.06	-31.52	-0.06	-39.96	-0.06	-30.06	-0.06	21.39	0.23	21.39	0.35	21.45	-0.53	-0.06	-34.51	0.12	0	0.18	28.65	-0.18	28.42	-0.18	28.59	-1.46	28.71	-17.4	-0.06	-35.51	0	0	-0.18	0	-0.06	0	0.12
33.344	-6.45	-0.06	-29.53	-0.18	-39.44	-0.06	-55.26	0	21.39	0.06	21.39	0.47	21.33	-0.06	0.06	-31.11	0.12	0	0.18	28.65	-0.18	28.65	-0.18	28.48	-0.76	28.59	-14.94	0	-32.34	-0.06	-86.84	-0.23	0	0	0	-0.06
33.376	-5.68	-0.06	-27.19	-0.06	-37.79	-0.18	-41.25	0.06	21.39	0.12	21.33	0.35	21.33	-0.18	0	-28.65	0.06	0	0.12	28.65	-0.18	28.42	-0.18	28.36	-0.53	28.65	-12.77	-0.06	-30.24	0	-69.2	-0.06	0.06	0	-51.74	0
33.408	-3.87	0	-25.37	-0.06	-34.92	-0.06	-39.44	0	21.39	0	21.39	0.47	21.39	0.12	-0.06	-27.13	0.06	0	0.29	28.71	-0.18	28.42	-0.06	28.42	-0.53	28.83	-10.84	-0.06	-28.54	0	-48.28	-0.06	-40.43	-0.18	-80.39	0
33.44	-2.75	1.99	-23.15	-0.06	-33.81	0	-37.79	0	21.39	0.06	21.39	0.47	21.33	0.06	2.99	-26.6	0.12	0	0.12	28.3	-0.18	0.23	-0.18	28.48	-0.41	28.59	-8.67	0	-26.66	0	-46.41	-0.06	-80.92	-0.06	-48.93	-0.06
33.472	-1.7	5.68	-21.45	0	-30.41	-0.06	-35.92	-0.06	21.39	0	21.33	0.47	21.33	0.18	9.38	-24.38	0.06	0	0.23	28.59	-0.06	0	-0.18	28.89	-0.23	28.77	-6.62	-0.18	-25.14	0	-40.67	-0.06	-53.85	0.06	-29.3	0
33.504	-0.7	13.07	-18.87	-0.06	-29.3	-0.06	-33.52	-0.06	3.52	0.06	21.39	0.35	21.39	0.18	16.35	-22.33	0	0	0.18	0.12	-0.18	0	-0.18	28.42	-0.29	28.48	-4.04	-0.18	-23.2	-0.06	-37.62	-0.18	-28.71	0	-36.39	0
33.536	-0.23	18.99	-16.29	-0.06	-27.36	-0.06	-31.29	0	0.06	0	21.27	0.29	21.21	0.18	21.62	-20.68	0.06	0	0.12	0	-0.06	0	-0.18	28.59	-0.29	28.48	-2.4	-0.06	-21.09	-0.06	-37.44	-0.06	-36.21	-0.18	-42.6	0
33.568	-0.18	21.62	-15.29	-0.06	-25.02	-0.06	-29.65	0.06	0	0	21.33	0.35	21.21	0.18	21.39	-19.22	0.06	0	0.18	0	-0.06	0	-0.06	17.23	-0.35	28.42	-1.52	8.44	-19.51	-0.18	-38.15	-0.18	-42.6	0.06	-40.37	0
33.6	-0.18	21.45	-13.71	-0.06	-22.91	0	-27.01	-0.06	0	0	21.39	0.18	21.33	0.29	21.39	-17.93	0.06	0	0.23	0	-0.18	0	-0.06	0.18	-0.23	28.3	-1	15.65	-17.17	-0.06	-36.51	-0.06	-40.61	0	-35.74	-0.18
33.632	-0.18	21.45	-12.36	-0.06	-20.1	-0.06	-25.25	-0.18	0	-0.06	21.27	0.23	21.39	0.23	21.39	-15.41	0.12	0	0.29	0	-0.06	0	-0.06	0	-0.29	28.48	-0.47	23.32	-15.23	-0.06	-34.69	0	-35.92	-0.18	-32.81	-0.18
33.664	-0.35	21.45	-10.49	-0.06	-17.93	-0.06	-22.21	-0.18	0	-0.06	21.39	0.12	21.33	0.23	21.15	-13.54	0.06	-45.53	0.18	0	-0.06	0	-0.18	0.06	-0.29	28.3	-0.23	28.95	-13.18	0.06	-31.99	-0.06	-33.69	0	-32.93	0
33.696	-0.41	21.45	-8.79	-0.06	-16.29	0	-20.63	-0.06	0	-0.06	21.33	0.12	21.33	0.18	21.27	-12.07	0.06	-65.22	0.18	0	-0.06	0	0	0	-0.23	28.54	0.06	28.71	-10.78	0	-30.53	-0.18	-33.11	0.06	-32.64	-0.06
33.728	-0.41	21.45	-7.27	-0.06	-15.18	-0.06	-19.16	-0.06	0	-0.06	21.39	0.18	21.39	0.23	21.39	-10.31	0.06	-42.07	0.23	0	-0.06	0	-0.06	0	-0.06	28.36	0.12	28.65	-9.08	-0.18	-28.77	-0.06	-32.52	-0.06	-30.7	0
33.76	-0.23	21.39	-5.68	-0.06	-13.36	-0.06	-16.47	-0.06	0	-0.06	21.33	0.18	21.39	0.29	21.33	-8.56	0	-28.83	0.23	0	-0.06	0	-0.18	0	-0.18	28.48	0.29	28.54	-6.91	-0.18	-26.84	-0.06	-30.53	0	-28.24	-0.06
33.792	-0.23	21.45	-4.63	-0.06	-11.48	0	-15.29	-0.06	0	-0.06	21.09	0.06	21.39	0.29	21.39	-6.33	0.06	-32.05	0.06	0	-0.06	0	0	0	-0.18	28.54	0.29	28.83	-4.86	-0.06	-24.84	-0.06	-28.71	0	-26.84	-0.06
33.824	-0.23	21.5	-3.16	-0.18	-9.61	0	-13.54	-0.06	0	0	21.33	0.12	21.39	0.18	21.39	-4.39	-0.06	-35.51	0.23	0	-0.06	0	-0.18	0	-0.18	28.36	0.29	28.48	-2.64	0	-22.97	-0.18	-26.54	-0.06	-25.61	-0.18
33.856	-0.35	21.45	-1.76	1.29	-8.5	0	-11.37	-0.06	0	-0.06	21.33	0.12	21.39	0.23	21.45	-2.99	0.06	-34.28	0.06	0	0	-41.37	-0.06	0	-0.29	28.54	0.29	28.65	-1.7	0	-21.09	-0.06	-25.43	0.12	-23.67	-0.06
33.888	-0.35	21.5	-1.11	8.97	-7.32	0.29	-10.31	-0.06	0	-0.06	21.39	0	21.09	0.23	21.39	-2.23	0	-30.35	0.12	0	-0.06	-68.85	0	0	-0.23	28.65	0.41	28.48	-1.11	0	-18.87	-0.18	-24.08	-0.06	-22.38	0
33.92	-0.18	21.39	-0.53	14.53	-5.45	7.79	-9.02	-0.06	0	-0.06	0.12	0	21.39	0.12	21.04	-1.41	0.06	-28.18	0.18	-58.24	-0.06	-48.46	-0.06	0	-0.06	28.65	0.23	28.3	-0.59	0	-17.23	0	-21.74	0	-20.51	0
33.952	-0.35	21.39	-0.18	20.16	-3.75	13.59	-7.38	-0.06	-75.76	-0.18	0	0.12	21.39	0.12	21.33	-0.82	-0.06	-26.72	0.18	-65.8	0	-45.7	-0.06	0	-0.06	28.48	0.29	28.18	-0.06	-0.06	-15.41	-0.18	-20.39	0.06	-18.63	0
33.984	-0.18	21.45	-0.18	21.56	-2.81	21.09	-5.45	-0.06	-56.6	-0.06	0	-0.18	21.56	0.12	21.39	-0.47	-0.06	-25.9	0.06	-44.83	-0.06	-43.65	-0.06	-0.18	-0.06	0.29	0.18	28.3	0.06	0	-12.83	-0.06	-18.99	0	-17.17	0
34.016	-0.23	21.45	-0.18	21.45	-1.52	21.5	-4.16	-0.06	-43.07	-0.06	0	-0.18	21.33	0.12	21.45	-0.23	6.27	-24.14	0.06	-44.71	0	-41.08	-0.06	-72.19	-0.18	0.12	0.23	28.59	0.35	5.68	-10.96	-0.06	-16.88	0	-15.65	-0.06
34.048	-0.29	21.45	-0.29	21.5	-0.94	21.45	-2.75	-0.06	-38.56	-0.06	0	-0.06	21.39	0.06	21.39	-0.18	11.95	-21.68	0	-43.24	0	-40.02	-0.18	-62.17	-0.06	0	0.18	28.42	0.41	13.71	-8.61	3.87	-15.47	0	-14	0
34.08	-0.18	21.45	-0.41	21.5	-0.41	21.45	-1.64	-0.18	-33.05	-0.06	0	-0.06	0.23	0.06	21.27	-0.18	17.52	-19.98	0.06	-40.37	0	-38.32	-0.18	-44.83	-0.18	0	0.12	28.65	0.41	21.45	-6.62	12.13	-13.54	4.75	-12.07	0
34.112	-0.18	21.39	-0.35	21.45	-0.06	21.45	-1.11	-0.18	-32.4	-0.06	0	-0.06	0.06	0.18	21.39	0.23	21.68	-18.63	0.12	-38.85	0	-35.86	0	-46.17	-0.18	0	0.23	28.59	0.41	28.83	-4.51	19.81	-12.25	13.07	-10.31	6.33
34.144	-0.18	21.39	-0.35	21.45	-0.18	21.5	-0.47	-0.06	-32.76	-0.18	0	-0.06	0	0.06	21.45	0.23	21.39	-16.82	0.06	-36.27	0	-34.86	0	-43.07	-0.06	0	0.06	28.42	0.41	28.48	-2.29	29.06	-10.31	23.15	-8.61	16.76
34.176	-0.18	21.45	-0.35	21.45	-0.18	21.45	-0.18	-0.06	-31.7	0	0	-0.06	0	0	21.33	0.23	21.39	-14.94	0.06	-35.1	0.06	-32.52	0	-42.25	0	0	0.06	28.42	0.47	28.54	-1.88	28.48	-8.2	29.01	-6.8	24.32
34.208	-0.18	21.39	-0.18	21.45	-0.23	21.45	-0.18	-0.06	-29.94	-0.06	0	-0.18	0	-0.06	21.21	0.35	21.39	-12.95	0.12	-33.69	0	-29.94	0	-38.91	-0.18	0	0.12	28.36	0.41	28.65	-0.7	28.42	-6.68	28.48	-5.39	28.77
34.24	-0.18	21.39	-0.23	21.45	-0.35	21.45	-0.23	0	-27.83	0.06	0	-0.18	0	0	21.33	0.29	21.39	-12.07	0	-31.41	0	-27.89	0	-37.33	0	0	0.12	28.48	0.35	28.83	-0.35	28.48	-5.51	28.48	-3.69	28.59
34.272	-0.06	21.45	-0.29	21.45	-0.29	21.39	-0.41	2.29	-25.08	-0.06	0	-0.06	0	-0.06	21.39	0.29	21.39	-9.61	0	-29.36	-0.06	-25.72	0	-36.04	-0.06	0	0	28.54	0.29	28.77	-0.18	28.42	-3.93	28.48	-2.23	28.59
34.304	-0.18	21.45	-0.23	21.39	-0.35	21.5	-0.29	10.14	-23.32	0.06	0.06	-0.18	0	0	21.39	0.29	21.45	-7.38	0.06	-26.84	0.06	-23.61	0	-33.22	-0.06	0	0.06	28.65	0.23	28.42	0.18	28.48	-2.23	28.65	-1.46	28.54
34.336	-0.18	17.87	-0.23	21.45	-0.29	21.45	-0.35	15.18	-21.33	-0.06	-52.68	-0.18	0	0.06	0.12	0.23	21.39	-5.98	2.29	-25.08	-0.06	-21.68	0	-31.29	-0.06	0	-0.06	28.65	0.18	28.83	0.12	28.65	-1.46	28.48	-1.17	28.48
34.368	-0.06	0.12	-0.18	21.5	-0.23	21.45	-0.41	20.92	-19.22	0.06	-62.4	-0.06	0	0	0.06	0.23	21.45	-4.28	8.03	-23.2	-0.06	-19.51	-0.06	-29.59	0	0	-0.06	28.54	0.23	28.54	0.35	28.65	-1.11	28.83	-0.41	28.65
34.4	-0.18	0	-0.29	21.45	-0.23	21.45	-0.23	21.39	-17.23	0	-44.47	-0.06	0	-0.06	0	0.23	21.15	-2.93	13.54	-21.09	0.06	-17.93	-0.06	-27.42	-0.06	0	-0.06	28.59	0.12	28.48	0.35	28.3	-0.7	28.42	-0.41	28.42
34.432	-0.18	0	-0.23	21.45	-0.23	21.45	-0.35	21.45	-14.82	-0.06	-37.97	-0.06	0	0	0	0.23	21.21	-1.88	19.04	-19.63	0	-15.35	0	-25.84	0	-88.54	0.06	28.59	0.12	28.65	0.29	28.48	-0.23	28.59	-0.18	28.59
34.464	-0.06	0	-0.29	21.45	-0.23	21.45	-0.29	21.39	-12.89	0	-32.76	-0.06	0	-0.06	0	0.29	21.27	-1.11	21.45	-16.82	-0.06	-14.47	-0.06	-23.32	-0.06	-57.66	-0.06	0.29	0.06	28.48	0.41	28.59	-0.18	28.59	-0.06	28.65
34.496	-0.06	0	-0.23	21.45	-0.23	21.45	-0.23	21.45	-10.61	-0.06	-32.58	-0.06	-24.49	-0.06	0	0.23	21.39	-0.59	21.45	-15	-0.06	-12.77	-0.06	-20.92	-0.06	-48.81	-0.06	0.06	-0.06	28.83	0.41	28.48	-0.06	28.42	-0.06	28.83
34.528	-0.06	0	-0.18	21.45	-0.29	21.39	-0.29	21.39	-8.14	0	-32.76	-0.18	-77.11	-0.06	0	0.23	21.21	-0.47	21.45	-14.24	7.09	-11.25	-0.06	-18.87	-0.18	-44.47	-0.06	0	-0.06	28.59	0.29	28.71	-0.06	28.65	0.06	28.59
34.56	-0.18	0	-0.18	21.45	-0.18	21.45	-0.23	21.33	-6.21	-0.06	-32.23	-0.06	-52.03	0.06	0	0.18	21.21	-0.18	21.39	-12.54	14.88	-10.08	3.22	-17.46	-0.06	-40.02	0	0	0.06	28.59	0.23	28.42	0.06	28.42	0.06	28.36
34.592	-0.18	0	-0.18	21.45	-0.18	21.45	-0.23	21.39	-3.34	-0.06	-30.29	-0.06	-43.01	-0.06	0	0.12	21.39	-0.18	21.27	-11.31	25.02	-8.56	11.54	-15.41	-0.06	-38.32	-0.06	0	0	28.59	0.18	28.54	0.06	28.3	0.23	28.48
34.624	0	0	-0.23	21.45	-0.18	21.45	-0.23	21.33	-2.11	-0.06	-27.42	-0.06	-35.27	-0.06	0	0.23	21.39	-0.06	21.39	-9.43	28.71	-6.97	21.5	-13.65	0	-39.08	-0.06	0	-0.18	28.71	0.12	28.3	0.23	28.24	0.29	28.54
34.656	-0.18	0	-0.18	21.45	-0.23	21.5	-0.23	21.39	-1.35	1.99	-25.84	-0.06	-31.82	0.06	0	0.18	21.33	0.18	21.33	-7.97	28.71	-5.92	29.18	-12.13	0.06	-39.26	-0.18	0	0.12	28.54	0.12	28.42	0.18	28.36	0.18	28.59
34.688	0.06	0	-0.18	21.45	-0.18	21.45	-0.18	21.45	-0.76	7.09	-23.61	-0.06	-32.93	0	0	0.12	21.39	0.18	21.62	-6.91	28.71	-5.04	28.83	-10.84	0	-37.38	-0.18	0	-0.18	28.42	0	28.48	0.23	28.59	0.06	28.3
34.72	-0.18	0	-0.18	21.39	-0.18	21.45	-0.18	21.45	-0.18	12.66	-22.09	0.06	-32.64	-0.06	0	0.18	21.27	0.12	21.56	-5.92	28.59	-3.98	28.48	-9.61	0	-35.39	-0.18	0	0.06	28.59	0.12	28.13	0.12	28.42	0.12	28.65
34.752	-0.06	0	-0.18	7.03	-0.18	21.45	-0.29	21.45	0.12	18.22	-19.51	0.06	-31.06	0	-6.21	0.06	21.39	0.06	21.33	-4.63	28.24	-2.93	28.48	-8.56	0	-32.93	-0.06	0	-0.06	28.42	0.06	28.18	0.23	28.54	0.23	28.59
34.784	-0.18	-44.47	-0.18	0.06	-0.18	0.23	-0.29	21.39	0.18	21.56	-17.23	0	-28.36	0	-69.55	0.06	21.39	0.12	21.15	-3.98	28.71	-2.23	28.65	-6.86	0	-30.12	0	0	0	28.65	0	28.48	0.18	28.42	0.18	28.48
34.816	-0.06	-54.67	-0.06	0	-0.18	0.06	-0.23	21.39	0.29	21.39	-15.47	0	-26.43	-0.06	-48.28	0.06	21.39	0.18	21.27	-3.16	28.65	-1.82	28.48	-5.51	-0.06	-28.48	-0.06	0	-0.18	28.13	-0.06	28.89	0.18	28.48	0.18	28.54
34.848	-0.06	-41.08	-0.06	0	-0.18	0	-0.06	21.39	0.29	21.27	-13.71	-0.06	-24.84	-0.06	-29.24	0.12	21.39	0.23	21.33	-2.46	28.65	-1.41	28.36	-4.45	0	-26.08	-0.06	0	0	28.48	-0.06	28.77	0.06	28.48	0.23	28.54
34.88	-0.18	-40.14	-0.18	0	-0.18	0	-0.06	21.39	0.41	21.39	-11.6	-0.06	-22.79	0	-28.36	0.12	21.39	0.18	21.39	-1.88	28.71	-1.23	28.42	-3.63	0	-24.84	-0.06	-59.89	-0.06	28.48	-0.06	28.42	0.12	28.48	0.18	28.48
34.912	0	-37.91	-0.06	0	-0.06	0	-0.18	21.39	0.41	21.33	-8.79	-0.06	-20.45	-0.06	-34.92	0.12	0.12	0.23	21.27	-1.64	28.59	-0.76	28.59	-2.81	0	-22.91	-0.06	-78.4	0	0.29	-0.06	28.48	0.12	28.65	0.23	28.48
34.944	-0.18	-34.69	-0.18	0	-0.06	0	-0.18	21.33	0.41	21.39	-6.39	-0.18	-18.05	0	-34.63	0.12	0	0.18	21.39	-1.05	28.59	-0.59	28.36	-1.88	-0.06	-20.16	-0.06	-51.62	0	0	-0.06	0.23	0.06	28.48	0.18	28.48
34.976	-0.06	-32.58	-0.18	0	-0.06	0	-0.18	21.33	0.53	21.39	-4.51	-0.18	-16.88	0	-31.82	0	0.06	0.23	21.39	-0.94	28.13	-0.35	28.54	-1.46	-0.06	-18.16	0	-48.05	0	0	-0.06	0.06	0	0.29	0.18	28.42
35.008	-0.06	-31.23	-0.06	0	-0.12	0	-0.18	21.45	0.35	21.21	-2.46	0.06	-14.36	0	-28.89	-0.06	0	0.23	21.39	-0.7	28.3	-0.18	28.54	-1	2.99	-15.47	0	-41.02	-0.06	0.06	0	0	0	0	0.18	0.18
35.04	-0.06	-29.42	-0.18	0	-0.06	0	-0.06	21.39	0.41	21.45	-1.88	-0.18	-12.48	0	-27.54	0.06	0	0.29	21.45	-0.59	28.3	-0.23	28.48	-0.7	11.25	-13.3	0	-37.09	-0.06	0	0	0	-0.06	0	0.06	0
35.072	-0.06	-27.19	-0.06	0	-0.12	0	-0.06	21.09	0.35	21.39	-0.76	5.63	-10.02	-0.06	-26.02	-0.06	0	0.12	21.21	-0.53	28.54	-0.18	28.65	-0.53	18.81	-11.31	-0.06	-37.91	-0.06	0	-0.18	0	0	0.06	0.06	0
35.104	-0.18	-24.84	-0.06	0	-0.06	0	-0.18	21.27	0.35	21.39	-0.29	13.42	-7.56	-0.06	-24.26	-0.06	0	0.29	21.39	-0.41	28.89	-0.18	28.83	-0.35	28.65	-8.91	0.06	-38.38	-0.06	0	-0.06	0	-0.06	0	0.06	0
35.136	-0.06	-22.21	-0.18	0	-0.06	0	-0.18	21.39	0.29	21.39	0.06	19.04	-5.39	0.41	-22.56	-0.06	0	0.12	21.39	-0.35	28.77	-0.23	28.3	-0.23	28.65	-6.8	-0.06	-37.21	-0.06	0	0	0	-0.06	0	0.06	0
35.168	-0.06	-20.63	-0.06	-2.4	-0.06	0	-0.18	0.23	0.23	21.27	0.06	21.56	-3.16	7.85	-20.57	0.12	0	0.23	21.39	-0.35	28.89	-0.35	28.65	-0.29	28.83	-4.51	-0.06	-34.63	-0.06	0	0	0	-0.18	0	0.06	0
35.2	0	-18.93	0	-60.94	-0.18	-0.12	-0.18	0.06	0.23	21.39	0.29	21.5	-2.05	13.42	-19.34	-0.06	0	0.29	21.39	-0.41	28.59	-0.23	28.65	-0.29	28.42	-2.7	0	-32.93	-0.06	0	0	0	-0.06	0	0.12	0
35.232	-0.06	-16.52	-0.18	-50.69	-0.06	-45.12	-0.06	0	0.06	21.39	0.41	21.45	-1.05	19.04	-17.46	0.06	0	0.18	17.46	-0.41	28.71	-0.29	28.65	-0.35	28.42	-1.7	0	-30.76	0	0	-0.06	0	-0.06	0	0.12	0
35.264	-0.06	-14.71	-0.18	-40.37	-0.06	-48.75	-0.06	0	0.18	21.45	0.47	21.45	-0.23	21.21	-15.23	-0.06	0	0.18	0.06	-0.41	28.54	-0.18	28.48	-0.23	28.54	-0.64	-0.06	-28.83	-0.06	0	0	0	0	0	0	0
35.296	-0.06	-12.77	-0.06	-38.85	-0.06	-39.85	-0.06	0	0	21.39	0.53	21.39	-0.18	21.33	-14.18	-0.18	0	0.23	0	-0.29	28.83	-0.18	28.59	-0.23	28.42	-0.41	-0.06	-27.54	-0.06	0	-0.06	0	0	0	0.06	0
35.328	-0.06	-11.66	-0.06	-36.21	-0.06	-39.32	0	0	0.06	21.45	0.53	21.33	0.23	21.39	-11.89	-0.06	-39.79	0.18	0	-0.35	28.48	-0.18	28.24	-0.18	28.65	0.06	-0.06	-25.14	0	-31.35	0	0	-0.18	0	-0.06	0
35.36	-0.06	-10.37	-0.06	-34.81	-0.06	-36.97	-0.18	0	0.06	21.39	0.35	21.33	0.18	21.39	-10.14	0	-65.51	0.06	0	-0.29	28.42	-0.18	28.36	-0.18	28.18	0.12	0	-23.44	-0.06	-86.19	0.06	-17.87	-0.18	0	0	0
35.392	5.45	-8.91	-0.06	-32.4	-0.06	-35.1	-0.06	0	0	21.39	0.53	21.5	0.29	21.33	-8.56	-0.06	-43.89	0.18	0	-0.18	25.84	-0.18	28.83	-0.18	28.65	0.41	-0.06	-22.03	-0.06	-50.8	0	-90.36	0	-28.89	0	0
35.424	13.18	-6.86	-0.06	-29.71	-0.06	-33.17	-0.06	0	-0.06	21.45	0.41	21.33	0.41	21.39	-5.98	-0.06	-27.48	0.06	0	-0.23	0.18	-0.18	28.65	-0.06	28.48	0.41	9.43	-20.1	-0.18	-47.76	0	-52.38	-0.06	-77.29	0	-63.69
35.456	18.57	-5.22	-0.06	-27.89	-0.06	-30.12	-0.06	0	0.12	21.39	0.41	21.27	0.53	21.39	-4.39	0.06	-32.23	0.18	0	-0.18	0	-0.23	0.23	-0.18	28.36	0.35	16.7	-17.93	-0.06	-41.31	-0.18	-31.11	-0.06	-49.75	0	-74.89
35.488	21.62	-4.1	0.06	-26.72	-0.06	-28.54	-0.18	0	0	21.39	0.47	21.39	0.41	21.39	-2.99	0	-35.63	0.12	0	-0.23	0	-0.18	0.12	-0.18	28.36	0.53	24.38	-15.18	0	-36.1	-0.18	-32.52	0	-29.59	-0.18	-44.47
35.52	21.45	-2.7	-0.06	-24.08	0	-26.66	0	0	-0.18	21.45	0.35	21.27	0.29	21.33	-2.11	-0.18	-34.22	0.23	0	-0.06	0	-0.06	0	-0.18	28.65	0.59	28.77	-13.07	-0.06	-37.03	0	-42.31	-0.06	-33.52	-0.18	-28.77
35.552	21.45	-1.99	0	-21.97	-0.06	-24.61	-0.06	0	0	21.39	0.29	21.39	0.47	21.21	-1.46	-0.18	-31	0.23	0	-0.18	0	-0.18	0.06	-0.06	28.48	0.59	28.48	-11.48	-0.06	-38.38	-0.06	-42.13	-0.18	-42.48	-0.06	-35.04
35.584	21.45	-1	-0.06	-19.4	-0.06	-21.74	-0.06	-13.95	0	0.06	0.23	21.15	0.35	21.39	-0.7	-0.18	-28.07	0.12	0	-0.18	0	-0.23	0	-0.18	28.42	0.53	28.65	-9.32	-0.06	-36.92	-0.06	-35.92	-0.06	-39.96	0	-43.01
35.616	21.45	-0.53	-0.06	-17.17	-0.06	-19.4	-0.06	-77.23	-0.18	0	0.23	21.33	0.41	21.21	-0.59	-0.18	-26.84	0	0	-0.18	0	-0.18	0	-0.18	28.54	0.53	28.59	-7.68	-0.06	-34.98	0	-33.17	0	-36.27	-0.18	-39.79
35.648	21.45	-0.06	-0.06	-15.94	-0.06	-17.81	-0.06	-52.97	-0.06	0	0.12	21.39	0.41	21.39	-0.18	-0.18	-25.72	0.18	-0.12	-0.06	0	-0.06	0	-0.18	28.48	0.41	28.65	-4.86	0.06	-33.52	-0.18	-32.76	-0.06	-33.22	-0.06	-34.45
35.68	21.45	-0.18	-0.06	-14.24	-0.06	-15.94	-0.06	-42.95	-0.06	0	0.18	21.27	0.23	21.39	-0.18	-0.06	-23.61	0.12	-57.95	-0.18	0	-0.06	0	-0.18	28.48	0.47	28.48	-2.75	0	-31.47	0.06	-32.76	-0.06	-32.99	-0.06	-33.11
35.712	21.45	-0.23	-0.06	-12.95	-0.06	-14.94	-0.06	-37.56	-0.06	0	0	21.15	0.23	21.33	0.12	-0.06	-22.21	0.06	-59.77	-0.06	0	-0.06	0	-0.06	28.42	0.35	28.71	-1.88	6.97	-29.42	0	-31.06	-0.06	-32.93	-0.06	-32.93
35.744	21.5	-0.47	0	-11.02	-0.06	-12.48	-0.06	-31.99	-0.06	0	0.06	21.39	0.29	21.39	0.06	-0.06	-20.22	0.12	-32.34	-0.06	0	-0.06	0	-0.06	28.48	0.29	28.65	-0.94	17.17	-26.9	-0.06	-28.59	0	-30.53	-0.06	-32.46
35.776	21.45	-0.35	4.63	-9.49	0	-11.37	-0.06	-32.4	-0.18	0	0.12	21.33	0.18	21.39	0.12	-0.06	-18.87	0.06	-28.65	-0.18	0	-0.06	0	-0.06	28.42	0.18	28.36	-0.82	24.96	-25.37	0	-26.9	-0.18	-28.13	-0.12	-29.53
35.808	21.45	-0.35	10.72	-7.97	0	-9.79	-0.06	-32.29	-0.06	0	0.06	21.39	0.06	21.56	0.12	0.94	-16.93	0.12	-33.69	-0.18	0.06	-0.06	0	-0.06	28.54	0.18	28.59	-0.06	28.65	-23.91	-0.06	-26.13	0	-26.72	-0.06	-27.89
35.84	21.45	-0.23	16	-6.8	-0.06	-8.32	-0.06	-31.7	-0.06	0	0.06	21.39	0	21.15	0.12	8.61	-14.77	0.12	-35.74	-0.06	-37.68	-0.18	0	-0.06	28.65	0.12	28.48	-0.18	28.48	-22.09	0	-24.32	0	-26.25	-0.06	-26.54
35.872	21.45	-0.23	21.68	-5.33	-0.06	-7.21	-0.18	-29.71	-0.06	0	0.06	21.39	0.06	21.33	0.23	15.65	-13.36	0	-33.17	-0.06	-64.22	-0.06	-2.7	-0.06	28.59	0.06	28.59	0.29	28.59	-19.45	-0.06	-22.74	0	-24.67	0	-25.9
35.904	21.45	-0.29	21.45	-3.16	-0.06	-5.1	-0.18	-27.01	-0.06	0	0	21.39	-0.06	21.39	0.23	21.33	-11.31	-0.06	-28.48	-0.06	-46.17	0	-74.77	-0.06	0.29	0.12	28.48	0.29	28.65	-17.75	0	-20.92	0	-22.09	-0.06	-23.79
35.936	21.45	-0.18	21.5	-2.05	5.92	-3.57	-0.06	-24.9	-0.06	0	0.06	18.11	0.06	21.39	0.12	21.39	-9.67	0.06	-27.36	0.06	-45.53	-0.06	-50.1	-0.18	0.12	0.23	28.65	0.23	28.48	-15.94	-0.18	-19.28	0	-20.22	-0.18	-21.68
35.968	21.45	-0.29	21.45	-1.41	11.66	-2.46	-0.06	-23.03	-0.06	0	0.06	0.12	0.12	21.39	0.23	21.39	-7.68	0.06	-26.84	-0.18	-43.83	-0.06	-45.88	-0.18	0	0.06	28.42	0.47	28.42	-13.83	0	-17.75	-0.06	-18.93	-0.18	-20.57
36	21.45	-0.23	21.5	-0.76	17.29	-1.7	5.27	-20.39	0.06	-55.72	-0.18	0	0	21.33	0.12	21.39	-5.86	-0.06	-25.61	0	-41.08	-0.06	-45.06	0	0.06	-0.06	28.48	0.41	28.36	-11.95	0	-16.29	-0.18	-17.7	0	-18.69
36.032	21.45	-0.23	21.5	-0.35	21.5	-0.94	11.25	-18.99	-0.06	-64.75	-0.06	0	0	18.11	0.18	21.39	-4.63	0	-23.44	-0.06	-39.08	-0.06	-42.66	-0.06	0	-0.06	28.65	0.35	28.83	-9.38	6.74	-14.53	-0.06	-16	-0.06	-17.23
36.064	21.45	-0.23	21.45	-0.18	21.45	-0.35	18.46	-16.29	-0.12	-42.66	-0.18	0	-0.06	0.06	0.12	21.5	-2.64	0.06	-20.68	0	-37.5	-0.06	-40.37	-0.06	0	0.06	28.65	0.18	28.48	-7.09	17.05	-12.31	-0.06	-13.71	6.33	-15.06
36.096	21.5	-0.23	21.45	-0.06	21.45	-0.23	21.74	-14.18	-0.18	-38.79	-0.18	0	-0.06	0	0.18	21.33	-1.82	0	-19.86	-0.06	-35.63	0	-38.2	-0.06	0	-0.18	28.48	0.29	28.48	-5.04	24.67	-10.66	5.63	-12.31	14.12	-13.36
36.128	21.45	-0.18	21.45	-0.23	21.45	-0.18	21.45	-12.25	-0.18	-34.04	-0.06	0	-0.06	0.06	0.12	21.27	-1	-0.06	-18.69	-0.18	-33.63	0	-36.45	0	0	0	28.42	0.29	28.42	-3.16	28.83	-9.14	13.65	-10.55	21.86	-11.78
36.16	21.39	-0.18	21.39	-0.47	21.45	-0.18	21.45	-10.55	-0.06	-32.46	-0.06	0	0.06	0	0.06	21.15	-0.7	0.06	-16.7	-0.18	-32.76	-0.18	-34.98	-0.18	0	-0.06	28.54	0.18	28.59	-1.88	28.59	-7.38	21.33	-9.08	29.01	-10.49
36.192	21.39	-0.18	21.45	-0.35	21.45	-0.35	21.45	-8.09	-0.18	-32.76	-0.18	0	-0.06	0	0.18	21.39	-0.64	-0.06	-14.65	0	-29.77	0	-33.34	0	0	-0.18	28.65	0.18	28.42	-0.53	28.89	-5.86	29.12	-7.21	28.59	-8.91
36.224	21.45	-0.23	21.45	-0.35	21.5	-0.41	21.45	-5.16	-0.06	-31.99	-0.06	0	-0.06	0	0.06	21.39	-0.18	-0.06	-12.77	-0.06	-28.18	0	-30.7	-0.06	0	0.06	28.83	0.12	28.48	-0.7	28.65	-3.69	28.65	-5.39	28.48	-6.8
36.256	20.04	-0.23	21.45	-0.35	21.45	-0.35	21.39	-3.16	-0.06	-30.06	-0.06	0	-0.18	0	0.12	21.39	-0.06	-0.06	-11.13	0	-26.13	0	-29.06	0.06	0	-0.18	28.3	0.06	28.89	-0.18	28.59	-2.4	28.42	-3.87	28.36	-5.16
36.288	0.18	-0.18	21.45	-0.18	21.5	-0.41	21.45	-1.99	-0.06	-28.18	-0.06	0	-0.06	0	0.12	21.33	0.06	0.06	-9.32	-0.06	-24.43	0	-26.78	-0.06	0	0	28.54	0.12	28.77	-0.06	28.48	-1.64	28.65	-2.4	28.07	-3.75
36.32	0	-0.06	21.39	-0.23	21.39	-0.41	21.45	-0.7	-0.06	-25.72	-0.06	0	-0.18	0	0.23	21.21	0	-0.06	-7.79	-0.06	-21.56	-0.06	-24.9	-0.06	-2.11	-0.18	0.23	0.06	28.65	0	28.65	-1.35	28.42	-1.7	28.42	-2.52
36.352	0	-0.06	21.45	-0.23	21.45	-0.23	21.5	-0.53	-0.06	-23.91	-0.06	0	0	0	0.18	21.39	0	6.27	-5.68	0.06	-19.63	0.06	-22.68	-0.06	-71.84	-0.06	0	0.18	28.42	0.18	28.59	-0.41	28.54	-0.82	28.83	-1.7
36.384	0	-0.06	21.39	-0.29	21.45	-0.29	21.5	0.06	-0.18	-21.39	-0.06	-63.05	0	0	0.06	21.39	0.18	12.07	-3.75	-0.06	-17.93	0	-20.74	0	-53.26	0	0	0.18	28.59	0.29	28.42	-0.35	28.42	-0.82	28.54	-0.7
36.416	0	-0.18	21.45	-0.29	21.45	-0.23	21.5	0	-0.18	-19.34	-0.06	-59.59	-0.06	0	0.12	21.39	0.18	17.58	-2.81	-0.06	-16.11	-0.06	-18.16	-0.06	-45.76	0	0	-0.06	28.59	0.23	28.59	-0.23	28.42	0	28.42	-0.59
36.448	0	-0.06	21.45	-0.29	21.45	-0.18	21.39	0.12	-0.06	-17.4	0	-44.83	-0.18	0	0.18	21.33	0.06	21.56	-2.05	0	-14.3	-0.06	-16.47	-0.06	-45.35	-0.06	0	-0.06	28.48	0.35	28.89	-0.18	28.3	-0.18	28.83	-0.41
36.48	0	-0.06	21.39	-0.29	21.45	-0.23	21.45	0.41	-0.18	-15.29	0	-39.44	-0.18	-61.53	0.12	21.33	0.18	21.33	-1	0	-13.18	-0.06	-15.18	-0.06	-42.89	-0.06	0	-0.18	28.59	0.23	28.54	0.06	28.54	-0.06	28.59	-0.23
36.512	0	-0.06	21.45	-0.23	21.45	-0.35	21.39	0.47	-0.18	-13.59	0	-34.45	-0.06	-61.17	0.12	21.39	0.12	21.39	-0.7	-0.06	-11.02	-0.06	-13.54	-0.06	-41.25	-0.06	0	0	28.59	0.35	28.77	0.06	28.48	-0.06	28.59	-0.06
36.544	0	-0.06	21.45	-0.23	21.45	-0.29	21.45	0.41	-0.18	-10.84	-0.06	-32.46	-0.06	-32.52	0.06	21.33	0.18	21.33	-0.18	-0.06	-9.61	6.97	-11.84	0	-38.2	0	0	0	28.65	0.18	28.54	0	28.48	0.06	28.65	0.06
36.576	0	-0.18	21.45	-0.23	21.39	-0.23	21.39	0.47	-0.06	-8.32	-0.06	-32.34	-0.06	-28.48	0	21.39	0.12	21.39	-0.06	1.99	-8.44	14.65	-10.37	0	-36.27	-0.06	0	-0.18	25.9	0.29	28.42	0.23	28.36	0.12	28.48	0
36.608	0	-0.06	21.45	-0.18	21.39	-0.23	21.39	0.53	-0.06	-6.45	-0.06	-31.64	-0.06	-34.22	-0.06	21.33	0.18	21.33	-0.06	8.73	-7.27	22.33	-8.91	-0.06	-34.98	0.06	0	-0.06	0.18	0.12	28.59	0.12	28.48	0.18	28.48	0.12
36.64	0	-0.18	21.45	-0.23	21.45	-0.18	21.45	0.41	7.09	-4.34	-0.06	-30.12	-0.06	-35.68	0.06	21.33	0.23	21.15	0	15.94	-6.09	29.24	-7.44	0.06	-33.17	-0.06	0	0.12	0	0.12	28.36	0.18	28.54	0.18	28.48	0.12
36.672	0	-0.06	0.12	-0.18	21.39	-0.18	21.39	0.47	14.53	-2.46	-0.06	-28.48	-0.06	-33.28	0.06	21.39	0.18	21.33	0.06	23.73	-4.75	28.48	-6.62	-0.06	-31.64	0	0	-0.06	0	0.12	28.65	0.12	28.36	0.12	28.48	0.18
36.704	-42.36	-0.18	0	0	21.39	-0.18	21.39	0.41	20.33	-1.41	0.06	-25.43	-0.18	-28.71	0.12	0.23	0.18	21.33	0.12	28.71	-3.87	28.54	-5.16	9.9	-28.77	-0.06	0	-0.06	0	0.06	28.3	0	28.48	0.23	28.48	0.12
36.736	-55.96	-0.06	0	-0.18	21.45	-0.06	21.5	0.29	21.5	-0.64	-0.06	-23.38	-0.06	-27.6	0.06	0.06	0.29	21.33	0.12	28.71	-3.16	28.48	-4.04	17.23	-27.36	-0.18	-69.2	-0.06	0	0	28.42	0.06	28.71	0.18	28.59	0.18
36.768	-41.31	-0.06	0	-0.18	21.39	-0.18	21.39	0.35	21.39	-0.29	-0.06	-21.5	-0.06	-26.84	0	0	0.23	21.39	0.06	28.54	-2.46	28.65	-3.46	25.02	-24.84	0	-71.25	-0.18	0	0.06	28.48	0.12	28.48	0.12	28.65	0.18
36.8	-40.14	-0.06	0	-0.06	21.39	-0.18	21.39	0.29	21.39	-0.18	-0.06	-19.75	-0.06	-25.43	-0.06	0.06	0.12	21.39	0.12	28.59	-1.99	28.71	-2.75	28.89	-22.91	0.06	-51.33	0	0	0	28.42	0.06	28.42	0.18	28.48	0.23
36.832	-38.32	-0.18	0	-0.06	0.12	-0.18	21.39	0.23	21.39	0.29	0.12	-17.81	-0.06	-23.38	0	0	0.23	21.39	0.12	28.54	-1.46	28.13	-2.17	28.65	-21.09	-0.06	-47.05	0	0	0	28.36	0	28.3	0.23	28.59	0.12
36.864	-34.86	-0.06	0	-0.18	0	-0.18	20.33	0.23	21.33	0.12	-0.06	-15.7	-0.06	-21.09	-0.06	0	0.12	21.39	0.06	28.48	-1.17	28.59	-1.35	28.83	-18.63	-0.18	-39.38	0	0	0	28.48	0	28.48	0.23	28.48	0.12
36.896	-33.4	0	0	-0.18	0	-0.18	0.12	0.18	21.39	0.29	-0.06	-12.89	0.06	-19.63	0.06	0	0.12	21.39	0.18	28.48	-0.94	28.48	-1	28.77	-16.47	0	-36.68	-0.06	0	0	27.66	0	28.42	0.06	28.42	0.06
36.928	-31.29	-0.06	0	-0.18	0	-0.18	0	0.12	21.33	0.41	-0.06	-11.25	-0.06	-18.22	-0.06	0	0.06	21.39	0.18	28.48	-0.7	28.48	-0.7	28.65	-15.18	-0.06	-37.56	0	0	0	0.18	0	28.48	0.12	28.48	0.18
36.96	-29.36	-0.06	0	-0.06	0	0	0	0.12	21.33	0.41	-0.06	-8.91	0.06	-16.29	0.06	0	0.06	21.21	0.12	28.89	-0.47	28.95	-0.53	28.48	-13.36	-0.06	-37.91	-0.06	0	-0.06	0	0	28.65	0.12	0.29	0.35
36.992	-27.19	-0.06	0	-0.18	0	-0.06	0	0	21.39	0.35	0	-7.03	-0.06	-14.3	-0.06	0	0.23	21.39	0.06	28.48	-0.35	28.24	-0.35	28.59	-12.19	0	-36.68	-0.06	0	-0.06	0	-0.06	0.23	0.06	0	0.06
37.024	-24.43	-0.06	0	-0.06	0	-0.06	0	0.06	21.39	0.41	6.21	-4.28	-0.06	-12.36	-0.06	0	0.18	21.39	0.18	28.59	-0.23	28.42	-0.35	28.48	-10.61	0	-34.16	-0.06	-73.66	0	0	0	0	0.12	0	0.06
37.056	-22.38	-0.06	0	-0.18	0	-0.18	0	0	21.39	0.41	11.89	-2.23	0	-10.61	0.06	0	0.23	21.33	0.12	28.59	-0.29	28.48	-0.23	28.42	-9.14	-0.06	-32.58	-0.18	-70.26	0	0	-0.06	0	0	0	0.18
37.088	-21.21	-0.06	-19.92	-0.18	0	-0.06	0	0	21.27	0.29	17.52	-1.99	-0.06	-8.85	-0.06	0	0.12	21.39	0.12	28.48	-0.23	28.48	-0.35	28.36	-7.85	2.46	-30.35	0	-50.45	0	0	0	0	0.12	0	0.12
37.12	-18.52	0	-63.23	-0.06	0	-0.18	0	0.06	21.39	0.35	21.86	-0.59	0	-7.09	-0.06	-0.23	0.12	21.39	0.12	28.48	-0.29	28.59	-0.23	28.65	-6.39	10.31	-29.24	0	-46.29	-0.06	0	-0.06	0	0	0	0.06
37.152	-16.99	-0.06	-46.47	-0.06	0	-0.06	0	0	21.39	0.29	21.45	-0.64	0	-5.57	-0.18	-74.07	0.06	21.33	0.23	28.3	-0.23	28.42	-0.29	28.3	-5.63	17.64	-26.84	0	-41.02	0	0	-0.06	0	0	0	0.12
37.184	-14.71	-0.06	-39.85	0	0	-0.18	0	-0.18	21.33	0.35	21.39	0	3.4	-3.52	-0.06	-49.4	0.06	21.39	0.18	28.42	-0.23	29.01	-0.18	28.48	-4.28	27.95	-24.9	0	-36.27	-0.06	0	-0.06	0	0	0	0.12
37.216	-13.18	-0.06	-38.15	-0.06	0	-0.18	0	-0.18	21.45	0.29	21.39	0.23	9.61	-2.29	0	-31	0.12	21.33	0.12	28.42	-0.23	28.54	-0.23	28.59	-3.34	28.65	-23.67	-0.06	-37.56	0	0	-0.06	0	0	0	0.18
37.248	-11.54	-0.06	-34.98	-0.06	-29.71	-0.06	0	-0.18	21.39	0.23	21.45	0.29	14.88	-1.46	-0.06	-28.95	0.23	0.12	0.18	28.59	-0.23	28.77	-0.18	28.42	-2.64	28.65	-20.92	0	-37.91	-0.18	0	0	0	0	0	-0.06
37.28	-10.61	-0.06	-34.28	-0.06	-59.89	-0.06	0	-0.06	21.39	0.12	21.39	0.23	20.63	-1	-0.06	-34.51	0.18	0	0.12	28.65	-0.18	28.42	-0.18	28.36	-2.05	28.48	-19.63	-0.06	-36.74	-0.06	0	-0.18	0	0	0	0.06
37.312	-9.02	-0.06	-32.4	-0.06	-40.84	-0.06	-24.32	-0.06	21.39	0.18	21.39	0.47	21.39	-0.53	-0.18	-35.33	0.06	0	0.23	28.59	-0.23	28.54	-0.29	28.59	-1.41	28.54	-17.75	0	-35.1	0	0	-0.18	0	-0.18	0	0
37.344	-7.32	0	-29.3	-0.06	-39.61	-0.06	-50.28	-0.06	21.39	0.12	21.39	0.47	21.21	-0.18	0	-31.88	0.12	0	0.06	28.71	-0.18	28.65	-0.23	28.71	-0.94	28.36	-15.18	-0.06	-32.64	-0.23	-80.69	0	0	-0.06	0	0
37.376	-5.57	-0.06	-27.6	-0.06	-38.38	-0.06	-38.15	-0.18	21.39	0.18	21.39	0.47	21.39	-0.18	-0.06	-28.89	0.06	0	0	28.36	-0.18	28.42	-0.18	28.59	-0.59	28.71	-13.01	0	-30.94	-0.06	-71.84	-0.06	0	0	-43.07	0
37.408	-4.04	0	-25.43	-0.06	-35.68	-0.06	-32.4	-0.06	21.39	0.06	21.39	0.41	21.33	0.23	0	-27.36	0.06	0	0.18	28.65	-0.18	28.48	-0.18	28.65	-0.41	28.65	-11.13	-0.06	-29.06	-0.06	-48.4	-0.06	-25.25	-0.06	-83.56	0.06
37.44	-3.34	-0.06	-23.2	-0.06	-33.52	-0.06	-28.48	-0.06	21.21	0	21.27	0.41	21.39	0.06	2.46	-26.78	-0.06	0	0.12	28.54	-0.18	0.23	-0.18	28.65	-0.35	28.71	-8.91	-0.06	-27.13	-0.18	-46.53	-0.06	-85.37	0	-52.21	0
37.472	-1.82	5.45	-21.62	-0.06	-30.76	-0.06	-26.37	-0.06	21.39	0.12	21.39	0.53	21.39	0.12	8.5	-24.55	0.12	0	0.18	28.65	-0.18	0	-0.18	28.65	-0.29	28.77	-7.09	0	-25.72	0	-40.61	-0.18	-58.77	0	-29.06	0
37.504	-0.94	13.18	-19.22	-0.06	-29.24	-0.06	-25.72	-0.06	4.1	0.06	21.39	0.41	21.39	0.18	15.7	-22.33	0	0	0.12	0.12	-0.18	0	-0.18	28.65	-0.35	28.48	-4.39	-0.06	-23.15	-0.06	-37.03	-0.06	-30.29	-0.06	-35.45	0.12
37.536	-0.47	18.99	-16.99	-0.18	-27.42	-0.06	-23.91	-0.06	0.06	-0.06	21.56	0.35	21.39	0.18	21.33	-20.57	0.06	0	0.18	0	-0.18	0	-0.18	28.48	-0.23	28.54	-2.46	0.06	-21.33	-0.06	-37.68	-0.06	-34.63	0	-42.95	-0.18
37.568	-0.23	21.62	-15.35	-0.06	-24.9	0	-21.68	-0.18	0	-0.06	21.33	0.29	21.33	0.06	21.45	-19.1	0	0	0.06	0	-0.06	0	-0.06	25.9	-0.35	28.3	-1.46	7.38	-19.22	0	-37.5	-0.18	-42.31	0	-40.43	-0.06
37.6	-0.18	21.5	-13.59	0	-22.85	-0.18	-19.34	-0.06	0	-0.06	21.39	0.23	21.39	0.29	21.39	-17.75	0.18	0	0.18	0	0	0	-0.18	0.18	-0.18	28.42	-1	14.88	-17.4	-0.18	-36.04	-0.12	-40.67	-0.06	-36.45	-0.18
37.632	-0.23	21.45	-12.31	-0.06	-20.51	0	-17.7	-0.18	0	-0.18	21.33	0.29	21.33	0.29	21.39	-15.35	0.06	0	0.12	0	-0.06	0	-0.06	0	-0.35	28.3	-0.53	22.79	-15.41	0	-34.63	0	-36.86	0	-32.93	-0.18
37.664	-0.35	21.45	-10.61	-0.06	-18.87	-0.06	-14.82	-0.06	0	0	21.56	0.12	21.45	0.29	21.27	-13.95	0	-42.31	0.23	0	-0.06	0	-0.18	0	-0.18	28.65	-0.06	28.89	-13.01	-0.18	-32.76	-0.18	-33.46	-0.06	-32.34	-0.06
37.696	-0.35	21.45	-8.91	-0.18	-16.76	-0.06	-12.77	-0.18	0	0	21.62	0.18	21.39	0.18	21.39	-12.25	0.12	-66.33	0.18	0	-0.18	0	-0.06	0	-0.18	28.48	0.12	28.65	-11.02	-0.06	-31	-0.18	-32.76	0	-32.4	-0.06
37.728	-0.29	21.45	-7.79	-0.06	-15.23	-0.06	-10.72	-0.06	0	0	21.33	0.06	21.39	0.18	21.39	-10.37	0	-43.07	0	0	0	0	-0.06	0	-0.18	28.59	0.12	28.24	-9.43	-0.06	-28.71	-0.06	-32.7	0	-30.53	-0.18
37.76	-0.47	21.45	-5.86	-0.06	-13.77	-0.06	-8.44	0	0	-0.06	21.39	0.06	21.45	0.29	21.39	-8.79	0.06	-28.65	0.06	0	-0.06	0	0	0	-0.18	28.42	0.23	28.65	-7.09	-0.06	-27.19	-0.06	-30.76	-0.18	-27.83	0
37.792	-0.29	21.5	-4.75	-0.18	-11.25	-0.06	-6.33	-0.06	0	-0.18	21.21	0.06	21.45	0.29	21.27	-6.21	-0.06	-31.29	0.12	0	-0.06	0	-0.06	0	-0.18	28.65	0.35	28.42	-5.04	0	-25.37	-0.18	-28.89	0	-26.37	0.06
37.824	-0.18	21.45	-3.11	-0.06	-10.14	-0.18	-3.98	0	0	-0.06	21.33	0.06	21.45	0.23	21.33	-4.63	0	-35.39	0.12	0	-0.06	0	0	0	-0.18	28.42	0.35	28.36	-2.7	0.06	-23.2	-0.18	-27.25	-0.06	-25.61	-0.06
37.856	-0.23	21.45	-2.05	0.94	-8.67	-0.06	-2.46	-0.06	0	-0.06	21.45	0	21.39	0.12	21.39	-3.46	-0.06	-34.63	0.12	0	-0.06	-35.51	-0.06	0	-0.18	28.71	0.18	28.71	-1.7	0	-21.33	-0.06	-25.61	-0.06	-23.91	-0.06
37.888	-0.29	21.45	-1.11	8.61	-7.62	-0.06	-1.41	-0.06	0	-0.06	21.33	-0.06	21.39	0.18	21.09	-2.52	-0.06	-30.7	0.12	0	-0.06	-71.78	-0.18	0	-0.18	28.48	0.35	28.48	-0.82	0	-18.93	-0.06	-24.2	-0.06	-22.38	0
37.92	-0.35	21.45	-0.53	14.18	-5.98	7.09	-0.94	0.06	0	-0.06	0.12	-0.06	21.15	0.18	21.33	-1.23	-0.18	-28.48	0.18	-50.98	-0.06	-49.92	-0.06	0	-0.18	28.42	0.29	28.42	-0.7	-0.06	-17.46	-0.06	-22.09	-0.06	-20.92	-0.18
37.952	-0.29	21.45	-0.29	19.92	-3.93	12.83	-0.23	-0.06	-74.42	-0.06	0	0	21.33	0.12	21.5	-1	-0.06	-26.66	0.06	-68.03	-0.18	-46	0	0	-0.06	28.42	0.35	28.48	-0.06	-0.06	-15.41	-0.06	-21.09	0	-18.87	0
37.984	-0.29	21.45	-0.18	21.5	-2.75	20.16	-0.06	-0.06	-57.42	-0.18	0	0	21.39	0.18	21.39	-0.47	0	-26.13	0.12	-45.41	-0.06	-43.3	0	0	-0.18	0.29	0.29	28.48	0.18	0.06	-13.07	-0.06	-18.87	-0.06	-17.93	0
38.016	-0.29	21.45	-0.23	21.5	-1.88	21.5	0.29	-0.06	-43.3	0.06	0	0.12	21.45	0.18	21.27	-0.18	5.68	-24.14	0.12	-44.59	0.06	-41.08	0	-63.75	-0.18	0.12	0.23	28.65	0.12	4.45	-11.13	-0.06	-17.29	-0.18	-15.53	-0.06
38.048	-0.29	21.45	-0.35	21.45	-1.05	21.45	0.35	0	-37.97	-0.06	0	0	21.56	0	21.39	-0.18	11.48	-21.68	0.23	-43.24	0	-40.08	-0.18	-64.46	-0.18	0	0.06	28.59	0.29	12.54	-9.14	1.46	-15.7	-0.18	-13.95	0
38.08	-0.23	21.5	-0.23	21.45	-0.53	21.45	0.47	-0.06	-33.22	-0.06	0	0	0.53	0	21.39	-0.06	17.05	-20.57	0.12	-41.08	0	-38.44	-0.06	-45.82	0	0	0.12	28.59	0.47	20.27	-7.38	11.19	-14.06	4.39	-12.19	-0.06
38.112	-0.23	21.45	-0.35	21.45	-0.18	21.45	0.47	-0.06	-32.52	-0.06	0	-0.06	0.06	-0.06	21.33	0.06	21.62	-18.28	0.06	-39.61	-0.06	-35.98	0	-46.29	-0.06	0	0.12	28.3	0.41	29.01	-5.04	18.75	-12.6	12.66	-10.55	4.98
38.144	-0.18	21.45	-0.41	21.45	-0.06	21.45	0.59	0	-32.93	0	0	-0.06	0	-0.06	21.33	0	21.45	-16.64	0.12	-36.74	-0.06	-33.75	0.06	-43.48	0	0	0.12	28.65	0.35	28.65	-2.7	29.01	-10.37	22.97	-8.67	15.65
38.176	-0.18	21.39	-0.35	21.5	-0.12	21.45	0.53	-0.06	-32.17	-0.06	0	-0.06	0	-0.06	21.33	0.23	21.39	-15.06	0.06	-35.98	0.06	-32.93	0.06	-41.31	-0.06	0	0.06	28.48	0.35	28.48	-1.82	28.48	-8.67	28.95	-7.15	23.38
38.208	-0.18	21.45	-0.23	21.39	-0.35	21.39	0.47	0	-30	-0.18	0	-0.06	0	0	21.33	0.06	21.45	-13.36	0.18	-33.81	0.06	-30.7	0	-39.67	-0.06	0	0	28.48	0.23	28.48	-0.82	28.71	-6.91	28.48	-5.51	28.95
38.24	-0.18	21.45	-0.18	21.45	-0.47	21.45	0.53	-0.06	-27.95	0	0	-0.06	0	-0.06	21.39	0.12	21.39	-11.89	0.18	-31.64	0.06	-28.77	0	-37.56	0	0	0.06	28.59	0.29	28.48	-0.64	28.48	-5.74	28.65	-3.87	28.59
38.272	-0.18	21.45	-0.18	21.39	-0.29	21.5	0.59	2.05	-24.9	-0.06	0	-0.06	0	-0.06	21.33	0.23	21.33	-9.79	0.06	-29.77	0	-26.25	0	-36.68	-0.18	0	0	28.48	0.23	28.48	-0.06	28.48	-3.75	28.48	-2.23	28.65
38.304	-0.18	21.45	-0.23	21.39	-0.29	21.39	0.47	9.38	-22.85	-0.06	0	0.06	0	-0.06	21.33	0.23	21.33	-7.85	0.06	-27.31	0	-23.56	-0.06	-34.28	-0.06	0	0	28.65	0.06	28.65	0.12	28.42	-2.29	28.59	-1.64	28.65
38.336	-0.18	19.69	-0.29	21.45	-0.29	21.39	0.53	14.53	-21.15	-0.06	-42.13	-0.06	0	-0.06	0.23	0.35	21.39	-5.98	2.05	-25.43	0	-21.97	0	-31.47	-0.06	0	0	28.36	0.06	28.59	0	28.65	-1.46	28.65	-0.94	28.48
38.368	-0.18	0.12	-0.29	21.45	-0.23	21.45	0.47	20.39	-19.1	-0.06	-65.74	0	0	-0.18	0.06	0.23	21.45	-4.86	7.09	-23.32	0	-19.81	-0.06	-29.47	-0.06	0	0.06	28.42	0.06	28.54	0.29	28.59	-1	28.54	-0.53	28.65
38.4	-0.06	0	-0.29	21.39	-0.29	21.39	0.41	21.45	-17.4	0	-47.52	0	0	-0.06	0	0.23	21.39	-3.22	12.89	-21.27	0.06	-17.93	0.06	-27.25	-0.06	0	0	28.48	-0.06	28.65	0.35	28.3	-0.7	28.42	-0.47	28.59
38.432	0	0	-0.23	21.5	-0.23	21.39	0.35	21.39	-14.94	0	-38.67	-0.06	0	0	0	0.35	21.21	-2.05	18.34	-19.34	0	-15.47	0.06	-26.31	-0.06	-85.96	0.06	28.42	0.18	28.36	0.35	28.3	-0.47	28.42	-0.23	28.65
38.464	-0.06	0	-0.18	21.39	-0.18	21.39	0.23	21.39	-12.95	-0.06	-33.46	-0.18	0	-0.06	0	0.29	21.39	-1.17	21.68	-17.64	0	-14.3	0.06	-23.03	-0.06	-59.24	0	0.29	0.06	28.42	0.47	28.59	-0.18	28.48	-0.06	28.83
38.496	-0.18	0	-0.18	21.45	-0.29	21.39	0.35	21.39	-10.66	0	-32.05	-0.18	-6.91	-0.06	0	0.18	21.33	-0.82	21.39	-15.41	0.06	-13.36	-0.06	-21.33	-0.06	-48.75	-0.18	0.06	0.12	28.54	0.35	28.48	-0.18	28.42	0	28.59
38.528	-0.06	0	-0.18	21.45	-0.29	21.45	0.35	21.39	-8.79	-0.06	-32.58	-0.06	-48.4	-0.06	0	0.29	21.5	-0.18	21.39	-13.95	5.74	-11.54	0	-19.69	0	-44.59	-0.18	0	0	28.48	0.29	28.48	0	28.65	0	28.59
38.56	-0.06	0	-0.06	21.45	-0.18	21.45	0.12	21.39	-6.45	0	-32.4	-0.06	-43.01	-0.06	0	0.12	21.15	-0.29	21.39	-12.48	13.71	-10.55	1.17	-17.4	0	-39.55	0	0	0	28.59	0.41	28.36	0.06	28.42	0.12	28.36
38.592	-0.06	0	-0.18	21.45	-0.18	21.45	0.18	21.39	-3.93	-0.06	-30.24	-0.06	-29.24	-0.06	0	0.18	21.39	-0.06	21.39	-11.48	23.91	-8.38	11.43	-15.94	0	-37.21	-0.06	0	0	28.42	0.23	28.42	0.06	28.48	0.23	28.42
38.624	-0.06	0	-0.18	21.45	-0.18	21.39	0.12	21.39	-2.11	0	-27.83	-0.06	-25.72	-0.06	0	0.23	21.33	0	21.33	-9.32	28.77	-7.15	21.39	-14.47	0	-37.79	0	0	-0.06	28.71	0.18	28.42	0.06	28.54	0.23	28.65
38.656	-0.18	0	-0.18	21.45	-0.18	21.5	0	21.39	-1.17	0	-26.31	-0.23	-27.01	-0.06	0	0.18	21.45	0.12	21.39	-8.2	28.59	-5.92	29.06	-12.6	-0.06	-37.85	-0.06	0	0	29.01	0.12	28.59	0.18	28.3	0.29	28.48
38.688	-0.06	0	-0.06	21.45	-0.18	21.45	0.18	21.27	-1	6.27	-24.43	-0.18	-26.31	-0.18	0	0.12	21.45	0.18	21.33	-6.91	28.48	-4.63	28.48	-11.13	0	-36.27	-0.18	0	-0.06	28.65	0.23	28.65	0.12	28.54	0.29	28.89
38.72	-0.06	0	-0.18	21.39	-0.18	21.45	0	21.39	-0.41	12.07	-22.38	-0.18	-25.02	0	0	0.23	21.39	0.12	21.39	-5.98	28.59	-4.22	28.42	-9.84	0	-34.28	0	0	-0.06	28.65	0.06	28.48	0	28.18	0.18	28.42
38.752	-0.06	0	-0.18	10.37	-0.18	21.45	0.06	21.45	0.29	17.64	-19.63	-0.06	-21.68	-0.06	-0.76	0.18	21.39	0.18	21.39	-4.86	28.59	-3.16	28.59	-8.61	0	-31.7	-0.06	0	0	28.65	0.18	28.54	0	28.07	0.23	28.48
38.784	-0.06	-38.79	-0.06	0.06	-0.06	4.28	0	21.39	0.18	21.5	-17.64	-0.18	-19.45	0	-73.42	0.18	21.33	0.06	21.33	-3.75	28.3	-2.29	28.42	-6.91	0	-29.77	-0.06	0	0	28.54	0	28.36	0.06	28.36	0.23	28.65
38.816	-0.06	-55.14	-0.06	0	-0.06	0.12	0	21.39	0.35	21.39	-15.53	-0.18	-18.16	-0.06	-50.57	0.12	21.39	0.18	21.33	-2.99	28.48	-1.7	28.3	-5.68	-0.06	-28.24	0	0	0	28.3	0	28.89	0.06	28.48	0.23	28.48
38.848	-0.06	-41.9	-0.06	0	-0.18	0	0	21.39	0.23	21.39	-13.89	-0.18	-16.47	-0.06	-30.53	0.12	21.39	0.29	21.45	-2.52	28.36	-1.46	28.48	-4.69	-0.06	-26.31	-0.06	0.06	0	28.59	0	28.13	0	28.48	0.23	28.48
38.88	-0.18	-40.2	-0.18	0	-0.18	0	0.06	21.39	0.47	21.39	-11.72	-0.06	-14.82	0.06	-28.77	-0.06	21.39	0.23	21.39	-1.7	28.48	-1	28.36	-3.75	0.06	-24.61	-0.18	-54.32	0	28.65	0.06	28.42	0	28.42	0.12	28.48
38.912	-0.06	-37.68	-0.06	0	-0.06	0	-0.06	21.39	0.35	21.39	-9.14	0	-13.01	-0.06	-34.28	0.12	0.18	0.18	21.39	-1.23	28.13	-0.64	28.95	-2.99	-0.06	-22.79	-0.06	-80.16	0	0.23	-0.06	28.36	0.06	28.48	0.06	28.48
38.944	-0.06	-34.51	-0.18	0	-0.06	0	0.06	21.39	0.41	21.39	-6.86	-0.06	-10.61	0.06	-34.75	0.12	0	0.18	21.39	-1	28.83	-0.59	28.54	-1.99	0	-20.33	-0.06	-52.21	0.06	0.06	-0.06	0.23	0.06	28.42	0.18	28.48
38.976	-0.06	-32.46	-0.06	0	-0.06	0	0	21.27	0.53	21.33	-4.8	-0.06	-8.67	0	-31.88	0.06	0	0.29	21.39	-0.94	28.59	-0.35	28.36	-1.7	0	-18.69	0	-48.46	0	0	0.06	0.12	0	0.23	0.12	28.48
39.008	-0.06	-31.52	-0.06	0	-0.06	0	0	21.39	0.47	21.33	-2.99	-0.06	-6.86	-0.18	-28.95	0.12	0	0.29	21.21	-0.53	28.18	-0.29	28.42	-1.29	2.64	-16.76	0	-41.84	-0.18	0.06	0	0	-0.06	0.06	0.12	0.29
39.04	-0.06	-29.24	-0.06	0	-0.06	0	-0.06	21.39	0.47	21.39	-1.7	-0.06	-5.51	0	-27.19	0.18	0	0.23	21.33	-0.53	28.59	-0.35	28.59	-0.82	10.72	-14.94	0	-36.62	-0.06	0	0	0.06	0.06	0	0.12	0.06
39.072	-0.06	-27.72	0	0	-0.18	0	0.06	21.33	0.35	21.21	-0.7	5.39	-3.75	-0.06	-26.31	0.06	0	0.18	21.27	-0.41	28.65	-0.23	28.54	-0.64	18.11	-13.01	0	-37.44	-0.06	0	-0.06	0	0.06	0.06	0	0
39.104	-0.06	-24.43	-0.06	0	0	0	0	21.39	0.29	21.33	-0.59	13.18	-2.23	0	-24.32	0.06	0	0.23	21.33	-0.35	28.71	-0.23	28.65	-0.35	28.65	-10.31	-0.18	-38.2	-0.18	0	-0.06	0	0	0	0	0
39.136	-0.06	-23.03	-0.18	0	-0.06	0	-0.06	21.39	0.23	21.39	0.12	18.75	-1.17	0.18	-22.33	0	0	0.29	21.15	-0.41	28.59	-0.23	28.3	-0.29	28.48	-8.14	-0.06	-37.15	0	0	0	0	0	0	0	0
39.168	-0.06	-20.63	-0.18	-1.05	-0.18	0	0	3.52	0.18	21.45	0.29	21.5	-0.82	7.5	-20.51	0	0	0.12	21.39	-0.35	28.59	-0.35	28.36	-0.29	28.59	-5.74	-0.18	-35.22	-0.18	0	0.06	0	-0.18	0	0	0
39.2	-0.18	-18.69	-0.06	-58.6	-0.06	0.06	-0.06	0.12	0.06	21.39	0.18	21.39	-0.76	13.18	-19.63	0	0	0.18	21.21	-0.29	28.71	-0.18	28.3	-0.29	28.48	-3.93	0	-32.93	-0.18	0	-0.06	0	-0.06	0	0	0
39.232	0	-16.88	-0.06	-51.92	-0.06	-37.74	-0.06	0	0.18	21.39	0.35	21.39	-0.41	18.63	-17.75	0	0	0.12	21.33	-0.29	28.42	-0.23	28.48	-0.29	28.65	-2.4	0	-30.7	0	0	-0.06	0	-0.06	0	-0.06	0
39.264	-0.06	-14.77	-0.06	-39.85	-0.06	-51.39	-0.06	0.06	0.18	21.33	0.41	21.33	-0.06	21.62	-15.47	0.06	0	0.18	0.12	-0.23	28.65	-0.18	28.13	-0.23	28.59	-1.29	0.06	-29.12	-0.06	0	-0.06	0	0.06	0	0.06	0
39.296	-0.18	-13.24	-0.06	-38.56	-0.06	-40.31	-0.06	0	0.06	21.45	0.41	21.21	0	21.33	-14	0.06	0	0.29	0	-0.29	28.59	-0.18	28.3	-0.18	28.54	-0.7	-0.06	-28.13	-0.18	0	-0.18	0	-0.06	0	0.06	0
39.328	-0.06	-12.01	-0.06	-37.15	-0.06	-39.61	-0.18	0	0.12	21.45	0.53	21.39	0.12	21.39	-12.07	0	-35.51	0.18	0	-0.18	28.36	-0.18	28.48	-0.29	28.48	-0.18	-0.18	-25.78	0.12	-16.99	0	0	-0.06	0	0	0
39.36	-0.06	-10.84	-0.06	-34.92	-0.06	-37.56	-0.06	0	0.06	21.39	0.41	21.27	-0.06	21.39	-10.61	-0.06	-67.15	0.06	0	-0.35	28.42	-0.23	28.59	-0.23	28.48	-0.18	-0.06	-23.56	-0.23	-92.05	-0.06	-5.74	0	0	0	0
39.392	4.8	-9.08	-0.06	-32.93	-0.06	-34.75	-0.06	0	0.06	21.45	0.41	21.33	0.29	21.33	-9.02	0	-45.7	0.18	0	-0.29	28.54	-0.18	28.48	-0.23	28.3	0.06	-0.06	-21.56	0.12	-52.74	-0.06	-87.43	-0.06	-23.15	-0.06	0
39.424	12.66	-7.09	-0.06	-30.53	-0.06	-32.29	-0.06	0	0	21.45	0.41	21.33	0.29	21.39	-6.39	0	-27.77	0.23	0	-0.29	0.29	-0.18	28.42	-0.23	28.48	0.12	8.44	-19.86	-0.06	-48.05	0	-56.37	-0.18	-78.69	-0.06	-53.44
39.456	18.05	-5.45	-0.18	-28.24	-0.06	-30.29	-0.06	0	-0.06	21.39	0.47	21.15	0.35	21.39	-4.8	-0.06	-31.99	0.23	0	-0.29	0	-0.06	0.23	-0.18	28.42	0.12	15.65	-17.87	0	-42.72	-0.06	-34.34	-0.18	-51.97	-0.06	-77.46
39.488	21.74	-4.28	-0.06	-26.02	-0.06	-28.83	0	0	0	21.21	0.41	21.33	0.35	21.27	-2.99	-0.06	-35.39	0.18	0	-0.18	0	-0.18	0.12	-0.23	28.36	0.35	23.38	-15.29	-0.06	-37.44	-0.06	-34.22	-0.18	-29.71	0	-48.87
39.52	21.5	-2.93	-0.06	-23.85	-0.06	-26.72	-0.06	0	0	21.39	0.29	21.39	0.29	21.33	-2.11	-0.06	-34.28	0.18	0	-0.29	0	-0.18	0	-0.29	28.65	0.29	29.01	-13.18	-0.06	-37.15	-0.06	-43.3	-0.18	-32.05	0	-30.47
39.552	21.45	-2.05	-0.06	-21.68	0	-24.79	-0.23	0	-0.06	21.39	0.23	21.39	0.41	21.39	-1.64	0	-31.29	0.12	0	-0.23	0	-0.06	0.06	-0.23	28.36	0.23	28.65	-11.66	-0.18	-38.79	-0.06	-43.48	-0.06	-42.36	-0.06	-33.69
39.584	21.45	-0.94	-0.06	-19.34	-0.18	-21.91	-0.18	-4.34	-0.06	0.12	0.18	21.33	0.35	21.39	-0.76	-0.06	-27.83	0.23	0	-0.18	0	-0.18	0	-0.18	27.95	0.41	28.36	-9.61	0	-37.21	-0.06	-37.79	-0.18	-39.85	-0.06	-42.95
39.616	21.39	-0.35	-0.06	-17.99	-0.18	-19.98	-0.18	-76.35	0.06	0	0.18	21.33	0.29	21.39	-0.59	-0.06	-27.42	0.12	0	-0.18	0	-0.06	0	-0.23	27.89	0.35	28.48	-7.62	-0.06	-36.04	0	-34.92	-0.06	-36.33	-0.18	-40.2
39.648	21.45	-0.23	-0.06	-15.7	-0.06	-18.16	-0.18	-55.72	-0.06	0	0.18	21.39	0.23	21.21	-0.18	0	-26.43	0.12	0	-0.18	0	-0.06	0.06	-0.18	28.71	0.29	28.54	-4.8	0	-33.46	-0.18	-34.28	0	-33.22	0	-35.86
39.68	21.45	-0.18	-0.06	-14.71	-0.06	-16	-0.18	-43.07	-0.06	0	0.12	21.21	0.29	21.27	-0.18	-0.06	-23.67	0.18	-48.52	-0.06	0	-0.18	0	-0.18	28.42	0.35	28.42	-3.11	-0.06	-31.29	-0.18	-33.75	-0.06	-32.76	-0.18	-33.4
39.712	21.45	-0.18	-0.06	-12.95	0	-14.82	-0.06	-38.85	-0.06	0	0.06	21.33	0.29	21.39	0	0.06	-21.56	0.12	-61.23	-0.18	0	0	0	-0.18	28.65	0.18	28.48	-1.7	5.68	-29.12	-0.06	-32.46	-0.06	-32.46	0	-32.99
39.744	21.45	-0.29	-0.06	-11.07	-0.06	-12.6	-0.06	-32.58	-0.06	0	0.12	21.45	0.23	21.33	-0.06	-0.06	-20.1	0.18	-33.4	-0.18	0	-0.06	0	-0.18	28.83	0.23	28.42	-1.23	16.17	-27.83	0	-28.89	-0.06	-30.24	-0.18	-32.93
39.776	21.45	-0.47	3.75	-9.32	0	-11.48	-0.18	-32.23	0	0	0	21.21	0.29	21.39	0.12	-0.06	-18.69	0.12	-27.31	-0.06	0	-0.06	0	-0.18	28.18	0.23	28.48	-0.7	23.79	-25.9	0.06	-27.54	-0.06	-28.3	0	-30.53
39.808	21.45	-0.35	9.84	-8.2	-0.06	-9.79	-0.18	-32.76	0	0	0.06	21.33	0.23	21.39	0.12	2.23	-17.05	0.06	-32.99	-0.06	0.06	-0.06	0	-0.18	28.54	0.12	28.36	-0.18	28.95	-24.08	-0.06	-26.08	-0.18	-26.72	0	-27.95
39.84	21.45	-0.18	15.35	-6.68	-0.06	-8.73	0	-31.47	0	0	0.12	21.04	0.18	21.21	0.06	7.62	-14.94	0.06	-35.74	-0.18	-44.36	0	0	-0.06	28.42	0.12	28.65	-0.06	28.65	-22.38	0	-24.08	-0.06	-25.9	-0.06	-26.78
39.872	21.45	-0.23	20.92	-5.04	-0.06	-7.09	-0.06	-30.35	0	0	-0.06	21.33	0.23	21.33	0.18	14.82	-13.83	0.06	-33.69	-0.06	-67.15	-0.06	-1	-0.18	28.36	0.23	28.89	0	28.48	-19.75	-0.06	-22.21	0	-24.43	-0.18	-26.13
39.904	21.45	-0.18	21.5	-3.22	-0.06	-5.1	-0.06	-27.13	0	0	0	21.39	0	21.39	0.23	20.63	-11.48	0.12	-28.59	0	-48.05	0	-75.82	-0.06	0.29	0.18	28.59	0.29	29.01	-18.16	-0.06	-19.81	-0.18	-22.15	0	-23.91
39.936	21.39	-0.23	21.5	-2.17	5.04	-4.04	-0.06	-25.2	-0.06	0	-0.06	19.45	0.06	21.56	0.18	21.39	-9.84	0.06	-27.54	-0.06	-45.59	-0.06	-51.92	-0.06	0.12	0.06	28.36	0.23	28.59	-15.7	-0.06	-18.4	0	-20.68	0	-22.09
39.968	21.45	-0.23	21.45	-1.46	11.02	-2.64	-0.18	-23.2	0	0	0.06	0.12	0.12	21.33	0.12	21.33	-8.03	0.06	-26.9	-0.18	-44.36	0	-45.88	-0.06	0	0	28.65	0.29	28.59	-14.06	-0.06	-16.58	-0.12	-18.87	-0.06	-20.68
40	21.45	-0.23	21.5	-0.76	16.41	-1.46	4.51	-21.09	0	-45.06	0.06	0	0.12	21.39	0.18	21.33	-5.92	0	-26.31	-0.06	-41.37	-0.18	-45.06	-0.06	0.06	0	28.48	0.35	28.54	-12.07	-0.06	-15.18	-0.06	-18.05	-0.06	-19.04
40.032	21.45	-0.23	21.45	-0.23	21.74	-1	10.55	-19.1	-0.06	-67.74	-0.06	0	0.06	19.98	0.18	21.39	-4.8	0	-23.67	-0.06	-39.44	0	-42.78	-0.06	0	0	28.65	0.35	28.65	-9.61	6.27	-13.71	0	-16.06	-0.18	-17.7
40.064	21.45	-0.23	21.45	-0.18	21.5	-0.41	17.81	-16.7	0	-43.83	-0.06	0	0.06	0.06	0.18	21.33	-2.99	0	-20.92	0	-37.97	0.06	-41.13	-0.18	0	0.06	28.42	0.29	28.48	-7.56	16.7	-11.6	0.06	-13.83	5.04	-15.29
40.096	21.45	-0.23	21.45	-0.18	21.45	-0.18	21.56	-14.82	-0.06	-38.32	-0.06	0	0.06	0	0.18	21.33	-2.46	0.06	-20.22	0	-35.92	-0.06	-38.32	0	0	0.06	28.42	0.29	28.48	-5.33	24.32	-9.84	4.8	-12.25	13.18	-13.71
40.128	21.45	-0.18	21.45	-0.18	21.45	-0.18	21.39	-12.77	0	-33.69	-0.06	0	-0.06	0	0	21.21	-0.94	0.06	-18.46	-0.06	-34.69	-0.06	-36.74	0	0	0	28.48	0.23	28.65	-3.75	28.77	-8.14	13.13	-10.37	20.74	-11.84
40.16	21.45	-0.18	21.5	-0.41	21.45	-0.35	21.39	-10.61	0	-31.99	-0.06	0	0	0	0.06	21.39	-0.7	0.06	-16.52	0	-32.93	-0.06	-34.69	-0.06	0	0.06	28.65	0.18	28.54	-2.11	28.54	-6.68	20.51	-9.2	28.89	-10.49
40.192	21.45	-0.18	21.45	-0.35	21.5	-0.35	21.39	-8.56	-0.06	-32.52	0.06	0	0	0	0.23	21.39	-0.53	0.06	-14.82	0	-29.77	-0.06	-33.52	0	0	0	28.42	0.23	28.83	-1	28.48	-4.75	28.77	-7.27	28.59	-9.02
40.224	21.45	-0.18	21.39	-0.29	21.45	-0.41	21.39	-5.68	-0.06	-32.29	0.06	0	0.06	0	0.12	21.27	-0.18	0.06	-12.25	-0.06	-28.18	-0.06	-30.76	0	0	-0.18	28.42	0.12	28.48	-0.64	28.48	-3.16	28.59	-5.33	28.48	-6.8
40.256	21.45	-0.06	21.39	-0.35	21.45	-0.35	21.39	-3.4	-0.06	-30.47	0	0	-0.06	0	0	21.21	-0.18	-0.06	-11.13	0	-25.9	0.06	-28.65	0	0	0	28.65	0.18	28.42	-0.23	28.54	-2.23	28.65	-3.98	28.48	-5.1
40.288	0.12	-0.06	21.45	-0.35	21.45	-0.29	21.39	-2.05	0.12	-28.59	0.12	0	0	0	0.18	21.33	-0.06	0.06	-9.32	-0.06	-24.26	-0.06	-26.6	0	0	-0.18	28.59	0.12	28.54	0.06	28.54	-1.46	28.59	-2.52	28.42	-3.52
40.32	0	-0.18	21.45	-0.29	21.45	-0.35	21.39	-1.35	-0.18	-26.13	-0.06	0	0.12	0	0.12	21.33	0	0	-7.68	-0.06	-22.38	0	-25.25	0	-0.29	-0.06	0.23	0.12	28.48	0.18	28.42	-0.94	28.36	-2.05	28.59	-2.46
40.352	0	-0.18	21.45	-0.23	21.5	-0.18	21.39	-0.47	0.06	-24.08	0.06	0	-0.06	0	0.06	21.33	0.12	5.39	-5.68	0.06	-19.28	0	-22.79	0	-61.23	-0.18	0	0	28.48	0.35	28.59	-0.64	28.59	-1.11	28.48	-1.41
40.384	0	-0.18	21.5	-0.23	21.45	-0.35	21.39	-0.18	-0.06	-21.33	-0.06	-58.89	0	0	0.06	21.33	0.12	11.37	-3.93	0.06	-17.99	-0.06	-20.22	0	-54.44	-0.18	0	0.18	28.48	0.35	28.83	-0.23	28.59	-0.64	28.36	-1
40.416	0	0	21.39	-0.29	21.39	-0.18	21.39	0.06	-0.06	-19.63	-0.06	-61.06	0.06	0	0.18	21.45	0	16.82	-2.7	0	-15.7	-0.06	-18.63	-0.06	-44.3	0	0	0.06	28.59	0.53	28.48	0	28.42	-0.35	28.65	-0.53
40.448	0	-0.18	21.39	-0.29	21.5	-0.29	21.33	0.18	0	-17.52	-0.06	-44.12	-0.06	0.06	0.06	21.39	0.12	21.62	-2.11	0.06	-14.82	-0.06	-16.47	-0.06	-42.95	-0.06	0	-0.06	28.42	0.53	28.42	-0.06	28.48	-0.18	28.42	-0.35
40.48	0	-0.18	21.45	-0.29	21.45	-0.29	21.39	0.12	0.06	-15.18	-0.06	-39.32	0	-57.66	0.06	21.33	0.18	21.39	-1	0	-13.48	-0.06	-14.94	0	-39.44	-0.18	0	-0.06	28.65	0.29	28.3	0	28.59	-0.18	28.48	-0.18
40.512	0	-0.06	21.45	-0.23	21.5	-0.23	21.39	0.18	0	-13.54	-0.18	-34.63	-0.06	-62.35	0.06	21.33	0.12	21.27	-0.64	0.06	-11.31	0	-13.77	0	-36.86	-0.06	0	0.06	28.48	0.35	28.48	0.12	28.65	-0.06	28.48	0
40.544	0	-0.06	21.39	-0.29	21.45	-0.35	21.39	0.29	-0.06	-10.96	-0.06	-32.4	0.06	-32.81	0.06	21.45	0.23	21.39	-0.35	-0.06	-10.25	5.98	-11.72	-0.06	-33.75	-0.06	0	-0.06	28.42	0.29	28.36	0.06	28.59	0	28.65	0.06
40.576	0	-0.06	21.45	-0.29	21.45	-0.18	21.33	0.35	-0.18	-8.73	-0.06	-32.64	0	-27.83	-0.06	21.33	0.06	21.45	-0.23	0.06	-9.02	13.95	-10.14	0	-32.34	-0.06	0	0.06	28.48	0.35	28.48	0.12	28.48	0	28.59	0.06
40.608	0	-0.18	21.39	-0.18	21.45	-0.18	21.39	0.35	-0.06	-6.91	-0.06	-31.99	0.06	-33.63	-0.06	21.45	0.23	21.39	0.06	8.38	-7.62	21.68	-9.2	-0.06	-31.76	-0.06	0	0	0.23	0.29	28.65	0.12	28.65	0.06	28.24	0.23
40.64	0	-0.06	21.45	-0.18	21.39	-0.23	21.39	0.41	5.68	-4.69	-0.06	-30.53	-0.06	-35.39	0.06	21.39	0.23	21.39	-0.06	15.65	-5.92	29.18	-7.85	0.06	-30.06	-0.06	0	0	0	0.18	28.48	0.12	28.65	0.06	28.59	0.12
40.672	0	-0.06	0.23	-0.23	21.5	-0.18	21.33	0.35	13.42	-2.81	-0.06	-28.48	0.06	-33.52	0.06	21.21	0.12	21.45	-0.06	23.09	-4.69	28.48	-6.8	-0.06	-28.01	0	0	0	0	0.18	28.48	0.12	28.59	0.06	28.59	0.18
40.704	-38.97	-0.06	0.06	-0.23	21.45	-0.23	21.39	0.47	19.1	-1.46	-0.06	-25.84	-0.06	-29.36	0	0.59	0.12	21.27	0.12	28.77	-4.16	28.54	-5.22	9.02	-25.43	-0.06	0	0	0	0.12	28.54	0.12	28.48	0.18	28.48	0.18
40.736	-57.37	-0.06	0	-0.18	21.39	-0.18	21.33	0.29	21.56	-0.94	-0.06	-23.5	-0.06	-27.77	0.06	0.06	0.12	21.39	0.06	28.42	-3.46	28.42	-4.39	16	-23.2	-0.18	-57.25	0	0	0.06	28.42	0.12	28.24	0.12	28.83	0.18
40.768	-41.49	-0.06	0.06	-0.18	21.5	-0.18	21.33	0.23	21.5	-0.35	-0.06	-21.74	-0.06	-26.49	0.06	0	0.18	21.33	0.18	28.83	-2.75	28.48	-3.34	23.91	-21.62	-0.06	-75.47	0	0	0	28.48	-0.06	28.48	0.12	28.3	0.23
40.8	-39.85	-0.06	0	-0.18	21.45	-0.18	21.39	0.29	21.39	0	-0.06	-19.63	-0.06	-25.37	-0.06	0	0.12	21.27	0.06	28.54	-2.11	28.42	-2.64	28.83	-19.81	0	-52.15	-0.06	0	0.12	28.24	0.12	28.42	0.06	28.48	0.23
40.832	-38.38	-0.06	0	-0.06	0.12	-0.18	21.39	0.23	21.33	0.12	0.06	-17.75	-0.06	-23.44	0	0	0.18	21.33	0.29	28.65	-1.46	28.65	-2.17	28.71	-17.93	0	-47.76	0	0	0	28.42	0.12	28.3	0.12	28.42	0.23
40.864	-34.98	-0.06	0.06	-0.06	0	-0.06	21.39	0.18	21.39	0.29	-0.06	-15.29	0	-21.09	0.06	0	0.18	21.45	0.23	28.48	-1.41	28.65	-1.41	28.3	-15.53	-0.06	-40.9	0	0	0	28.59	-0.06	28.24	0.12	28.48	0.23
40.896	-33.52	-0.06	0	-0.18	0	-0.18	0.12	0.18	21.39	0.23	-0.06	-13.54	-0.06	-20.1	0	0	0.23	21.15	0.23	28.71	-0.82	28.54	-1	28.54	-13.01	-0.06	-36.74	0	0	0	28.42	0	28.48	0.12	28.48	0.12
40.928	-31	0	0	-0.18	0	-0.18	0	0.18	21.39	0.47	-0.06	-10.78	-0.06	-17.99	0	0	0.18	21.27	0.18	28.71	-0.7	28.59	-0.59	28.77	-11.31	-0.06	-37.44	-0.06	0	0	0.18	0	28.42	0.06	28.42	0.18
40.96	-29.83	-0.06	0	-0.06	0	-0.06	0	0.12	21.21	0.53	-0.18	-8.91	-0.06	-16.11	0	0	0.06	21.15	0.18	28.59	-0.53	28.36	-0.41	28.42	-9.38	-0.06	-37.74	-0.06	0	0.06	0.06	-0.06	28.65	0.12	0.29	0.18
40.992	-28.24	-0.06	0	-0.06	0	-0.06	0	0.18	21.45	0.41	-0.06	-6.8	0	-14.36	0	0	0.18	21.33	0.29	28.3	-0.35	28.48	-0.47	28.54	-7.56	-0.06	-37.21	-0.06	0	0	0	-0.18	0.29	0.12	0.06	0.12
41.024	-24.43	-0.06	0	-0.18	0	-0.18	0	0.18	21.39	0.59	5.39	-4.34	-0.06	-12.36	-0.06	0	0.06	21.39	0.18	28.54	-0.29	28.54	-0.35	28.42	-5.33	-0.06	-34.63	0	-61.06	0	0	0	0.06	0.18	0	0.18
41.056	-22.68	0	0	-0.06	0	-0.18	0	0.12	21.39	0.53	11.19	-2.46	-0.06	-10.25	0	0	0.12	21.39	0.18	28.3	-0.29	28.54	-0.29	28.42	-3.22	0	-32.99	0	-74.18	0	0	-0.18	0	0.12	0.06	0.06
41.088	-20.86	0	-6.68	-0.06	0	-0.06	0	0	21.39	0.53	16.64	-1.64	0	-8.91	-0.06	0	0.06	21.33	0.18	28.48	-0.29	28.83	-0.29	28.59	-2.23	-0.18	-30.7	0	-51.39	0.12	0	-0.23	0.06	0.12	0	0.12
41.12	-18.87	-0.06	-63.46	-0.06	0	-0.06	0	0.06	21.39	0.47	21.74	-1	-0.06	-7.32	-0.06	0	0.18	21.39	0.23	28.36	-0.23	28.59	-0.29	28.48	-1.23	9.49	-29.36	0	-47.35	-0.06	0	-0.06	0	0	0	0
41.152	-16.52	0	-49.4	-0.06	0	-0.06	0	0.06	21.39	0.41	21.45	-0.23	-0.06	-5.39	0	-72.83	0.12	21.33	0.29	28.71	-0.35	28.77	-0.23	28.59	-0.76	16.76	-27.54	0	-42.36	-0.18	0	0	0	0.23	0	0.18
41.184	-14.77	0	-40.31	-0.06	0	-0.06	0	-0.06	21.39	0.35	21.39	-0.06	2.75	-3.52	-0.06	-52.33	0.12	21.39	0.23	28.59	-0.18	28.71	-0.18	28.48	-0.23	27.07	-25.14	0	-37.21	0	0	-0.18	0.06	0.23	0	0.06
41.216	-13.07	-0.06	-38.61	-0.06	0	-0.06	0	-0.06	21.45	0.23	21.39	0.18	8.97	-2.46	0	-33.52	0.12	21.39	0.18	28.59	-0.18	28.83	-0.23	28.54	0	28.77	-23.67	0	-37.74	-0.06	0	-0.06	0	0.12	0	0.06
41.248	-12.01	-0.06	-36.51	-0.18	-25.08	-0.06	0	-0.06	21.39	0.18	21.45	0.35	14.18	-1.7	-0.06	-28.54	0.06	0.12	0.12	28.42	-0.23	28.65	-0.18	28.95	0.23	28.48	-21.56	-0.18	-38.2	-0.06	0	-0.06	0	0	0	0.12
41.28	-10.61	-0.06	-33.87	-0.06	-62.64	-0.18	0	-0.06	21.45	0.35	21.39	0.35	19.81	-1.11	0	-33.87	0.18	0	0.18	28.48	-0.23	28.48	-0.18	28.3	0.29	28.42	-19.63	-0.06	-36.86	-0.06	0	-0.18	0	0.12	0	0.06
41.312	-9.02	0	-32.05	-0.06	-42.6	-0.06	-50.57	-0.06	21.45	0.18	21.39	0.35	21.39	-0.47	0	-35.22	0.18	0	0.12	28.42	-0.23	28.54	-0.18	28.77	0.29	28.59	-17.4	0	-35.22	-0.06	0	-0.06	0	0	0	0.06
41.344	-6.97	-0.06	-29.94	-0.18	-40.14	-0.06	-66.92	-0.06	21.39	0.12	21.39	0.35	21.33	-0.23	-0.06	-32.34	0	0	0.18	28.48	-0.18	28.48	-0.18	28.42	0.41	28.42	-15.53	-0.06	-33.05	-0.18	-51.74	-0.18	0	-0.06	0	0
41.376	-5.8	-0.06	-27.77	-0.06	-38.09	-0.06	-46.17	-0.06	21.09	0.12	21.39	0.35	21.33	-0.18	-0.18	-28.95	0.06	0	0.23	28.48	-0.18	28.65	-0.06	28.65	0.47	28.48	-13.07	-0.06	-31.06	-0.06	-60.59	-0.18	0	-0.06	-33.22	0
41.408	-4.22	0	-26.25	-0.18	-36.62	-0.06	-42.01	-0.06	21.33	0.12	21.39	0.35	21.27	0.12	-0.18	-27.42	0.06	0	0.18	28.42	-0.18	28.36	-0.18	28.3	0.47	28.54	-11.31	-0.06	-29.12	0	-37.79	0	-19.86	0.06	-89.07	0
41.44	-2.99	-0.06	-23.44	-0.06	-34.4	-0.06	-35.92	-0.06	21.33	0.12	21.5	0.41	21.33	0.12	0	-26.37	0.12	0	0.18	28.59	-0.18	0.23	-0.18	28.42	0.47	28.36	-9.32	-0.06	-27.01	-0.06	-29.01	-0.18	-88.83	-0.06	-55.78	0
41.472	-2.17	4.69	-22.38	-0.06	-31.29	-0.18	-31.76	-0.06	21.39	0.06	21.33	0.41	21.45	0.12	7.68	-24.79	0.06	0	0.29	28.54	-0.18	0	-0.06	28.48	0.53	28.42	-7.38	-0.06	-25.37	0	-32.7	-0.06	-59.89	0	-29.94	0
41.504	-0.76	12.48	-19.22	-0.06	-29.24	0	-32.76	-0.06	17.64	0.06	21.39	0.47	21.33	0.29	14.94	-23.2	0	0	0.23	0.12	-0.18	0	-0.18	28.48	0.53	28.42	-3.98	-0.06	-23.32	-0.06	-35.27	-0.18	-30.06	0	-33.99	0
41.536	-0.59	18.05	-17.05	-0.06	-27.19	-0.06	-31.82	-0.06	0.12	0	21.45	0.29	21.33	0.18	20.63	-21.09	0.06	0	0.12	0	-0.06	0	-0.18	28.48	0.47	28.59	-2.7	0	-21.21	-0.18	-32.76	-0.18	-34.16	-0.06	-42.01	-0.06
41.568	-0.18	21.68	-15.41	0	-25.55	-0.06	-30.76	-0.06	0	0	21.45	0.23	20.98	0.23	21.39	-19.4	-0.06	0	0.12	0	-0.06	0	-0.06	28.54	0.53	28.65	-1.7	6.97	-19.4	0	-29.65	-0.18	-42.25	-0.06	-41.19	0
41.6	-0.18	21.45	-14	-0.06	-23.09	-0.06	-29.01	-0.06	0	-0.06	21.33	0.18	21.33	0.23	21.39	-17.75	0.12	0	0.12	0	-0.18	0	-0.18	0.18	0.41	28.48	-0.76	14.71	-17.99	0	-27.72	-0.06	-41.25	0	-36.45	0
41.632	-0.29	21.45	-12.36	-0.06	-20.98	-0.06	-26.6	-0.06	0	-0.06	21.45	0.18	21.33	0.29	21.33	-15.7	-0.06	0.06	0.12	0	-0.18	0	-0.18	0	0.35	28.42	-0.7	22.33	-15.94	-0.18	-26.84	-0.06	-37.68	-0.06	-33.11	0
41.664	-0.41	21.45	-10.78	-0.06	-18.69	-0.06	-23.67	-0.06	0	-0.06	21.39	0.06	21.15	0.29	21.45	-14	0.06	-36.56	0.12	0	-0.18	0	-0.06	0	0.35	28.89	-0.06	28.95	-13.24	-0.06	-25.43	-0.12	-33.69	-0.06	-32.81	-0.06
41.696	-0.35	21.45	-9.14	-0.06	-17.05	-0.06	-22.15	0	0	0	21.39	0.18	21.27	0.12	21.33	-12.36	0	-69.49	0.18	0	-0.18	0	-0.06	0	0.41	28.48	0	28.59	-11.13	-0.06	-23.5	-0.06	-32.99	0	-32.52	-0.06
41.728	-0.41	21.45	-7.91	0	-15.41	-0.06	-19.69	-0.06	0	-0.06	21.39	0.06	21.33	0.23	21.33	-10.66	0	-46.88	0.12	0	0	0	-0.23	0	0.35	28.42	0.23	28.59	-9.43	0	-21.15	-0.06	-32.81	0	-31.29	0
41.76	-0.35	21.45	-6.5	-0.18	-13.77	-0.06	-17.99	-0.06	0	-0.06	21.33	0	21.27	0.23	21.39	-9.32	0.06	-30.53	0.23	0	-0.06	0	-0.06	0	0.41	28.42	0.18	28.48	-7.03	0	-19.75	-0.18	-31.23	-0.06	-29.24	0
41.792	-0.23	21.45	-5.1	-0.06	-11.6	-0.06	-16.17	-0.06	0	-0.06	21.45	0.12	21.27	0.29	21.45	-6.5	0.12	-31.17	0.18	0	-0.18	0	-0.06	0	0.29	28.54	0.35	28.3	-4.98	-0.06	-18.52	0	-28.48	0.06	-26.78	0
41.824	-0.41	21.45	-3.34	-0.06	-10.37	-0.06	-13.54	-0.06	0	-0.06	21.45	0.06	21.33	0.18	21.27	-4.86	0	-35.98	0.18	0	-0.06	0	-0.06	0	0.23	28.42	0.35	28.3	-2.7	-0.06	-16	-0.06	-26.43	-0.06	-25.84	0
41.856	-0.23	21.5	-2.05	0.29	-8.91	-0.18	-11.6	0	0	-0.06	21.39	0.12	21.04	0.18	21.33	-3.63	0	-34.63	0.18	0	-0.06	-29.88	-0.06	0	0.18	28.48	0.41	28.59	-1.93	-0.06	-14.41	-0.06	-26.13	0	-24.14	-0.18
41.888	-0.29	21.45	-1.17	7.85	-7.56	-0.06	-9.2	0.06	0	0	21.5	-0.06	21.39	0.23	21.33	-2.11	-0.06	-31.52	0.18	0.06	-0.06	-73.66	0	0	0.18	28.36	0.35	28.3	-0.94	-0.06	-12.77	-0.06	-24.61	0	-22.68	0
41.92	-0.29	21.45	-0.59	13.48	-5.92	6.68	-7.15	-0.18	0.06	-0.06	0.18	0	21.04	0.18	21.39	-1.93	0.18	-29.01	0.23	-46.47	0	-52.09	-0.06	0	0.18	28.3	0.29	27.95	-0.47	-0.06	-11.07	-0.06	-22.56	0.12	-20.74	0
41.952	-0.29	21.45	-0.23	19.28	-3.98	12.42	-5.16	-0.06	-64.46	0	0	-0.06	21.27	0.18	21.33	-0.76	0	-26.9	0.06	-68.62	-0.06	-45.18	0	0	0.06	28.59	0.41	28.3	-0.35	-0.18	-9.43	-0.06	-20.92	0.06	-19.1	0.06
41.984	-0.35	21.45	0	21.5	-3.16	19.86	-2.7	0	-63.11	-0.06	0	-0.06	21.27	0	21.45	-0.53	0	-26.31	0.12	-44.77	-0.06	-45	0	0	0.06	3.87	0.29	28.42	-0.06	0	-7.03	-0.06	-19.51	0	-17.7	0
42.016	-0.23	21.45	-0.06	21.45	-1.93	21.5	-1.99	0	-44.59	0.06	0	-0.06	21.33	0.06	21.04	-0.29	5.45	-24.08	0.06	-45.35	0	-40.9	-0.06	-52.97	0.23	0.12	0.23	28.42	0	3.69	-5.68	-0.18	-17.75	0	-15.82	0
42.048	-0.23	21.45	-0.29	21.45	-1.11	21.5	-0.76	-0.06	-39.32	0	0	-0.06	21.33	0.12	21.33	-0.18	11.31	-21.91	0.12	-43.89	0	-40.14	0	-68.44	0	0	0.23	28.42	0.29	12.01	-3.93	0.47	-15.7	0	-14.06	0
42.08	-0.23	21.39	-0.53	21.45	-0.53	21.45	-0.53	-0.06	-34.45	-0.06	0	0	10.72	0.06	21.33	-0.06	16.82	-20.74	0	-40.9	0	-38.15	0	-46.88	0.12	0	0.06	28.42	0.29	19.57	-2.58	10.2	-14.24	3.34	-12.6	0
42.112	-0.18	21.33	-0.35	21.45	-0.06	21.45	0.06	-0.06	-32.81	-0.06	0	0.06	0.06	0	21.33	0	21.86	-18.69	0.06	-39.26	-0.06	-36.27	0	-46.53	0.06	0	0.12	28.42	0.35	29.24	-1.64	17.7	-12.89	11.6	-10.78	3.93
42.144	-0.18	21.5	-0.35	21.45	-0.18	21.39	0.06	-0.06	-32.64	-0.06	0	0	0	0.06	21.39	0.12	21.39	-17.23	0.12	-36.92	-0.06	-34.69	0	-46.23	0.12	0	0.18	28.65	0.23	28.36	-1.05	27.83	-10.37	21.91	-9.02	14.71
42.176	-0.18	21.45	-0.29	21.45	-0.23	21.45	0.29	-0.06	-32.29	0	0	-0.06	0	-0.06	21.39	0.06	21.39	-15.47	-0.06	-35.63	0	-32.7	0	-43.3	0.12	0	0.06	28.48	0.23	28.65	-0.53	28.65	-9.08	29.18	-7.27	22.38
42.208	-0.18	21.39	-0.29	21.45	-0.23	21.45	0.35	0	-30.35	0.06	0	-0.06	0	-0.06	21.33	0.29	21.39	-13.54	0.12	-34.04	-0.06	-30.24	-0.06	-41.13	0.06	0	0.12	28.48	0.29	28.42	-0.06	28.48	-7.21	28.65	-5.74	28.95
42.24	-0.18	21.39	-0.23	21.45	-0.29	21.45	0.53	-0.06	-28.24	-0.18	0	0	0	-0.06	21.39	0.18	21.39	-12.07	0	-31.7	-0.06	-28.77	0	-38.97	0.06	0	0.06	28.36	0.23	28.83	0	28.54	-5.8	28.48	-4.16	28.48
42.272	-0.18	21.39	-0.23	21.45	-0.35	21.39	0.41	-0.06	-25.08	-0.06	0	-0.06	0	0	21.39	0.35	21.39	-9.84	-0.06	-30	-0.06	-26.08	0	-37.33	0.12	0	0	28.36	0.23	28.65	0.23	28.59	-3.98	28.48	-2.7	28.48
42.304	-0.18	21.45	-0.29	21.45	-0.41	21.39	0.47	8.67	-23.44	-0.18	0	-0.06	0	-0.06	21.33	0.12	21.39	-8.09	0.12	-27.36	0	-23.67	-0.06	-34.4	0.06	0	0.12	28.65	0.18	28.65	0.23	28.36	-2.4	28.42	-1.76	28.42
42.336	-0.18	21.45	-0.23	21.45	-0.29	21.45	0.41	14.12	-21.68	0.06	-36.62	-0.06	0	-0.06	0.59	0.29	21.33	-6.45	1.99	-25.72	-0.06	-22.09	-0.06	-32.99	0.06	0	0	28.48	0.12	28.65	0.18	28.59	-1.17	28.65	-0.94	28.42
42.368	-0.06	0.12	-0.23	21.45	-0.41	21.45	0.47	19.63	-19.51	-0.06	-69.2	0	0	-0.06	0.06	0.23	21.39	-4.45	6.56	-23.79	0	-20.33	0	-30.59	-0.06	0	0	28.48	0.06	28.65	0.47	28.42	-1	28.48	-0.76	28.07
42.4	-0.18	0	-0.18	21.45	-0.29	21.5	0.41	21.5	-18.16	-0.06	-49.22	-0.18	0	0	0	0.18	21.5	-3.4	12.25	-21.45	-0.06	-18.28	-0.06	-28.48	0.12	0.06	0	28.83	0.12	28.48	0.29	28.59	-0.64	28.59	-0.41	28.01
42.432	-0.18	0	-0.23	21.39	-0.29	21.45	0.41	21.39	-15.29	-0.06	-39.44	-0.06	0	0.06	0	0.18	21.15	-2.17	17.81	-19.34	0	-16.23	0	-26.25	0.12	-75.06	0	28.48	0.06	28.42	0.41	28.59	-0.47	28.36	-0.23	28.65
42.464	-0.06	0	-0.23	21.45	-0.29	21.45	0.41	21.39	-13.36	0.06	-33.69	0.06	0	0	0	0.23	21.39	-1.29	21.39	-17.23	0	-14.71	0	-23.26	0	-62.4	0	0.23	0	28.65	0.35	28.48	-0.18	28.42	-0.06	28.71
42.496	-0.06	0	-0.29	21.45	-0.29	21.45	0.35	21.39	-10.78	0	-32.11	-0.06	-2.23	-0.06	0	0.18	21.27	-0.7	21.39	-15.18	-0.06	-12.77	0	-20.92	0.06	-47.93	0.06	0.06	0	28.48	0.29	28.48	-0.18	28.42	0	28.83
42.528	-0.18	0	-0.29	21.39	-0.18	21.39	0.41	21.39	-9.2	-0.18	-33.22	0	-67.39	-0.06	0	0.18	21.33	-0.59	20.98	-13.95	4.34	-11.84	0	-18.75	0	-45.7	0	0	-0.06	28.65	0.35	28.36	-0.06	28.42	0.12	28.36
42.56	-0.06	0	-0.18	21.45	-0.23	21.5	0.29	21.39	-6.86	0	-32.93	-0.18	-58.6	-0.18	0	0.18	21.33	-0.18	21.21	-12.83	12.72	-10.49	2.4	-16.7	-0.06	-40.78	-0.06	0	0	28.48	0.29	28.48	0	28.65	0	28.42
42.592	-0.06	0	-0.18	21.45	-0.29	21.45	0.18	21.33	-4.16	-0.06	-30.47	0	-34.69	-0.18	0	0.23	21.21	-0.06	21.27	-11.31	22.91	-8.79	10.31	-15	0.06	-37.21	-0.06	0	0	28.54	0.18	28.36	0.06	28.48	0.18	28.59
42.624	-0.06	0	-0.18	21.45	-0.23	21.45	0.23	21.39	-2.23	-0.06	-28.13	-0.06	-29.59	-0.18	0	0.12	21.39	-0.06	21.33	-9.84	29.12	-7.21	20.33	-13.59	0	-37.79	-0.18	0	-0.06	28.48	0.18	28.24	0	28.18	0.12	28.42
42.656	-0.06	0	-0.18	21.39	-0.23	21.45	0.18	21.33	-1.29	0	-26.43	-0.06	-34.98	-0.06	0	0.23	21.39	0.06	21.39	-8.09	28.65	-5.92	28.01	-12.01	0.06	-37.5	0	0	0	28.59	0.12	28.42	0.12	28.54	0.12	28.42
42.688	-0.18	0	-0.06	21.45	-0.18	21.45	0.18	21.39	-0.82	5.39	-24.08	-0.06	-35.16	-0.18	0	0.18	21.33	0	21.39	-7.15	28.59	-5.1	28.77	-10.61	0.06	-36.33	-0.06	0	0	28.48	0.29	28.59	0.12	28.54	0.12	28.59
42.72	-0.06	0	-0.06	21.45	-0.18	21.45	0	21.21	-0.35	11.19	-22.15	-0.18	-32.64	-0.18	0	0.12	21.33	0.23	21.21	-5.74	28.36	-4.22	28.65	-9.26	0.06	-34.98	-0.18	0	0	28.65	0.06	28.83	0.18	28.36	0.06	28.59
42.752	-0.06	0	-0.18	17.52	-0.06	21.45	0.06	21.39	0	16.7	-19.69	0	-29.24	-0.18	0	0.06	21.39	0.18	21.33	-4.98	28.36	-3.22	28.71	-7.79	0	-32.93	-0.06	0	-0.06	28.65	0.06	28.59	0.06	28.36	0	28.54
42.784	-0.18	-33.93	-0.06	0.06	-0.18	10.31	0.06	21.39	0	21.56	-17.87	-0.06	-27.01	-0.06	-73.36	0.18	21.33	0.29	21.33	-3.75	28.65	-2.46	28.36	-6.15	0	-30.41	0	0	0.06	28.65	0.06	28.42	0.12	28.3	0.06	28.42
42.816	-0.06	-58.24	-0.18	0	-0.18	0.06	0	21.39	0.35	21.39	-16.06	-0.06	-26.54	-0.06	-53.91	0.18	21.33	0.18	21.39	-2.99	28.83	-1.99	28.59	-5.16	0.06	-28.3	-0.06	0	-0.06	28.65	-0.06	28.48	0.06	28.89	0.12	29.01
42.848	-0.06	-44.12	0	0	-0.06	0	-0.06	21.39	0.35	21.39	-13.89	0	-24.61	-0.18	-32.05	0.18	21.39	0.18	21.39	-2.52	28.65	-1.46	28.65	-4.16	-0.06	-26.37	-0.06	0	0	28.65	0.12	28.48	0.06	28.59	0.18	28.54
42.88	0	-39.9	-0.18	0	-0.18	0	0.06	21.33	0.35	21.39	-12.07	0	-22.56	-0.06	-27.72	0.18	21.39	0.23	21.39	-1.99	28.65	-1.23	28.48	-3.4	0	-24.9	0	-49.16	0.06	28.3	-0.06	28.48	0.06	28.83	0.06	28.48
42.912	-0.06	-39.08	-0.06	0	-0.06	0	0.06	21.21	0.41	21.39	-9.49	0.06	-21.21	-0.06	-34.28	0.12	0.12	0.18	21.27	-1.64	29.01	-0.7	28.42	-2.64	-0.06	-23.15	0	-82.09	0	0.23	0.06	28.71	0.06	28.48	0.12	28.48
42.944	-0.06	-35.1	-0.18	0	-0.06	0	0	21.39	0.41	21.33	-7.38	0	-19.28	-0.06	-35.33	0.06	0	0.12	21.45	-1.11	28.54	-0.64	28.95	-1.82	-0.06	-20.51	0	-53.62	0	0.06	0	0.29	0.12	28.48	0.06	28.48
42.976	-0.06	-33.11	-0.06	0	-0.06	0	0.06	21.39	0.47	21.39	-5.1	0	-17.58	-0.06	-32.52	0.06	0	0.23	21.21	-0.94	28.42	-0.53	28.48	-1.29	-0.06	-18.69	0	-48.93	0	0	0.06	0.12	0.06	0.29	0.18	28.48
43.008	-0.06	-31.29	-0.18	0	-0.18	0	0	21.39	0.47	21.33	-2.99	0	-15.59	-0.06	-28.77	0.12	0	0.12	21.39	-0.64	28.59	-0.41	28.54	-0.94	0.47	-16.88	0	-41.08	0	0.06	0	0	0	0.06	0.12	0.23
43.04	-0.06	-29.47	-0.06	0	-0.18	0	0.06	21.39	0.47	21.39	-1.93	-0.06	-13.95	-0.06	-27.54	0.06	0	0.12	21.33	-0.47	28.48	-0.29	28.36	-0.7	10.31	-15.18	-0.06	-36.68	-0.06	0	0	0	0	0	0.18	0.06
43.072	-0.06	-28.01	-0.06	0	-0.06	0	-0.06	21.39	0.41	21.33	-0.7	4.63	-12.36	-0.06	-27.07	0.18	0	0.12	21.39	-0.41	28.24	-0.23	28.42	-0.47	17.87	-12.77	-0.06	-37.03	-0.18	0	0	0	0.06	0	0.06	0
43.104	-0.06	-25.08	-0.06	0	-0.18	0	-0.06	21.39	0.29	21.33	-0.35	12.42	-10.02	-0.06	-24.43	0.12	0	0.18	21.39	-0.47	28.42	-0.29	28.71	-0.29	28.18	-10.61	0	-37.97	0	0	0	0	0	0	0.12	0
43.136	-0.06	-22.85	-0.18	0	-0.06	0	-0.06	21.39	0.23	21.39	-0.23	18.05	-8.2	-0.06	-22.62	0.18	0	0.12	21.39	-0.35	28.59	-0.18	28.54	-0.29	28.48	-8.67	-0.06	-36.92	0	0	0	0	0	0	0.06	0
43.168	-0.06	-20.92	-0.06	-0.06	-0.06	0	-0.06	11.54	0.23	21.15	-0.06	21.62	-6.21	6.91	-21.09	0.06	0	0.23	21.39	-0.35	28.3	-0.23	28.65	-0.23	28.36	-6.21	-0.06	-35.33	-0.06	0	0	0	0	0	0.06	0
43.2	-0.06	-18.52	-0.18	-51.04	-0.06	-0.06	-0.18	0.06	0.23	21.39	0.35	21.45	-4.92	12.66	-19.45	0.06	0	0.06	21.15	-0.35	28.65	-0.29	28.71	-0.35	28.42	-4.45	-0.06	-33.52	-0.06	0	0.06	0	0	0	0.06	0
43.232	0.06	-17.23	-0.06	-54.14	-0.06	-34.34	0	0	0.18	21.39	0.41	21.39	-3.4	18.22	-17.93	-0.06	0	0.23	21.39	-0.35	28.36	-0.35	28.71	-0.29	28.48	-2.46	-0.06	-31.7	-0.06	0	0.12	0	0	0	0	0
43.264	-0.06	-15.18	-0.06	-40.14	-0.06	-52.68	-0.06	0	0.06	21.39	0.23	21.39	-2.05	21.39	-15.7	0.06	0	0.12	0.06	-0.29	28.48	-0.29	28.48	-0.18	28.77	-1.35	-0.06	-29.24	0	0	0	0	0	0	0	0
43.296	-0.18	-13.36	0	-38.79	0	-40.84	-0.06	0	0.12	21.39	0.35	21.39	-1.23	21.39	-13.77	0	0	0.12	0	-0.35	28.3	-0.23	28.59	-0.23	28.36	-0.94	-0.06	-27.36	-0.06	0	0.06	0	-0.06	0	0	0
43.328	-0.06	-11.54	-0.06	-37.33	-0.06	-39.85	-0.06	0	0.06	21.33	0.47	21.39	-0.76	21.39	-12.07	-0.06	-33.4	0.23	0	-0.29	28.59	-0.23	28.54	-0.23	28.3	-0.18	-0.18	-25.55	-0.06	-7.5	-0.06	0	-0.06	0	0	0
43.36	-0.06	-10.55	-0.06	-35.16	-0.06	-37.44	0	0	0.12	21.39	0.47	21.21	-0.53	21.33	-10.72	0.06	-67.91	0.23	0	-0.23	28.59	-0.18	28.24	-0.23	28.59	-0.18	0	-23.5	-0.18	-92.99	0.06	-0.18	0	0	-0.06	0
43.392	4.69	-9.14	-0.06	-33.52	-0.06	-35.57	-0.06	0	0.12	21.39	0.59	21.27	-0.23	21.33	-9.08	0	-47.23	0.18	0	-0.29	28.59	-0.18	28.48	-0.23	28.83	0.12	0	-21.86	0	-54.03	0	-76.53	-0.06	-7.68	0	0
43.424	12.36	-7.27	-0.18	-30.12	0	-32.7	-0.06	0	-0.06	21.27	0.53	21.39	-0.06	21.39	-6.45	0.06	-27.72	0.23	0	-0.23	0.29	-0.18	28.65	-0.18	28.42	0.06	6.91	-20.04	0	-48.22	-0.06	-60.12	-0.18	-82.85	0	-39.67
43.456	18.05	-5.45	-0.06	-28.83	-0.06	-30.35	-0.18	0	0.12	21.39	0.47	21.33	0.06	21.39	-4.92	-0.06	-31.47	0.12	0	-0.18	0.06	-0.23	0.35	-0.18	28.48	0.35	14.53	-17.75	-0.06	-43.3	0	-35.1	-0.18	-54.32	0	-81.04
43.488	21.68	-4.39	0	-26.9	-0.06	-28.83	-0.06	0	-0.06	21.33	0.29	21.33	0.12	21.27	-3.28	0	-35.68	0.12	0	-0.23	0	-0.06	0.12	-0.18	28.48	0.29	22.44	-15.65	-0.06	-37.79	0	-30.53	-0.18	-31.93	-0.06	-51.74
43.52	21.45	-3.28	-0.06	-24.43	-0.06	-27.01	0	0	0	21.39	0.29	21.45	0.29	21.27	-2.4	0	-34.4	0.18	0	-0.18	0.06	-0.18	0	-0.18	28.83	0.35	29.01	-13.48	-0.06	-36.74	-0.06	-40.72	-0.06	-31.64	-0.18	-31.64
43.552	21.45	-2.17	-0.06	-22.56	0	-25.02	-0.06	0	-0.18	21.39	0.35	21.45	0.18	21.39	-1.23	0	-32.23	0.06	0	-0.18	0	-0.06	0	-0.18	28.3	0.23	28.65	-11.48	-0.18	-38.32	0.06	-42.13	-0.06	-41.66	-0.06	-32.64
43.584	21.45	-0.94	0	-19.92	0	-22.38	-0.18	-1.05	-0.06	0.12	0.12	21.39	0.29	21.27	-0.94	0.06	-27.89	0.23	0	-0.23	0	-0.18	0	-0.23	28.42	0.47	28.54	-9.38	-0.06	-37.62	-0.06	-36.97	-0.06	-40.55	0	-42.48
43.616	21.45	-0.29	-0.06	-17.99	0	-19.92	-0.06	-73.54	0	0	0.23	21.39	0.23	21.27	-0.41	0.06	-27.36	0.12	0	-0.18	0	-0.06	0	-0.23	28.48	0.29	28.48	-7.56	-0.06	-35.68	0	-34.28	-0.06	-36.15	0	-41.08
43.648	21.45	-0.23	-0.18	-15.82	-0.06	-18.52	-0.18	-58.13	-0.06	0	0.18	21.39	0.29	21.39	-0.29	0	-26.25	0.23	0	-0.18	0	-0.06	0	-0.18	28.36	0.35	28.42	-4.69	-0.18	-34.28	0	-33.22	-0.18	-33.28	-0.06	-36.86
43.68	21.45	-0.06	-0.06	-14.47	-0.06	-16.88	-0.06	-43.19	0	0	0.06	21.39	0.29	21.33	-0.29	0	-23.91	0.18	-65.39	-0.06	0	-0.06	0	0	28.48	0.35	28.59	-2.81	-0.06	-31.7	0	-32.76	-0.18	-32.76	0	-32.76
43.712	21.45	-0.18	0	-13.01	0	-14.82	-0.06	-38.44	0	0	0.12	21.39	0.23	21.39	0	0.06	-21.97	0.18	-76.41	-0.06	0	-0.18	0	-0.18	28.42	0.29	28.36	-1.93	4.39	-29.12	0	-32.23	-0.06	-32.93	-0.06	-32.81
43.744	21.45	-0.23	0	-11.13	-0.06	-12.6	-0.18	-33.05	-0.06	0	0	21.39	0.23	21.39	0.12	0.06	-19.63	0.12	-50.04	-0.18	0	-0.06	0	-0.06	28.42	0.12	28.36	-0.94	15.06	-27.77	-0.18	-29.01	-0.06	-30.94	0.06	-32.05
43.776	21.39	-0.35	3.22	-9.43	0.06	-11.37	-0.06	-32.7	-0.06	0	0.12	21.39	0.23	21.39	0.12	-0.06	-18.63	0.23	-52.44	-0.06	0	-0.06	0	-0.18	28.65	0.29	28.48	-0.53	22.91	-25.72	0	-27.36	-0.06	-28.71	-0.18	-30.7
43.808	21.45	-0.35	9.38	-8.32	-0.06	-10.14	-0.18	-32.46	-0.06	0	0.06	21.39	0.23	21.15	0.12	1.99	-17.23	0.12	-49.22	-0.18	0	-0.06	0	-0.18	28.36	0.12	28.77	-0.23	28.83	-24.08	-0.06	-26.37	0	-27.19	-0.18	-28.3
43.84	21.45	-0.29	15	-7.21	-0.06	-8.38	-0.06	-31.82	-0.06	0	-0.06	21.39	0.23	21.39	0.06	6.97	-14.94	0.18	-48.52	-0.06	-17.4	-0.06	0	-0.06	28.83	0.06	28.42	0	28.83	-22.56	-0.06	-24.9	0	-25.78	-0.06	-26.54
43.872	21.39	-0.29	20.39	-5.57	-0.06	-7.38	-0.18	-30.24	-0.06	0	0	21.39	0.29	21.39	0.12	14.47	-13.71	0	-45.7	-0.18	-71.25	0	-0.06	-0.06	28.42	0.18	28.13	0.06	28.65	-19.98	0	-23.32	-0.06	-24.67	-0.18	-26.31
43.904	21.39	-0.18	21.5	-3.46	0	-5.22	-0.06	-27.19	-0.06	0	0.06	21.33	0.18	21.39	0.06	20.16	-11.48	0.12	-43.01	-0.18	-49.63	0	-79.46	-0.06	0.29	0.06	28.42	0.29	28.65	-18.16	-0.06	-21.15	-0.18	-22.62	0	-23.61
43.936	21.45	-0.18	21.45	-2.46	4.16	-3.93	-0.18	-25.14	0	0	-0.06	21.27	0.06	21.39	0.18	21.15	-9.61	0.06	-42.78	-0.06	-45.88	-0.06	-53.03	-0.18	0.12	0.06	28.65	0.23	28.24	-16	-0.06	-19.4	-0.06	-20.57	0	-22.21
43.968	21.45	-0.18	21.56	-1.41	10.49	-2.81	-0.18	-23.44	-0.06	0	-0.06	0.12	0.18	21.39	0.23	21.39	-8.09	0.06	-40.08	-0.06	-44.83	-0.06	-46	-0.06	0	0.12	28.65	0.35	28.89	-14.24	-0.06	-17.75	0	-19.45	-0.06	-20.74
44	21.39	-0.23	21.45	-0.82	15.47	-1.7	4.22	-21.33	0	-38.38	0	0	0	21.39	0.12	21.33	-6.15	0	-38.97	-0.18	-41.9	0	-45.35	-0.06	0.06	-0.06	28.42	0.35	28.65	-12.36	0	-16.58	-0.06	-18.16	-0.06	-19.4
44.032	21.45	-0.18	21.5	-0.53	21.8	-0.94	10.43	-19.16	-0.06	-71.96	-0.06	0	0.12	21.39	0.23	21.33	-4.51	0.06	-37.09	0	-40.2	0	-42.89	-0.18	0	-0.18	28.48	0.41	28.59	-9.61	5.04	-15	-0.06	-16.29	-0.06	-17.7
44.064	21.39	-0.23	21.45	-0.18	21.5	-0.23	17.46	-16.47	0	-45.41	-0.06	0	0.06	0.06	0.23	21.39	-2.99	0	-34.4	-0.18	-38.56	0	-40.72	-0.06	0	0.06	28.59	0.29	28.42	-7.68	15.59	-12.89	-0.06	-13.83	4.22	-15.7
44.096	21.39	-0.35	21.45	-0.18	21.39	-0.06	21.74	-14.77	0.06	-39.61	-0.06	0	0.12	0	0.18	21.39	-2.05	0	-33.69	0	-36.45	-0.06	-38.15	-0.06	0	-0.18	28.65	0.35	28.48	-5.51	23.26	-10.78	4.39	-12.48	12.42	-14
44.128	21.39	-0.29	21.45	-0.18	21.5	-0.18	21.45	-12.89	-0.06	-34.1	0	0	0	0	0.12	21.39	-1.17	0.06	-30.76	-0.06	-34.28	0	-36.68	0	0	0	28.65	0.23	28.42	-3.69	28.71	-9.14	12.72	-10.9	20.16	-12.48
44.16	21.39	-0.18	21.5	-0.41	21.45	-0.29	21.39	-10.61	-0.06	-31.99	0	0	0	0	0.12	21.39	-0.82	0.12	-29.53	-0.06	-32.76	-0.06	-35.45	-0.06	0	-0.06	28.42	0.23	28.48	-2.23	28.65	-7.79	20.22	-9.32	27.72	-11.13
44.192	21.39	-0.18	21.45	-0.47	21.45	-0.29	21.33	-8.79	-0.06	-32.76	-0.06	0	-0.06	0	0.23	21.33	-0.41	0	-27.77	-0.06	-30.29	-0.06	-33.99	0	0	0	28.3	0.18	28.54	-0.94	28.54	-6.27	28.13	-7.56	28.65	-9.43
44.224	21.39	-0.18	21.45	-0.47	21.45	-0.35	21.39	-5.92	-0.06	-32.17	-0.06	0	0	0	0.12	21.21	-0.18	0	-24.55	-0.06	-28.77	-0.06	-30.94	0	0	-0.06	28.42	0.23	28.65	-0.64	28.42	-4.28	28.71	-5.45	28.42	-7.21
44.256	21.45	-0.06	21.45	-0.35	21.5	-0.29	21.39	-3.93	0.06	-30.47	-0.18	0	-0.06	0	0.06	21.39	-0.06	0	-23.67	0	-26.6	-0.06	-28.77	0	0	-0.18	28.48	0.12	28.59	-0.35	28.42	-2.93	28.65	-4.51	28.59	-5.39
44.288	0.12	-0.06	21.5	-0.35	21.39	-0.29	21.39	-2.23	-0.06	-28.83	-0.18	0	0	0	0.12	21.33	0	0	-21.09	-0.06	-24.26	0.06	-26.9	-0.18	0	-0.06	28.48	0.06	28.59	-0.18	28.54	-1.88	28.36	-2.75	28.48	-3.98
44.32	0	-0.18	21.45	-0.29	21.45	-0.29	21.39	-1.35	0	-26.13	-0.06	0	0	0	0.06	21.33	0.12	0	-19.92	0.12	-22.68	-0.06	-25.02	-0.06	-0.06	-0.06	0.23	0	28.36	0	28.36	-1.17	28.36	-2.11	28.65	-2.4
44.352	0	-0.18	21.45	-0.18	21.5	-0.29	21.45	-0.76	0.06	-24.08	-0.06	0	-0.06	0	0.12	21.39	0.06	4.8	-17.99	-0.06	-19.98	-0.06	-23.38	-0.06	-71.66	-0.06	0.06	0.12	28.48	0.18	28.54	-0.82	28.71	-1.23	28.54	-2.11
44.384	0	-0.06	21.39	-0.29	21.45	-0.23	21.39	-0.18	0	-21.74	-0.06	-47.81	0.06	0	0.18	21.39	0.12	10.72	-15.53	0	-18.63	0	-20.16	-0.06	-57.83	-0.18	0	0	28.42	0.29	28.3	-0.47	28.48	-0.35	28.48	-1.05
44.416	0	-0.18	21.39	-0.29	21.45	-0.29	21.45	-0.06	-0.06	-19.63	0.06	-64.16	-0.06	0	0.06	21.33	0.18	16.29	-14.3	0.06	-16.41	0	-18.4	-0.06	-46.41	-0.06	0	0.12	28.48	0.35	28.42	-0.23	28.65	-0.41	28.65	-0.53
44.448	0	-0.18	21.39	-0.23	21.45	-0.18	21.39	0.18	-0.06	-17.93	-0.06	-46.76	0.06	0	0.18	21.39	0.18	21.5	-12.6	0.06	-14.82	-0.06	-16.58	-0.06	-43.13	-0.18	0	0.06	28.59	0.35	28.3	0	28.36	-0.23	28.48	-0.47
44.48	0	-0.18	21.39	-0.18	21.45	-0.23	21.39	0.35	-0.06	-15.7	0	-40.67	0	-50.86	0	21.39	0.12	21.39	-11.72	-0.06	-13.71	-0.06	-15.23	-0.18	-36.51	0	0	-0.06	28.54	0.23	28.3	0	28.65	-0.06	28.48	-0.23
44.512	0	-0.06	21.39	-0.29	21.39	-0.23	21.45	0.53	-0.06	-14.06	0	-34.75	-0.06	-64.4	-0.06	21.5	0.18	21.39	-10.49	-0.06	-11.54	0.06	-14.24	-0.06	-34.45	0	0	-0.06	28.65	0.23	28.54	0	28.54	-0.18	28.71	-0.06
44.544	0	-0.06	21.45	-0.23	21.45	-0.18	21.45	0.41	0.06	-11.07	-0.06	-31.82	-0.06	-34.28	0	21.39	0.29	21.27	-8.56	0	-9.84	5.63	-12.01	-0.06	-35.74	0	0	0	28.48	0.29	28.3	0.12	28.48	0.06	28.42	0.06
44.576	0	0	21.45	-0.23	21.39	-0.18	21.39	0.47	0.06	-9.2	-0.06	-32.76	0	-27.19	0.06	21.39	0.18	21.33	-7.62	-0.06	-8.91	13.89	-10.84	-0.06	-35.16	0	0	-0.06	28.65	0.23	28.48	0.12	28.59	0	28.65	0.23
44.608	0	-0.18	21.39	-0.18	21.45	-0.23	21.39	0.53	0	-7.03	-0.18	-32.05	-0.06	-33.46	0	21.39	0.12	21.39	-6.21	6.97	-7.38	21.33	-9.32	-0.06	-34.22	0	0	0	0.23	0.23	28.42	0.06	28.48	0.12	28.42	0.18
44.64	0	0	21.45	-0.23	21.45	-0.23	21.45	0.59	5.39	-4.63	0.06	-30.94	-0.06	-35.86	-0.06	21.39	0.06	21.5	-5.45	14.59	-6.27	29.06	-7.85	0	-32.05	-0.18	0	-0.18	0.06	0.18	28.42	0	28.54	0.18	28.18	0.18
44.672	0	-0.18	1.11	-0.18	21.39	-0.18	21.39	0.53	13.18	-2.93	0.06	-28.71	-0.06	-33.69	0	21.39	0.18	21.33	-4.34	22.5	-4.75	28.59	-6.86	0	-30	0	0	-0.06	0	0.18	28.42	0.23	28.65	0.12	28.59	0.23
44.704	-36.74	-0.06	0	-0.18	21.45	-0.06	21.33	0.53	18.75	-1.76	-0.06	-25.55	-0.18	-29.01	-0.06	6.74	0.12	21.39	-3.46	28.65	-3.93	28.48	-5.22	8.2	-27.25	0	0.06	-0.06	0	0.18	28.42	0.06	28.42	0.18	28.83	0.18
44.736	-58.95	-0.06	0	-0.18	21.39	-0.18	21.39	0.35	21.5	-1.11	-0.06	-23.5	-0.06	-27.72	0.06	0.06	0.06	21.33	-2.99	28.71	-3.46	28.59	-4.16	15.29	-26.02	-0.06	-45.82	0	0	0.06	28.42	0.06	28.42	0.23	28.48	0.23
44.768	-43.07	-0.06	0	-0.18	21.39	-0.18	21.33	0.41	21.45	-0.23	-0.06	-21.86	-0.06	-26.72	-0.06	0	0.18	21.33	-2.4	28.54	-2.64	28.83	-3.57	23.26	-24.2	-0.06	-79.98	-0.18	0	0.06	28.42	0.06	28.13	0.12	28.36	0.29
44.8	-39.61	-0.06	0	-0.18	21.45	-0.18	21.45	0.35	21.45	0.12	0.06	-19.81	-0.06	-25.84	0	0	0.23	21.39	-2.05	28.83	-2.05	28.48	-2.87	28.95	-21.86	-0.06	-53.97	0	0	0.06	28.42	0	28.42	0.18	28.48	0.35
44.832	-38.15	-0.06	0	-0.18	0.12	-0.06	21.39	0.29	21.39	0.18	0	-18.34	-0.06	-23.38	-0.06	0	0.06	21.39	-1.52	28.77	-1.41	28.77	-2.17	28.77	-19.75	0	-48.93	0.06	0	-0.06	28.54	0.06	28.42	0.12	28.59	0.23
44.864	-35.33	-0.06	0	-0.18	0	-0.18	21.39	0.18	21.39	0.12	-0.06	-15.53	-0.06	-20.74	0.06	0	0.23	21.33	-1.11	28.42	-1.23	28.48	-1.52	28.54	-17.75	0	-40.55	-0.18	0	0.06	28.59	-0.06	28.3	0.18	28.42	0.23
44.896	-33.87	-0.06	0	-0.18	0	-0.06	0.12	0.23	21.39	0.41	-0.06	-13.48	0	-19.45	-0.06	0	0.12	21.27	-0.94	28.36	-1	28.24	-1	28.42	-15.23	-0.06	-36.62	-0.06	0	0	28.42	0	28.42	0.18	28.48	0.23
44.928	-31.41	-0.06	0	-0.06	0	-0.06	0	0.06	21.33	0.47	0	-11.31	-0.06	-18.28	-0.06	0	0.12	21.27	-0.76	28.65	-0.7	28.54	-0.7	28.42	-13.54	0	-37.62	-0.06	0	-0.06	0.23	-0.06	28.48	0.18	28.48	0.18
44.96	-29.59	0	0	-0.18	0	-0.06	0	0.12	21.39	0.47	-0.06	-9.2	0	-16.47	0	0	0.12	21.45	-0.53	28.59	-0.53	28.48	-0.59	28.36	-11.89	0.06	-38.2	-0.06	0	0.06	0	-0.06	28.24	0	0.29	0.23
44.992	-27.54	-0.18	0	-0.06	0	-0.06	0.06	0.18	21.39	0.53	-0.06	-7.62	-0.06	-14.59	-0.06	0	0.18	21.39	-0.59	28.13	-0.47	28.36	-0.53	28.54	-9.84	0	-37.56	-0.06	0	-0.06	0	0	0.29	0.12	0.06	0.23
45.024	-25.31	-0.06	0	-0.18	0	-0.06	0	0.06	21.39	0.41	5.45	-4.45	-0.06	-12.42	-0.06	0	0.18	21.45	-0.53	28.3	-0.35	28.65	-0.29	28.59	-6.8	-0.06	-34.63	-0.06	-48.69	0	0	-0.06	0.06	0.12	0	0.12
45.056	-22.62	-0.06	0	-0.06	0	-0.06	0	0.06	21.39	0.47	11.13	-2.46	-0.06	-10.72	-0.06	0	0.12	21.21	-0.47	28.65	-0.23	28.59	-0.23	28.48	-4.45	0	-33.17	0	-78.23	0	0	-0.18	0	0.18	0.06	0.12
45.088	-20.92	-0.06	-4.22	-0.18	0	-0.06	0	-0.06	21.39	0.41	16.7	-1.7	-0.06	-9.08	0	0	0.18	21.15	-0.47	28.48	-0.23	28.83	-0.23	28.36	-3.28	0	-31.23	-0.06	-54.2	-0.18	0	-0.18	0	0.18	0	0.12
45.12	-18.75	-0.06	-62.58	-0.06	0	-0.06	0	0.06	21.45	0.35	21.74	-1.29	-0.06	-7.38	0	0.06	0.06	21.39	-0.53	28.01	-0.35	28.71	-0.29	28.42	-1.93	8.5	-29.42	0	-47.76	0	0	-0.06	0	0.12	0	0.18
45.152	-16.93	0	-50.16	-0.06	0	-0.06	0	0	21.5	0.41	21.39	-0.18	-0.06	-5.92	0	-70.49	0.18	21.39	-0.53	28.54	-0.29	28.42	-0.29	28.42	-1.29	15.65	-27.36	0	-42.83	-0.06	0	-0.06	0	0.12	0	0.06
45.184	-14.59	-0.06	-40.72	-0.06	0	-0.06	0	0.06	21.39	0.23	21.39	0	0.59	-3.4	0.06	-55.31	0.12	21.39	-0.47	28.36	-0.29	28.65	-0.23	28.48	-0.53	25.96	-25.43	0	-36.45	-0.06	0	-0.06	0	0	0	0.06
45.216	-13.24	-0.06	-39.08	-0.06	0	-0.06	0	0.12	21.39	0.23	21.39	0.23	8.44	-2.23	-0.06	-34.51	0.12	21.39	-0.41	28.36	-0.23	28.65	-0.23	28.71	0.06	28.65	-24.08	0	-37.38	-0.06	0	-0.06	0	0	0	0.18
45.248	-12.31	-0.06	-35.74	-0.18	-14.71	-0.06	0	0.06	21.39	0.23	21.45	0.35	13.71	-1.7	0	-27.48	0.18	0.12	-0.41	28.42	-0.23	28.59	-0.23	28.65	0	28.71	-21.74	0	-38.44	-0.06	0	-0.18	0	0	0	0.06
45.28	-10.31	-0.06	-34.22	-0.18	-63.99	0	0	0	21.39	0.18	21.39	0.23	19.34	-1.11	-0.06	-32.81	0.23	0.06	-0.29	28.54	-0.18	28.48	-0.18	28.59	0.41	28.48	-19.75	-0.06	-37.21	-0.18	0	-0.06	0	-0.06	0	-0.06
45.312	-9.38	0	-32.52	-0.18	-43.42	-0.06	-20.63	-0.06	21.39	0.23	21.39	0.53	21.39	-0.59	-0.06	-35.45	0.06	0	-0.35	28.48	-0.23	28.59	-0.18	28.71	0.29	28.42	-17.93	-0.06	-35.57	-0.06	0	-0.18	0	0	0	0
45.344	-6.86	-0.06	-30	-0.18	-40.2	-0.06	-67.33	-0.06	21.56	0	21.39	0.41	21.39	-0.23	-0.18	-32.52	0.12	0	-0.29	28.54	-0.18	28.3	-0.18	28.24	0.59	28.54	-15.53	0	-33.11	-0.06	-59.83	-0.18	0	0	0	-0.06
45.376	-6.15	-0.06	-27.31	-0.06	-38.44	-0.06	-47.11	-0.06	21.39	0.23	21.45	0.47	21.27	-0.06	-0.06	-29.77	0.06	0	-0.35	28.48	-0.23	28.65	-0.18	28.07	0.53	28.48	-13.65	-0.06	-30.94	-0.18	-78.28	-0.06	0	0	-23.2	0
45.408	-4.45	-0.06	-25.9	-0.06	-36.62	-0.18	-41.9	-0.06	21.39	0.12	21.39	0.47	21.39	0	-0.06	-27.83	0.06	0	-0.41	28.42	-0.06	28.59	-0.06	28.59	0.53	28.48	-11.54	-0.06	-29.24	0	-46.29	-0.18	-13.42	0	-89.48	0
45.44	-3.16	-0.06	-23.79	-0.06	-34.63	-0.06	-36.21	0.06	21.27	-0.06	21.39	0.47	21.33	0.06	-0.06	-26.84	0.06	0	-0.29	28.48	-0.06	0.23	-0.18	28.54	0.59	28.54	-9.43	-0.06	-27.95	-0.18	-30.18	-0.06	-90.3	-0.06	-59.24	0
45.472	-1.99	3.75	-21.45	-0.06	-32.23	-0.18	-32.23	0	21.27	0.12	21.39	0.53	21.39	0.35	6.62	-24.84	0.12	0	-0.35	28.59	-0.18	0	-0.06	28.48	0.53	28.54	-7.44	-0.18	-26.13	0	-35.16	-0.18	-61.82	0	-30.41	0
45.504	-0.94	11.78	-19.04	-0.06	-29.94	-0.06	-32.58	-0.12	19.75	0.06	21.33	0.53	21.39	0.35	14.18	-22.91	0.12	0	-0.35	0.18	-0.18	0	-0.18	28.42	0.47	28.42	-4.75	0	-23.91	-0.06	-42.36	-0.18	-31.76	-0.06	-32.46	0
45.536	-0.35	17.17	-17.58	-0.06	-27.6	-0.06	-32.23	-0.06	0.12	0.06	21.33	0.41	21.39	0.23	19.86	-21.09	0.06	0	-0.35	0	-0.06	0	-0.06	28.48	0.53	28.65	-2.93	0	-21.86	0	-39.44	-0.18	-33.52	0	-42.07	-0.06
45.568	-0.06	21.91	-15.7	-0.06	-26.13	-0.06	-30.82	-0.18	0	0.06	21.27	0.29	21.33	0.35	21.56	-20.22	-0.06	0	-0.29	0	0	0	0	28.59	0.53	28.48	-1.88	5.68	-19.86	0	-35.1	-0.18	-41.66	0	-41.19	-0.06
45.6	-0.06	21.5	-14.12	0	-23.61	-0.06	-28.95	0	0	-0.06	21.39	0.29	21.33	0.18	21.33	-18.52	0.06	0	-0.29	0	-0.06	0	-0.06	0.23	0.53	28.59	-1.23	13.71	-17.87	-0.06	-33.4	-0.06	-41.66	0	-37.5	-0.18
45.632	-0.18	21.5	-12.6	-0.06	-20.92	-0.06	-26.66	-0.06	0	0	21.39	0.12	21.45	0.18	21.39	-15.94	0.12	0	-0.29	0	-0.18	0	-0.18	0	0.47	28.54	-0.64	21.33	-16.17	-0.18	-32.34	-0.18	-37.21	-0.06	-33.52	0
45.664	-0.41	21.45	-10.72	-0.06	-19.1	-0.06	-23.91	0.06	0	-0.06	21.33	0.12	21.33	0.18	21.39	-13.83	0	-32.99	-0.18	0	-0.06	0	-0.18	0	0.41	28.54	-0.18	29.01	-13.36	0	-31.82	-0.18	-33.63	0	-32.93	0
45.696	-0.35	21.45	-9.61	-0.06	-17.23	-0.06	-21.91	-0.06	0	0	21.5	0.18	21.27	0.29	21.39	-12.6	-0.06	-71.31	-0.29	0	0	0	-0.06	0	0.47	28.48	-0.18	28.48	-11.48	0	-29.77	-0.06	-33.28	0	-32.52	-0.06
45.728	-0.35	21.45	-7.91	-0.18	-15.82	0	-20.22	-0.18	0	-0.06	21.39	0.18	21.21	0.29	21.33	-10.96	0.06	-47.46	-0.23	0	-0.06	0	-0.06	0	0.35	28.71	0.12	28.71	-9.84	-0.06	-27.77	-0.18	-32.93	0	-30.76	0
45.76	-0.29	21.45	-6.56	-0.06	-14	-0.06	-18.16	-0.06	0	-0.06	21.45	0.12	21.39	0.23	21.33	-9.38	0	-30.41	-0.18	0	-0.06	0	-0.06	0	0.23	28.48	0.12	28.48	-7.44	-0.06	-26.6	-0.18	-31	0	-28.77	-0.06
45.792	-0.29	21.45	-4.92	-0.06	-12.25	-0.18	-16.17	-0.18	0	0	21.39	-0.06	21.39	0.18	21.45	-7.32	0.06	-30.29	-0.23	0	-0.06	0	-0.06	0	0.18	28.42	0.35	28.59	-5.33	-0.06	-25.55	-0.18	-28.71	-0.18	-27.6	-0.06
45.824	-0.18	21.39	-3.34	-0.06	-10.96	-0.06	-13.48	0	0	-0.06	21.45	0.06	21.33	0.12	21.39	-5.39	0	-35.45	-0.18	0	-0.06	0	-0.18	0	0.23	28.42	0.29	28.48	-2.75	0	-23.56	-0.18	-26.49	-0.18	-26.08	0
45.856	-0.18	21.39	-2.29	-0.06	-9.2	-0.06	-11.48	-0.06	0	0	21.39	0.06	21.33	0.06	21.56	-4.04	-0.06	-34.45	-0.18	0	-0.06	-25.02	-0.18	0	0.18	28.42	0.35	28.59	-1.93	0	-21.33	-0.18	-25.43	0	-24.61	0
45.888	-0.23	21.45	-1.46	7.09	-7.79	-0.06	-9.67	-0.18	0	0	21.5	0.06	21.21	0.12	21.09	-2.4	-0.06	-31.41	-0.29	0	-0.06	-74.59	-0.06	0	0.06	28.3	0.29	28.65	-0.94	-0.18	-20.33	-0.06	-24.14	-0.06	-23.03	0
45.92	-0.29	21.45	-0.76	12.83	-6.33	6.33	-7.44	-0.06	0	0	0.12	0	21.39	0.18	21.27	-1.82	0	-28.71	-0.29	-36.39	-0.06	-52.97	-0.06	0	0.06	28.59	0.35	28.36	-0.41	0.06	-18.69	-0.18	-22.62	-0.18	-20.74	0
45.952	-0.23	21.45	-0.41	18.28	-4.63	12.19	-5.57	-0.06	-60.53	0	0	-0.06	21.33	0.12	21.33	-1.23	-0.06	-27.01	-0.29	-72.19	0	-46.12	0	0	0.18	28.36	0.41	28.36	-0.29	0	-17.05	-0.06	-21.21	-0.06	-19.4	0
45.984	-0.18	21.45	-0.06	21.5	-3.16	19.4	-2.7	-0.06	-62.87	-0.06	0	-0.06	21.39	0	21.33	-0.23	-0.06	-26.08	-0.18	-46.29	-0.18	-44.24	-0.06	0	0	18.22	0.41	28.36	0.23	-0.06	-14.65	-0.18	-19.16	-0.06	-17.7	0
46.016	-0.23	21.5	-0.23	21.5	-1.7	21.62	-1.76	-0.06	-44.06	0.06	0.06	-0.06	21.33	0	21.21	-0.29	4.63	-23.91	-0.23	-44.71	-0.18	-41.13	-0.06	-45.24	0.12	0.12	0.35	28.54	0.23	2.7	-13.18	-0.06	-17.58	0	-15.7	-0.18
46.048	-0.23	21.45	-0.35	21.45	-1.23	21.45	-1	-0.06	-39.55	-0.06	0	-0.06	21.33	0.06	21.33	-0.06	10.66	-21.74	-0.29	-43.48	-0.18	-40.78	-0.06	-70.78	0	0	0.29	28.48	0.23	11.84	-11.54	0.18	-16.06	-0.06	-14.18	0
46.08	-0.23	21.45	-0.41	21.39	-0.59	21.39	-0.47	-0.18	-34.45	0.06	0	-0.06	15.65	0	21.39	0	15.94	-20.57	-0.18	-41.25	0	-39.08	0	-47.46	-0.06	0	0.23	28.48	0.29	19.4	-10.02	9.73	-13.89	0.76	-12.72	0
46.112	-0.18	21.45	-0.41	21.45	-0.18	21.5	-0.23	0	-32.46	-0.06	0	0.06	0.12	0.06	21.39	0.12	21.45	-18.93	-0.18	-38.85	-0.06	-35.86	-0.06	-45.76	0	0	0.23	28.48	0.41	29.01	-8.2	16.93	-12.6	10.55	-10.72	1.88
46.144	-0.18	21.45	-0.35	21.45	-0.18	21.45	0.06	-0.06	-32.46	-0.06	0	-0.18	0	-0.06	21.39	0.12	21.39	-17.4	-0.18	-37.38	0	-34.22	0.06	-44.77	0.12	0	0.29	28.59	0.35	28.65	-6.09	27.19	-10.37	20.98	-8.85	13.71
46.176	-0.18	21.39	-0.41	21.5	-0.29	21.5	0.23	0	-32.05	0	0	0	0	0.06	21.39	0.18	21.33	-15.65	-0.18	-35.16	-0.06	-33.11	-0.06	-41.43	0.12	0	0.12	28.65	0.23	28.48	-4.45	28.65	-8.85	28.83	-7.62	21.27
46.208	-0.18	21.45	-0.29	21.45	-0.29	21.45	0.23	0	-30.59	-0.06	0	0.06	0	0	21.21	0.23	21.33	-14.18	-0.18	-34.04	-0.06	-31.29	0	-40.08	0	0	0.06	28.48	0.29	28.24	-2.99	28.54	-7.09	28.48	-5.8	29.18
46.24	-0.18	21.39	-0.29	21.5	-0.35	21.5	0.41	0.06	-28.18	-0.06	0	0.06	0	0	21.15	0.29	21.39	-12.42	-0.18	-32.23	-0.06	-28.83	0	-37.91	0	0	0.12	28.48	0.29	28.59	-2.29	28.65	-5.57	28.59	-3.98	28.48
46.272	-0.18	21.45	-0.23	21.45	-0.41	21.45	0.23	1.99	-25.31	-0.06	0	0	0	0.06	21.39	0.29	21.39	-10.2	-0.18	-29.83	0	-25.84	-0.06	-36.21	0.12	0	0	28.83	0.29	28.13	-1.29	28.48	-4.28	28.54	-2.64	28.65
46.304	-0.18	21.45	-0.29	21.45	-0.35	21.45	0.41	8.44	-23.5	-0.06	0	0	0	0.06	21.39	0.23	21.39	-8.14	-0.18	-28.13	-0.06	-23.85	-0.06	-34.22	-0.06	0	0.12	28.36	0.12	28.48	-0.53	28.48	-2.4	28.42	-1.7	28.42
46.336	-0.18	21.39	-0.18	21.45	-0.29	21.39	0.47	13.95	-21.33	0.06	-36.33	0.06	0	-0.18	10.72	0.29	21.21	-6.09	-0.18	-26.08	0	-22.38	0	-31.99	-0.06	0	0.06	28.65	0.06	28.48	-0.29	28.59	-1.99	28.24	-1.23	28.54
46.368	-0.06	0.18	-0.23	21.45	-0.18	21.5	0.47	19.34	-20.22	0	-69.73	-0.06	0	-0.18	0.12	0.23	21.5	-4.63	8.67	-23.79	-0.06	-20.45	0	-30.47	0	0	0	28.48	0.12	28.54	-0.29	28.42	-1.17	28.54	-0.64	28.59
46.4	-0.06	0	-0.23	21.5	-0.23	21.45	0.53	21.5	-17.93	0	-49.16	-0.06	0	-0.18	0	0.23	21.09	-3.28	16.11	-21.68	-0.06	-18.22	0	-28.48	0.06	0	0.06	28.48	0.06	28.65	-0.06	28.83	-0.35	28.42	-0.47	28.59
46.432	-0.06	0	-0.23	21.5	-0.23	21.45	0.47	21.39	-15.35	0	-39.2	-0.06	0	0	0	0.23	21.39	-1.99	24.08	-20.1	0	-16.23	-0.06	-26.43	0	-62.52	0	28.59	0.06	28.54	0	28.48	-0.29	28.59	-0.18	28.48
46.464	-0.06	0	-0.18	21.5	-0.23	21.45	0.47	21.39	-13.18	0	-34.1	-0.06	0	0	0	0.29	21.39	-1.11	29.42	-17.05	0	-14.47	-0.06	-23.61	0	-65.8	0	0.23	0	28.54	0.23	28.42	-0.29	28.42	-0.18	28.48
46.496	-0.06	0	-0.18	21.45	-0.29	21.5	0.41	21.39	-11.31	-0.06	-31.7	-0.06	-0.53	-0.06	0	0.23	21.39	-1.05	29.36	-15.53	0	-13.13	0.06	-21.91	-0.06	-48.52	-0.06	0.12	0	28.59	0.18	28.54	0	28.59	-0.06	28.59
46.528	-0.18	0	-0.18	21.45	-0.23	21.45	0.41	21.39	-9.55	-0.06	-32.81	-0.06	-64.98	-0.06	0	0.18	21.45	-0.29	29.3	-14.71	3.69	-12.13	0	-19.69	-0.18	-46.35	-0.06	0	0.06	28.83	0.23	28.36	0	28.07	0.06	28.59
46.56	-0.06	0	-0.18	21.45	-0.29	21.39	0.23	21.39	-7.21	0.06	-32.58	-0.06	-60.88	-0.06	0	0.12	21.39	-0.23	29.24	-13.01	12.13	-10.37	2.05	-18.05	-0.06	-41.25	0	0	0	28.48	0.12	28.54	0	27.89	0.06	28.59
46.592	0	0	-0.18	21.5	-0.18	21.45	0.35	21.33	-4.28	0	-31.29	-0.06	-35.74	-0.06	0	0.18	21.27	0	29.06	-11.48	22.27	-8.85	9.26	-16.29	-0.06	-36.86	0	0	0	28.48	0.23	28.59	0.12	28.48	0.18	28.36
46.624	-0.06	0	-0.18	21.45	-0.18	21.45	0	21.45	-2.52	0.12	-28.36	-0.06	-28.48	-0.06	0	0.12	21.21	0.06	29.24	-10.08	29.12	-7.62	19.34	-14.06	-0.18	-37.38	-0.06	0	0	28.54	0.12	28.48	0.12	28.48	0.12	28.13
46.656	-0.06	0	-0.06	21.45	-0.18	21.39	0.23	21.39	-1.7	-0.06	-26.43	-0.18	-34.75	0.12	0	0.18	21.39	0	29.3	-8.56	28.65	-6.39	26.9	-12.77	-0.18	-38.09	0	0	0	28.3	0.18	28.71	0.18	28.3	0.06	28.36
46.688	-0.06	0	-0.18	21.39	-0.18	21.5	0.06	21.45	-0.64	4.57	-24.43	-0.06	-35.63	0	0	0.12	21.39	0.06	29.36	-7.32	28.48	-5.51	28.71	-11.48	-0.06	-36.62	-0.06	0	0	28.59	0.12	28.42	0.23	28.48	0.06	28.48
46.72	-0.06	0	-0.18	21.45	-0.18	21.5	0	21.45	-0.41	10.55	-22.15	-0.06	-32.76	-0.18	0	0.29	21.15	0.06	29.24	-6.39	28.65	-4.39	28.71	-9.9	0	-35.45	0.12	0	0	28.36	0	28.36	0.23	28.48	0.06	28.83
46.752	-0.06	0	-0.18	21.45	-0.18	21.45	0.12	21.39	0.06	15.94	-19.86	-0.06	-29.24	-0.06	0.06	0.18	21.21	0.23	29.3	-5.1	28.65	-3.16	27.89	-8.61	0	-33.22	-0.18	0	-0.06	28.59	0.12	28.3	0.18	28.36	0.18	28.42
46.784	-0.18	-29.47	-0.06	0.06	-0.18	13.48	-0.06	21.39	0.06	21.5	-17.7	-0.06	-27.77	-0.06	-70.2	0.12	21.21	0.18	29.36	-3.98	28.59	-2.29	28.83	-6.91	-0.06	-30.47	-0.18	0	-0.18	28.42	0	28.71	0.18	28.24	0.12	28.36
46.816	-0.06	-60.3	-0.06	0	-0.18	0.12	-0.06	21.39	0.23	21.39	-15.94	-0.18	-27.01	0.12	-57.42	0.23	21.39	0.18	29.42	-3.34	28.65	-1.46	28.65	-5.98	-0.06	-28.77	-0.18	0	-0.06	28.65	0.18	28.48	0.12	28.48	0	28.48
46.848	-0.06	-45.53	-0.06	0	-0.06	0	0.06	21.45	0.35	21.39	-14	0	-25.37	0	-33.93	0.18	21.39	0.18	28.95	-2.52	28.36	-1.52	28.3	-4.69	-0.06	-26.6	-0.18	0	-0.06	27.95	-0.06	28.48	0.23	28.48	0.12	28.48
46.88	-0.06	-40.55	0	0	-0.06	0	0	21.39	0.29	21.39	-11.95	-0.06	-23.32	-0.06	-27.01	0.12	21.39	0.12	29.36	-1.88	28.65	-1.11	28.3	-3.87	-0.06	-25.43	-0.06	-38.61	-0.06	28.48	0.06	28.42	0.18	28.42	0.06	28.42
46.912	-0.18	-38.91	-0.06	0	-0.18	0	0	21.27	0.47	21.39	-9.14	-0.06	-21.09	-0.06	-33.34	0.12	0.12	0.06	29.18	-1.7	28.13	-0.7	28.83	-3.11	-0.06	-23.38	-0.06	-86.66	-0.06	0.29	0	28.48	0	28.48	0.12	28.48
46.944	-0.06	-35.45	0	0	-0.18	0	-0.06	21.39	0.53	21.33	-6.91	0	-19.45	-0.06	-35.27	0.12	0	0.29	29.3	-1.11	28.36	-0.59	28.59	-2.17	-0.06	-20.51	0	-56.08	-0.18	0.12	0.06	1.35	0.18	28.48	0.12	28.48
46.976	-0.06	-33.46	-0.06	0	-0.06	0	-0.06	21.21	0.47	21.33	-5.1	-0.06	-17.99	-0.18	-32.23	0.12	0	0.23	29.06	-0.94	28.3	-0.47	28.48	-1.64	-0.06	-19.04	0	-49.4	-0.06	0	0	0.12	0.06	0.29	0.06	28.42
47.008	-0.06	-31.64	-0.18	0	-0.06	0	-0.06	21.39	0.53	21.33	-2.7	0	-15.94	-0.06	-28.89	0.06	0	0.18	29.42	-0.64	28.3	-0.29	28.65	-1.17	-0.06	-16.99	-0.18	-42.66	-0.18	0.06	0	0	0	0.12	0.12	0.23
47.04	-0.06	-29.65	-0.06	0	-0.06	0	0	21.39	0.35	21.39	-2.05	-0.06	-14.36	-0.06	-27.6	0.12	0	0.18	29.24	-0.53	28.48	-0.29	28.48	-0.94	9.49	-15.29	0	-37.03	-0.06	0	0.06	0	0	0	0.18	0.06
47.072	-0.18	-28.07	-0.06	0	-0.06	0	-0.06	21.39	0.35	21.21	-0.82	3.75	-12.42	-0.18	-26.72	0.12	0	0.06	29.47	-0.47	28.42	-0.35	28.65	-0.64	16.64	-13.13	-0.06	-37.44	-0.18	0	0	0	-0.18	0.06	0.06	0
47.104	-0.06	-25.72	-0.06	0	-0.18	0	-0.06	21.39	0.29	21.27	-0.29	11.48	-10.25	-0.06	-24.79	0.06	0	0.12	29.42	-0.29	28.59	-0.23	28.89	-0.41	26.95	-10.66	0	-37.97	-0.06	0.06	0	0	-0.06	0	0	0
47.136	-0.06	-22.91	-0.06	0	-0.06	0	-0.06	21.39	0.23	21.39	-0.06	17.17	-8.73	0.06	-22.68	0.06	0	0.23	29.24	-0.35	28.59	-0.47	28.89	-0.35	28.71	-8.38	-0.18	-37.21	-0.06	0	0	0	-0.06	0	0	0
47.168	-0.06	-21.09	-0.06	0	-0.06	0	-0.18	13.42	0.29	21.39	0.18	21.74	-6.97	6.68	-20.98	0	0	0.12	29.24	-0.35	28.54	-0.29	28.48	-0.35	28.48	-6.5	0	-35.1	-0.18	0	-0.06	0	-0.18	0	0.06	0
47.2	0	-19.1	-0.06	-42.48	-0.06	-0.06	-0.06	0.12	0.18	21.39	0.29	21.39	-5.16	12.36	-20.16	0.06	0	0.18	29.24	-0.35	28.36	-0.29	28.71	-0.29	28.65	-4.63	-0.06	-33.52	-0.18	0	-0.06	0	-0.18	0	0.06	0.06
47.232	-0.06	-17.23	-0.06	-56.43	-0.06	-32.81	-0.18	0	0.23	21.33	0.35	21.45	-3.52	18.05	-18.28	0	0	0.12	29.36	-0.41	28.36	-0.23	28.59	-0.23	28.48	-2.75	-0.06	-31.47	-0.06	0	-0.18	0	-0.06	0	0	0
47.264	-0.06	-15.18	0	-40.43	0	-53.79	-0.18	0	0.12	21.39	0.35	21.39	-1.99	21.45	-15.76	-0.06	0	0.18	0.12	-0.29	28.36	-0.35	28.48	-0.29	28.42	-1.7	-0.06	-29.77	0	0	-0.06	0	-0.06	0	0.06	0
47.296	0	-13.71	0	-39.79	-0.06	-40.55	0.06	0	0.12	21.39	0.41	21.39	-1.7	21.33	-14.36	0.06	0	0.23	0.06	-0.35	28.59	-0.18	28.65	-0.23	28.48	-0.7	-0.06	-28.01	0	0	-0.18	0	-0.18	0	0	0
47.328	-0.06	-12.07	-0.06	-37.62	-0.06	-39.55	-0.18	0	0.06	21.15	0.47	21.39	-0.64	21.39	-12.77	0.06	-24.38	0.18	0	-0.23	28.48	-0.23	28.54	-0.29	28.42	-0.47	-0.18	-25.61	-0.06	-4.16	-0.06	0	-0.06	0	0	0
47.36	-0.06	-10.49	0	-35.39	-0.06	-38.32	-0.06	0	0.12	21.21	0.41	21.39	-0.53	21.39	-10.96	-0.06	-70.43	0.12	0	-0.35	28.42	-0.18	28.48	-0.23	28.65	-0.18	-0.06	-23.91	0	-93.05	-0.06	0	-0.06	0	-0.06	0
47.392	3.75	-9.43	-0.06	-33.75	0	-35.45	-0.06	0	0	21.39	0.47	21.33	-0.18	21.39	-9.55	0.06	-50.33	0.23	0	-0.23	28.48	-0.18	28.65	-0.18	28.48	-0.06	-0.06	-22.33	0	-53.21	0	-72.13	-0.06	-1.29	-0.06	0
47.424	11.89	-7.56	-0.06	-30	-0.06	-33.11	-0.06	0	-0.06	21.15	0.47	21.39	-0.18	21.39	-7.32	-0.06	-28.65	0.12	0	-0.29	0.23	-0.06	28.54	-0.18	28.71	0.23	5.68	-19.92	-0.06	-48.87	-0.06	-62.4	-0.18	-88.01	-0.06	-33.05
47.456	17.34	-6.09	-0.06	-28.71	-0.06	-31.76	-0.06	0	-0.06	21.45	0.41	21.15	0.06	21.33	-5.22	0.06	-31.06	0.12	0	-0.23	0.06	-0.18	4.57	-0.18	28.18	0.12	13.83	-18.16	-0.06	-43.89	-0.06	-36.68	-0.06	-58.6	-0.06	-84.32
47.488	21.86	-4.45	-0.06	-26.49	-0.18	-29.71	-0.18	0	0	21.39	0.29	21.39	0.18	21.39	-3.75	0	-35.74	0.12	0	-0.23	0	-0.23	0.12	-0.18	28.54	0.35	21.62	-15.76	-0.06	-37.85	-0.06	-30	-0.06	-33.87	-0.18	-55.84
47.52	21.5	-3.16	-0.06	-25.55	-0.18	-26.13	-0.06	0	-0.06	21.15	0.35	21.33	0.18	21.33	-2.64	-0.06	-35.27	0.06	0	-0.23	0.06	-0.18	0	-0.18	28.42	0.35	28.83	-13.77	-0.06	-36.74	0.06	-39.61	-0.06	-30.7	-0.18	-32.64
47.552	21.45	-2.11	-0.06	-22.62	0	-24.84	-0.06	0	-0.06	21.33	0.23	21.33	0.06	21.39	-1.64	0	-31.93	0.12	0	-0.18	0	-0.18	0	-0.29	28.48	0.41	28.54	-12.13	-0.06	-38.32	-0.06	-43.01	0	-40.78	-0.18	-31.41
47.584	21.45	-1.11	0	-19.98	0	-22.21	-0.18	-0.29	0.12	0.12	0.18	21.39	0.12	21.33	-0.94	0	-28.48	0.12	0	-0.18	0	-0.06	0	-0.06	28.65	0.29	28.18	-10.08	-0.06	-37.03	-0.06	-37.79	0	-40.84	-0.23	-42.78
47.616	21.45	-0.47	-0.06	-18.28	-0.06	-20.39	-0.06	-70.55	-0.06	0	0.23	21.27	0.12	21.39	-0.53	-0.06	-27.19	0.18	0	-0.18	0	-0.18	0	-0.18	28.42	0.29	28.59	-7.56	-0.18	-35.63	-0.18	-33.99	-0.06	-37.15	-0.18	-41.31
47.648	21.45	-0.06	0	-15.94	-0.06	-18.34	-0.18	-58.95	-0.06	0	0.12	21.33	0.23	21.27	-0.23	-0.06	-26.08	0.12	0	-0.06	0	-0.18	0	-0.06	28.65	0.35	28.42	-5.04	-0.06	-34.04	-0.18	-33.4	0	-33.93	0	-37.44
47.68	21.5	-0.18	0	-14.71	-0.06	-16.29	-0.18	-44.53	-0.18	0	0.18	21.33	0.29	21.39	-0.06	0	-23.97	0.12	-41.02	-0.18	0	-0.06	0	-0.18	28.65	0.23	28.59	-3.11	0	-31.64	-0.18	-33.52	-0.06	-33.4	-0.18	-33.28
47.712	21.45	-0.18	-0.06	-13.36	-0.06	-14.82	-0.06	-39.44	-0.18	0	0.06	21.27	0.35	21.27	-0.18	0.12	-22.38	0.12	-68.85	-0.06	0	-0.06	0	-0.18	28.48	0.18	28.36	-1.88	3.69	-29.77	0	-32.34	0	-32.81	-0.18	-32.99
47.744	21.39	-0.35	0	-11.31	0	-13.13	-0.18	-32.93	-0.12	0	0.06	21.39	0.29	21.45	0	-0.18	-20.22	0.12	-44.65	-0.06	0	-0.18	0	0	28.65	0.29	28.54	-1.05	14.41	-28.13	-0.06	-28.83	-0.18	-31.17	-0.18	-32.64
47.776	21.45	-0.53	2.99	-9.9	-0.06	-11.25	-0.06	-32.7	-0.18	0	0.06	21.27	0.23	21.33	0.06	-0.06	-18.87	0.06	-45.59	-0.06	0	-0.06	0	-0.06	28.42	0.12	28.59	-0.59	22.21	-26.13	-0.18	-27.77	-0.18	-29.06	-0.18	-30.7
47.808	21.45	-0.35	9.2	-8.44	-0.06	-10.25	-0.18	-32.76	-0.06	0	0	21.39	0.23	21.33	0.12	-0.06	-16.99	0.18	-43.77	-0.06	0	-0.18	0	-0.06	28.59	0.18	28.54	-0.06	29.01	-24.08	-0.18	-26.72	-0.06	-27.19	0	-28.71
47.84	21.45	-0.35	14.71	-7.03	-0.06	-9.02	-0.06	-32.34	-0.06	0	-0.06	21.5	0.29	21.39	0.29	6.68	-15.18	0.12	-41.49	-0.18	-8.61	-0.06	0	-0.18	28.3	0.06	28.77	0	28.65	-22.62	-0.06	-24.79	0	-26.13	-0.06	-27.77
47.872	21.39	-0.29	20.39	-5.63	-0.06	-7.27	-0.18	-30.06	-0.06	0	-0.18	21.33	0.06	21.15	0.29	14.3	-14	0.12	-39.79	0	-73.07	-0.06	0	-0.18	28.36	0.18	28.65	0	28.48	-19.92	0	-23.32	-0.06	-24.61	-0.06	-26.54
47.904	21.39	-0.18	21.5	-3.75	-0.06	-5.51	-0.06	-27.25	-0.06	0	-0.06	21.45	0.06	21.15	0.35	19.98	-11.72	0.12	-37.38	-0.06	-50.69	-0.06	-76.47	0	4.04	0	28.36	0.23	28.48	-17.99	0	-21.27	0	-22.09	0	-24.32
47.936	21.39	-0.18	21.45	-2.58	3.63	-3.98	-0.18	-25.25	-0.06	0	-0.06	21.45	0.06	21.33	0.18	21.45	-9.84	0	-36.15	-0.06	-45.94	-0.18	-57.19	0	0.12	0.06	28.42	0.29	28.65	-16.64	-0.18	-19.69	-0.06	-20.63	0	-22.38
47.968	21.39	-0.18	21.45	-1.46	9.84	-2.93	-0.18	-23.5	0	0	0.06	0.18	0.12	21.39	0.23	21.39	-8.14	0.06	-33.75	0	-45.35	0	-45.76	-0.18	0	0.18	28.42	0.35	28.42	-14.65	0	-17.99	-0.06	-19.69	-0.06	-20.86
48	21.5	-0.23	21.45	-0.94	15.18	-1.82	3.57	-21.27	-0.06	-28.83	-0.06	0	0	21.33	0.18	21.33	-6.21	0.06	-32.46	0	-41.84	0	-45.35	-0.18	0	0.12	28.36	0.35	28.48	-12.36	0	-16.64	-0.06	-17.99	-0.06	-19.63
48.032	21.45	-0.29	21.5	-0.35	21.8	-0.94	9.84	-19.34	-0.18	-74.65	0	0	0.18	21.5	0.12	21.33	-4.8	0.12	-31.06	0	-40.14	-0.06	-43.71	0	0	0.06	28.42	0.29	28.59	-9.61	3.81	-15.18	-0.06	-16.47	-0.06	-18.22
48.064	21.39	-0.29	21.45	-0.23	21.5	-0.29	17.11	-17.05	0	-47.46	-0.06	0	0.06	0.12	0.23	21.21	-2.87	0	-27.77	-0.06	-38.32	0	-41.02	-0.06	0	0	28.48	0.29	28.42	-7.62	14.71	-12.6	-0.06	-14.06	3.87	-15.94
48.096	21.39	-0.29	21.39	-0.18	21.45	-0.18	21.74	-14.94	0	-41.02	-0.06	0	0	0	0.23	21.39	-2.17	0	-26.13	-0.06	-35.92	-0.06	-39.44	-0.06	0	0	28.71	0.29	28.42	-5.39	22.38	-11.13	3.34	-12.48	12.13	-14.41
48.128	21.45	-0.23	21.45	-0.23	21.45	-0.06	21.45	-12.6	-0.06	-35.39	-0.06	0	0.06	0	0.18	21.39	-1.17	0	-24.55	-0.18	-34.69	-0.06	-37.21	0	0	-0.06	28.48	0.23	28.54	-3.75	28.95	-9.32	11.78	-10.78	19.92	-12.72
48.16	21.39	-0.18	21.45	-0.29	21.45	-0.23	21.39	-11.13	0.06	-31.88	-0.06	0.06	0.06	0	0.18	21.39	-0.94	0	-22.09	-0.18	-33.05	-0.06	-35.86	-0.06	0	0	28.71	0.23	28.48	-1.99	28.59	-8.03	19.22	-9.67	27.54	-11.07
48.192	21.45	-0.23	21.39	-0.35	21.45	-0.29	21.45	-9.08	-0.06	-32.29	-0.18	0	0.06	0	0.18	21.33	-0.29	0	-21.09	-0.18	-30.12	-0.06	-33.87	-0.06	0	0.06	28.65	0.12	28.71	-1.46	28.65	-6.33	26.95	-7.62	28.42	-9.2
48.224	21.39	-0.18	21.45	-0.41	21.45	-0.41	21.39	-5.86	0.06	-32.29	0	0	0	0	0.12	21.27	-0.35	-0.06	-17.93	0	-28.95	0	-31.06	-0.06	0	0	28.48	0.23	28.65	-0.47	28.48	-3.98	28.65	-5.92	28.65	-7.44
48.256	21.45	-0.18	21.45	-0.29	21.5	-0.29	21.39	-3.75	-0.06	-30.7	0	0	-0.06	0	0.23	21.39	-0.06	-0.06	-16.29	-0.06	-26.6	0	-29.06	-0.06	0	-0.06	28.54	0.12	28.59	-0.18	28.54	-2.75	28.65	-4.04	28.42	-5.74
48.288	0.12	-0.18	21.45	-0.35	21.45	-0.18	21.39	-2.11	-0.06	-29.01	-0.06	0	0	0	0.18	21.39	0.06	0.06	-15.06	0	-24.43	0	-27.77	-0.06	0	-0.06	28.3	0.18	28.48	0	28.59	-1.99	28.42	-2.64	28.42	-4.1
48.32	0	-0.18	21.45	-0.23	21.45	-0.23	21.39	-1.46	0	-26.37	-0.06	0	-0.06	0	0.18	21.39	0.06	-0.06	-13.54	0	-22.56	0	-25.37	-0.06	0.06	0	0.29	0.06	28.65	0.06	28.42	-1.17	28.36	-2.11	28.48	-2.87
48.352	0	-0.06	21.45	-0.18	21.45	-0.18	21.33	-0.64	0	-24.67	-0.06	0	-0.06	0	0.12	21.39	0.06	4.57	-12.07	-0.06	-20.16	-0.18	-23.32	-0.06	-65.04	0	0.12	0	28.42	0.23	28.3	-0.76	28.24	-1.17	28.42	-2.23
48.384	0	-0.06	21.39	-0.29	21.39	-0.23	21.39	-0.06	0.06	-22.33	-0.06	-40.61	-0.18	0	0.12	21.39	0.18	10.55	-10.66	-0.06	-18.22	0	-21.33	-0.06	-65.04	0	0	0.06	28.48	0.35	28.42	-0.53	28.48	-0.76	28.24	-1.17
48.416	0	-0.06	21.45	-0.35	21.45	-0.29	21.39	-0.06	0	-19.75	-0.06	-67.15	-0.06	0	0.18	21.33	0.12	15.82	-9.02	-0.06	-16.76	0	-18.34	-0.06	-48.4	-0.06	0	0	28.42	0.47	28.42	-0.23	28.83	-0.41	28.48	-0.7
48.448	0	-0.06	21.45	-0.23	21.45	-0.23	21.45	0.23	0	-18.52	-0.06	-47.64	-0.06	0	0.12	21.33	0	21.39	-7.79	0	-15	0	-17.05	-0.06	-46.35	0	0	0	28.65	0.41	28.36	-0.06	28.54	-0.18	28.42	-0.47
48.48	0	-0.06	21.5	-0.35	21.45	-0.23	21.39	0.12	0.06	-16.29	-0.06	-41.19	-0.06	-46.88	0.06	21.45	0.18	21.39	-6.62	-0.06	-13.3	-0.06	-15.53	0	-40.72	0	0	0	27.95	0.29	28.65	-0.06	28.36	-0.18	28.48	-0.23
48.512	0	-0.18	21.45	-0.35	21.5	-0.29	21.39	0.47	-0.06	-14.47	0.06	-35.45	-0.06	-64.92	0	21.33	0.12	21.62	-5.39	0	-11.13	0	-14.24	0	-36.39	-0.06	0	0	28.42	0.35	28.54	0.06	28.48	0	28.59	-0.06
48.544	0	-0.06	21.45	-0.29	21.5	-0.23	21.39	0.35	-0.06	-11.37	0	-31.82	-0.18	-36.1	0.06	21.39	0.23	21.15	-4.45	0	-9.9	4.39	-12.36	-0.06	-37.38	-0.18	0	-0.18	28.89	0.35	28.71	0.06	28.59	0.12	28.36	0.12
48.576	0	-0.06	21.5	-0.18	21.45	-0.18	21.39	0.41	0.06	-9.43	0.06	-32.52	-0.06	-27.36	-0.06	21.21	0.18	21.39	-3.69	0	-8.91	12.72	-10.49	-0.06	-37.97	0	0	0	28.48	0.29	28.42	0.12	28.42	0.06	28.59	-0.06
48.608	0	-0.06	21.45	-0.23	21.45	-0.29	21.33	0.41	-0.06	-7.44	-0.06	-32.4	-0.06	-32.76	0.06	21.39	0.23	21.33	-2.93	5.63	-7.79	20.22	-9.32	0	-36.86	0	0	-0.06	0.29	0.23	28.48	0.06	28.42	0.18	28.42	0.18
48.64	0	-0.06	21.39	-0.18	21.45	-0.18	21.39	0.41	4.57	-5.1	-0.06	-30.94	-0.06	-35.74	0.06	21.39	0.23	21.39	-2.29	13.83	-6.45	27.83	-8.03	-0.06	-35.22	-0.06	0	0	0.06	0.29	28.48	0.23	28.48	0.18	28.13	0.29
48.672	0	-0.06	3.16	-0.18	21.45	-0.23	21.45	0.41	12.36	-3.11	-0.06	-28.95	-0.06	-33.69	0.12	21.39	0.12	21.39	-1.82	21.33	-4.69	28.48	-6.86	0	-33.17	0	0	0	0	0.06	28.54	0.06	28.48	0.18	28.65	0.23
48.704	-32.64	-0.06	0.06	-0.23	21.45	-0.18	21.33	0.35	17.87	-1.52	-0.06	-25.9	-0.06	-29.12	0	10.25	0.18	21.15	-1.46	28.65	-4.04	28.42	-5.39	7.85	-30.35	-0.06	0	-0.06	0	0.12	27.95	0	28.48	0.23	28.42	0.23
48.736	-60.94	-0.06	0	-0.18	21.39	-0.18	21.39	0.35	21.62	-0.94	-0.18	-24.26	0	-27.89	0	0.12	0.12	21.39	-1.17	28.65	-3.34	28.36	-4.45	15.06	-28.3	-0.06	-34.75	0	0	0.06	28.48	0.06	28.07	0.23	28.48	0.18
48.768	-43.54	-0.06	0.06	-0.06	21.39	-0.18	21.39	0.41	21.39	-0.59	-0.06	-22.33	-0.06	-27.01	-0.06	0	0.23	21.45	-0.94	28.36	-2.75	28.24	-3.69	22.79	-26.54	-0.06	-85.61	-0.06	0	-0.06	28.42	0.06	28.42	0.23	28.54	0.18
48.8	-40.14	-0.06	0	-0.18	21.45	-0.18	21.33	0.29	21.45	-0.06	-0.06	-20.39	0	-25.37	-0.18	0	0.18	21.33	-0.76	28.65	-2.05	28.65	-2.75	29.01	-24.96	0	-56.08	0	0	0.18	28.48	0.06	28.18	0.18	28.24	0.23
48.832	-38.56	-0.06	0	-0.18	0.12	-0.18	21.33	0.18	21.39	0.12	-0.06	-17.99	0	-23.91	-0.06	0	0.23	21.33	-0.76	28.59	-1.64	28.42	-2.11	28.71	-23.2	0	-48.87	-0.06	0	-0.06	28.3	0	28.65	0.29	28.83	0.18
48.864	-35.27	-0.06	0	-0.18	0	-0.18	21.27	0.29	21.45	0.23	-0.06	-15.82	-0.06	-21.68	-0.06	0	0.23	21.39	-0.53	28.48	-1.23	28.36	-1.7	28.83	-20.92	0	-41.84	0	0	0	28.48	0	28.42	0.23	28.42	0.12
48.896	-34.4	-0.06	0	-0.18	0	-0.18	0.12	0.06	21.39	0.23	-0.06	-13.89	-0.06	-19.92	0.06	0	0.12	21.33	-0.47	28.77	-1	28.71	-1.17	28.48	-18.87	0.06	-36.39	-0.18	0	-0.06	28.48	0	28.48	0.23	28.42	0.23
48.928	-31.41	-0.18	0	-0.18	0	-0.18	0	0.06	21.39	0.35	-0.06	-11.95	-0.06	-18.28	-0.06	0	0.12	21.39	-0.41	28.3	-0.7	28.42	-0.76	28.36	-17.23	0	-37.03	-0.06	0	0	0.23	0	28.36	0.12	28.42	0.23
48.96	-30.12	-0.06	0	-0.18	0	-0.06	0	0.06	21.39	0.47	-0.06	-9.55	0	-16.7	-0.06	0	0.12	21.39	-0.47	28.59	-0.53	28.42	-0.59	28.3	-15.29	0	-38.44	0	0	0.06	0.06	-0.18	28.42	0.23	0.64	0.06
48.992	-27.19	-0.06	0	-0.18	0	-0.18	0	0.12	21.39	0.41	-0.06	-7.79	0	-15.06	0	0	0.18	21.39	-0.41	28.18	-0.35	28.42	-0.35	28.24	-13.54	0	-37.44	-0.06	0	0	0	-0.06	3.81	0.18	0.06	0.18
49.024	-24.9	0	0	-0.18	0	-0.18	0	0.18	21.39	0.47	4.04	-4.92	-0.06	-12.72	-0.06	0	0.12	21.33	-0.41	28.24	-0.41	28.59	-0.23	28.42	-10.9	0	-35.57	0	-42.36	-0.06	0	-0.18	0.06	0	0	0.18
49.056	-23.03	-0.06	0	-0.18	0	-0.18	0	0.12	21.39	0.47	10.14	-2.99	-0.06	-10.84	0	0	0.06	21.39	-0.35	28.59	-0.41	28.59	-0.35	28.48	-8.85	0	-33.05	0	-80.92	0	0	0	0	0.06	0.06	0.12
49.088	-21.09	0	-2.99	-0.06	0	-0.06	0	0	21.39	0.41	15.59	-1.93	-0.06	-9.02	-0.06	0	0.23	21.39	-0.41	28.48	-0.29	28.48	-0.29	28.65	-6.91	1.99	-31.29	-0.18	-54.32	-0.18	0	-0.18	0.06	0	0	0.06
49.12	-18.87	0	-61.64	-0.18	0	-0.06	0	0.06	21.39	0.41	21.33	-0.94	-0.06	-7.38	0	0	-0.06	21.39	-0.23	28.54	-0.23	28.48	-0.29	28.65	-4.45	7.38	-30.29	-0.06	-48.52	0	0	-0.18	0	0	0	0.18
49.152	-17.05	-0.06	-50.63	-0.06	0	-0.18	0	-0.18	21.39	0.41	21.45	-0.64	0	-5.63	-0.06	-68.26	0.12	21.39	-0.29	28.65	-0.35	28.54	-0.23	28.65	-2.99	14.82	-28.24	-0.06	-43.01	-0.06	0	-0.18	0	0.06	0	0
49.184	-15	-0.06	-40.31	-0.18	0	-0.06	0	0	21.39	0.29	21.39	0.06	2.34	-3.46	0	-56.9	0.12	21.39	-0.23	28.54	-0.29	28.54	-0.35	28.59	-1.7	25.25	-25.43	0	-36.62	-0.06	0	-0.06	0	-0.06	0	0.06
49.216	-13.48	0	-39.14	-0.06	0	-0.18	0	-0.06	21.39	0.29	21.33	0.18	8.09	-2.23	0	-34.92	0.23	21.39	-0.23	28.65	-0.18	28.48	-0.23	28.42	-0.76	28.71	-24.08	0.06	-37.68	-0.18	0	-0.18	0	-0.18	0	0.12
49.248	-12.25	-0.06	-36.86	-0.06	-5.92	-0.06	0	0	21.45	0.23	21.45	0.12	13.54	-1.88	0.06	-27.6	0	0.23	-0.18	28.54	-0.18	28.48	-0.18	28.71	-0.53	28.54	-21.97	-0.18	-38.44	-0.18	0	-0.06	0	-0.06	0	0
49.28	-10.55	0	-35.22	-0.06	-63.11	-0.06	0	-0.06	21.21	0.18	21.21	0.47	19.04	-0.82	0	-32.93	0	0.06	-0.18	28.65	-0.18	28.48	-0.18	28.48	-0.18	28.65	-19.86	0	-37.74	-0.06	0	-0.18	0	0	0	0
49.312	-9.61	0	-32.76	-0.06	-44.65	-0.06	-12.31	-0.06	21.39	0.23	21.39	0.47	21.39	-0.76	0	-34.75	0.06	0	-0.23	28.48	-0.18	28.42	-0.18	28.83	0.18	28.48	-18.28	-0.06	-36.04	0	0	-0.18	0	-0.18	0	0
49.344	-7.44	0	-30.18	-0.06	-40.37	-0.06	-69.44	-0.06	21.45	0.23	21.39	0.41	21.21	-0.23	0	-32.76	0.06	0	-0.18	28.42	-0.23	28.42	-0.06	28.59	0.06	28.48	-15.94	-0.06	-33.63	-0.18	-48.22	-0.18	0	-0.06	0	0.18
49.376	-5.98	0	-28.18	-0.06	-39.08	-0.06	-47.11	-0.06	21.21	0.12	21.45	0.47	21.33	-0.18	0.06	-29.94	0.06	0	-0.23	28.71	-0.18	28.48	-0.06	28.42	0.53	28.36	-14	0	-31.11	-0.06	-81.51	-0.18	0	-0.06	-17.23	0
49.408	-4.63	0	-25.61	-0.06	-35.98	-0.06	-42.42	-0.06	21.39	0.06	21.45	0.53	21.39	-0.06	-0.06	-27.77	0.12	0	-0.18	28.48	-0.06	28.48	-0.06	28.48	0.47	28.48	-12.25	0	-29.65	-0.06	-49.87	-0.06	-2.87	-0.18	-89.36	0
49.44	-3.34	0	-23.44	-0.06	-34.04	-0.06	-36.04	0	21.39	0.06	21.39	0.47	21.39	0.06	-0.06	-27.19	-0.06	0	-0.18	28.18	-0.18	0.29	-0.06	28.48	0.53	28.48	-10.31	0	-27.54	-0.06	-30.47	-0.18	-89.01	-0.06	-59.83	0.06
49.472	-2.23	3.22	-21.56	-0.06	-32.46	-0.06	-31.99	-0.06	21.39	0.06	21.39	0.47	21.39	0.12	6.09	-24.61	-0.06	0	-0.18	28.77	-0.06	0.06	-0.18	28.3	0.53	29.01	-7.44	0	-26.13	-0.12	-33.52	-0.06	-65.92	0	-30.94	0.06
49.504	-0.94	11.31	-19.1	-0.06	-29.77	0	-31.99	-0.18	21.39	-0.06	21.39	0.47	21.27	0	13.77	-22.38	-0.06	0	-0.18	0.23	-0.18	0	-0.18	28.65	0.47	28.48	-4.86	0	-24.08	-0.18	-42.78	-0.18	-33.58	0	-32.34	0
49.536	-0.53	16.7	-17.05	-0.06	-27.95	0	-32.05	-0.06	0.12	0.06	21.39	0.35	21.39	0.18	19.28	-21.62	-0.06	0	-0.23	0	-0.06	0.06	-0.06	28.3	0.41	28.42	-3.16	0	-22.09	-0.18	-40.37	-0.18	-32.29	-0.12	-41.66	0
49.568	-0.23	21.86	-15.7	-0.18	-25.55	-0.06	-30.82	-0.06	0	0.06	21.39	0.29	21.39	0.12	21.39	-19.86	-0.06	0	-0.18	0	-0.06	0	-0.06	28.59	0.41	28.65	-1.93	4.39	-19.92	0	-35.74	-0.06	-41.13	0	-41.54	-0.06
49.6	-0.23	21.56	-14	-0.18	-23.91	0	-29.01	-0.06	0	0.12	21.39	0.35	21.39	0.23	21.39	-18.52	0	0	-0.18	0.06	-0.06	0	-0.18	0.23	0.41	28.48	-1.23	12.72	-17.58	0	-33.52	0	-41.84	-0.06	-37.21	0
49.632	-0.18	21.5	-12.72	-0.06	-20.74	-0.06	-27.42	-0.06	0	0.06	21.45	0.18	21.39	0.18	21.39	-16.41	0.06	0	-0.18	0	-0.18	0	-0.06	0.06	0.41	28.65	-0.59	20.33	-16.29	-0.18	-32.76	-0.18	-37.62	-0.06	-33.17	0
49.664	-0.18	21.45	-10.66	-0.06	-19.04	-0.06	-24.43	0	0	-0.06	21.27	0.29	21.39	0.29	21.39	-14.47	-0.06	-30.12	-0.18	0	-0.06	0	-0.06	0	0.29	28.36	0	28.3	-14.06	-0.06	-32.23	0	-33.75	0	-32.81	0
49.696	-0.35	21.45	-9.32	-0.06	-16.93	-0.06	-22.09	-0.18	0	-0.06	21.39	0.18	21.39	0.12	21.33	-12.95	-0.18	-71.14	-0.18	0	-0.06	0	-0.06	0	0.29	29.01	0	28.48	-11.6	-0.18	-30.53	-0.18	-33.28	-0.06	-32.23	-0.06
49.728	-0.35	21.39	-8.03	-0.06	-15.94	-0.06	-19.81	-0.06	0	0	21.39	0.23	21.39	0.12	21.33	-11.25	0.06	-48.81	-0.18	0	-0.06	0	0	0	0.29	28.48	0.06	28.59	-9.84	-0.06	-28.71	-0.06	-32.76	-0.06	-31.47	-0.06
49.76	-0.29	21.39	-6.68	-0.06	-14.06	-0.06	-18.16	0	0	0	21.39	0.12	21.33	0.12	21.39	-9.32	0.06	-31.29	-0.23	0	-0.06	0	-0.18	0	0.23	28.42	0.12	28.59	-7.79	-0.18	-27.31	-0.06	-31.41	0	-28.83	0
49.792	-0.23	21.45	-5.22	-0.06	-12.25	0.06	-16.47	0	0	-0.06	21.27	0.06	21.27	0.12	21.39	-6.97	0	-29.83	-0.06	0	-0.06	0	-0.06	0	0.29	28.59	0.35	28.65	-5.57	-0.18	-25.72	-0.06	-29.47	0	-26.9	-0.06
49.824	-0.18	21.45	-3.16	-0.06	-10.61	0.06	-13.71	-0.06	0	-0.06	21.33	0.18	21.15	0.12	21.39	-5.39	0.06	-35.33	-0.06	0	-0.06	0	0	0	0.12	28.36	0.29	28.71	-2.87	-0.06	-23.32	-0.18	-27.19	0	-26.43	-0.06
49.856	-0.18	21.5	-2.11	-0.06	-9.43	-0.06	-11.89	-0.06	0	-0.06	21.27	0	21.39	0.06	21.39	-3.75	0.06	-35.1	-0.18	0	-0.06	-11.6	0	0	0.12	28.48	0.35	28.54	-2.05	-0.06	-22.33	-0.18	-25.9	-0.06	-24.96	0.06
49.888	-0.23	21.45	-1.41	6.21	-8.14	-0.06	-9.55	0.06	0	0	21.39	-0.06	21.39	0.18	21.33	-2.64	-0.06	-31.99	-0.06	0	0	-78.58	-0.18	0	0.12	28.48	0.35	28.48	-1.17	-0.06	-20.57	-0.18	-24.61	-0.06	-22.68	0.06
49.92	-0.29	21.39	-0.64	12.13	-6.45	5.39	-7.62	0	0	-0.06	0.23	-0.06	21.21	0.06	21.39	-1.41	-0.18	-28.59	-0.18	-29.83	0.06	-55.96	0	0	0	28.48	0.23	28.71	-0.53	-0.18	-18.46	-0.18	-22.91	-0.06	-20.86	0
49.952	-0.23	21.45	-0.29	17.64	-4.45	11.48	-5.39	-0.06	-50.45	-0.06	0	-0.18	21.68	0.06	21.39	-0.7	0	-27.6	-0.06	-75.65	-0.06	-45.82	-0.06	0	0	28.36	0.29	28.48	-0.23	-0.06	-17.4	-0.18	-21.33	-0.06	-19.45	0
49.984	-0.23	21.39	-0.18	21.5	-3.34	18.75	-2.75	-0.18	-66.21	0.06	0	-0.06	21.39	0.06	21.33	-0.59	0.06	-26.37	-0.18	-47.58	-0.06	-45.35	0	0	0.12	23.67	0.29	28.65	-0.06	0	-15.53	-0.18	-19.4	-0.18	-18.16	0
50.016	-0.29	21.45	-0.29	21.45	-2.11	21.5	-2.05	0.06	-46.7	-0.06	0	-0.06	21.33	0.06	21.33	-0.29	3.69	-24.38	-0.06	-45.18	-0.06	-41.66	0	-38.03	-0.06	0.18	0.29	28.65	0.12	2.64	-13.54	-0.06	-17.87	-0.06	-16.11	-0.06
50.048	-0.18	21.45	-0.35	21.45	-1.29	21.45	-0.76	-0.06	-40.55	-0.06	0	-0.06	21.39	0	21.27	-0.23	9.84	-22.33	-0.18	-44.01	0	-40.67	-0.06	-72.13	-0.06	0	0.23	28.48	0.23	10.84	-12.07	-0.06	-16.17	0.06	-14.41	0
50.08	-0.18	21.45	-0.47	21.5	-0.64	21.5	-0.64	0.06	-35.27	-0.06	0	0.06	17.58	-0.06	21.33	-0.06	15.29	-21.09	-0.18	-41.49	0	-39.08	-0.06	-48.81	0	0	0.23	28.59	0.35	18.28	-10.49	9.43	-14.41	0.35	-12.72	0
50.112	-0.18	21.39	-0.29	21.45	-0.35	21.45	-0.18	-0.06	-31.99	0	0	-0.18	0.12	0.06	21.33	0	20.98	-19.22	-0.18	-40.55	0	-35.74	-0.06	-46.7	-0.06	0	0.18	28.83	0.29	28.48	-8.56	16.7	-12.95	9.73	-10.49	2.64
50.144	-0.18	21.45	-0.18	21.5	-0.23	21.39	0	0	-32.52	-0.18	0	0	0	-0.06	21.39	0.06	21.39	-17.52	-0.18	-38.32	-0.18	-34.63	0	-44.24	-0.06	0	0.06	28.48	0.35	28.65	-6.56	27.01	-10.14	19.81	-9.02	13.13
50.176	-0.18	21.45	-0.35	21.5	-0.35	21.45	0.18	-0.06	-32.05	-0.06	0	0.06	0	-0.06	21.39	0.23	21.45	-15.47	-0.18	-35.27	0	-33.05	0	-41.54	0	0	0.06	28.54	0.35	28.65	-4.63	28.48	-9.08	27.31	-7.79	20.63
50.208	-0.18	21.45	-0.41	21.45	-0.29	21.45	0.29	-0.06	-30.7	-0.06	0	-0.06	0	0.06	21.39	0.12	21.33	-13.54	-0.06	-34.63	-0.06	-30.7	-0.06	-40.78	0	0	0.06	28.48	0.41	28.59	-3.46	28.83	-7.38	28.54	-6.21	28.59
50.24	-0.18	21.39	-0.18	21.45	-0.35	21.45	0.41	-0.06	-28.48	0	0	-0.06	0	0	21.39	0.12	21.33	-12.31	0	-32.4	0.06	-29.01	0	-37.97	-0.06	0	0.06	28.59	0.23	28.71	-2.23	28.48	-5.92	28.48	-4.28	28.54
50.272	-0.18	21.45	-0.18	21.45	-0.23	21.45	0.41	-0.06	-25.9	-0.06	0	0	0	0.06	21.39	0.23	21.33	-9.84	-0.18	-30.12	-0.06	-26.13	-0.06	-36.1	0	0	0.12	28.3	0.29	28.48	-1.46	28.42	-4.39	28.48	-2.58	28.48
50.304	-0.18	21.39	-0.18	21.45	-0.29	21.45	0.35	7.62	-23.67	-0.06	0	0	0	0	21.33	0.18	21.21	-8.09	-0.06	-27.89	0.06	-24.38	0	-34.63	0	0	0.06	28.59	0.12	28.54	-0.64	28.48	-2.52	28.65	-1.7	28.42
50.336	-0.18	21.45	-0.23	21.5	-0.41	21.45	0.35	13.18	-21.86	-0.06	-17.99	0	0	-0.06	15.59	0.29	21.33	-6.86	-0.06	-25.9	0	-22.68	0.06	-32.46	0.06	0	0	28.54	0.12	28.42	-0.53	28.65	-1.88	28.42	-1.23	28.36
50.368	-0.06	0.12	-0.18	21.45	-0.29	21.45	0.47	18.69	-20.16	-0.06	-77.05	-0.06	0	-0.18	0.12	0.23	21.39	-4.86	6.04	-24.08	0	-20.86	0	-30.7	0	0	0	28.42	0.12	28.59	-0.18	28.48	-1.29	28.42	-0.76	28.42
50.4	-0.06	0	-0.23	21.45	-0.29	21.45	0.35	21.56	-18.22	-0.06	-52.38	-0.06	0	-0.06	0	0.18	21.33	-3.46	14	-22.09	0	-18.87	0	-28.13	0.06	0	0	28.65	0.06	28.54	-0.06	28.48	-0.59	28.83	-0.23	28.42
50.432	0	0	-0.23	21.45	-0.23	21.45	0.35	21.45	-15.53	-0.06	-41.66	-0.06	0	0	0	0.18	21.39	-2.4	21.74	-20.22	0	-16.23	0	-26.25	0	-53.73	0	28.77	0.12	28.42	-0.18	28.48	-0.53	28.42	-0.23	28.59
50.464	-0.06	0	-0.23	21.45	-0.23	21.45	0.41	21.39	-13.59	0	-35.33	0.06	0	-0.18	0	0.18	21.21	-1.29	28.59	-17.4	0	-14.77	0	-24.32	0	-68.5	-0.06	0.29	0	28.36	0.23	28.36	0	28.65	-0.18	28.65
50.496	-0.06	0	-0.18	21.39	-0.23	21.45	0.29	21.39	-11.31	0	-32.17	0	-0.06	-0.06	0	0.18	21.21	-0.76	28.54	-16.06	0.12	-13.54	0	-22.38	0	-49.87	-0.06	0.12	0.06	28.59	0.06	28.42	-0.06	28.18	0	28.65
50.528	-0.06	0	-0.18	21.45	-0.18	21.45	0.29	21.39	-9.84	-0.06	-32.7	-0.06	-61.53	0	0	0.18	21.39	-0.41	28.59	-14.36	3.34	-12.07	0	-20.22	-0.06	-46.23	-0.06	0	0.06	28.42	0	28.65	0	28.36	0.12	28.59
50.56	-0.18	0	-0.18	21.45	-0.23	21.45	0.29	21.45	-7.03	0	-32.46	-0.06	-61.41	-0.06	0	0.23	21.39	-0.29	28.65	-13.01	11.72	-10.55	0	-17.99	-0.06	-41.31	0	0.06	0.06	28.48	0.18	28.42	0	28.65	0.12	28.48
50.592	-0.18	0	-0.18	21.39	-0.29	21.45	0.23	21.39	-4.22	-0.18	-30.65	-0.06	-36.56	-0.06	0	0.12	21.15	-0.23	28.42	-12.36	21.91	-8.91	8.85	-16.23	0	-36.97	-0.06	0	0.06	28.65	0.12	28.42	0.18	28.65	0	28.59
50.624	-0.06	0	-0.18	21.45	-0.23	21.39	0.12	21.21	-2.64	0.06	-28.89	0.06	-28.18	0	0	0.23	21.5	-0.06	28.59	-10.31	29.24	-7.44	18.63	-14.77	0	-37.27	-0.06	0	0	28.42	0.23	28.3	0.12	28.48	0.23	28.3
50.656	-0.06	0	-0.18	21.45	-0.23	21.5	0	21.27	-1.35	0	-26.72	0	-34.16	0	0	0.23	21.15	0.12	28.48	-8.91	28.59	-6.8	26.37	-13.13	-0.06	-37.68	0	0	0	28.48	0.18	28.59	0.12	28.42	0.29	28.65
50.688	-0.06	0	-0.18	21.45	-0.18	21.39	0.12	21.39	-1.05	3.98	-24.61	-0.06	-35.86	0.06	0	0.18	21.39	0.12	28.42	-7.5	28.65	-5.33	28.65	-11.78	-0.06	-36.68	0	0	0	28.42	0.06	28.42	0.18	28.42	0.18	28.42
50.72	-0.06	0	-0.06	21.45	-0.18	21.45	0	21.39	-0.41	10.2	-22.62	-0.06	-33.17	0.06	0	0.18	21.21	0.12	28.42	-6.45	28.59	-4.45	28.59	-10.14	-0.18	-34.92	0	0	-0.06	28.54	0.18	28.48	0.29	28.65	0.12	28.65
50.752	-0.06	0	-0.06	21.39	-0.18	21.45	0.12	21.39	-0.06	15.41	-19.75	-0.06	-29.12	0	0	0.18	21.39	0.12	28.42	-5.16	28.59	-3.52	28.59	-8.61	-0.06	-32.76	0	0	-0.06	28.48	0.06	28.42	0.18	28.48	0.18	28.42
50.784	-0.06	-26.9	-0.18	0.12	-0.18	19.92	0	21.39	0.06	21.62	-18.16	0	-27.6	-0.06	-66.51	0.12	21.39	0.23	28.59	-3.98	28.59	-2.7	28.77	-6.97	-0.06	-30.7	0	0	-0.06	28.18	0	28.36	0.18	28.42	0.12	28.42
50.816	0	-61.88	-0.06	0	-0.06	0.12	0	21.39	0.29	21.39	-16.29	-0.06	-27.07	-0.06	-59.12	0.23	21.39	0.29	28.59	-3.11	28.42	-1.99	28.36	-6.15	-0.06	-28.95	0.06	0	0	28.3	0	28.42	0.12	28.42	0.12	28.42
50.848	-0.06	-45.76	-0.18	0	-0.06	0	0	21.27	0.29	21.39	-14.47	-0.06	-25.55	0	-35.16	0.12	21.33	0.29	28.83	-2.64	28.48	-1.52	29.06	-5.04	-0.06	-26.84	-0.06	0	-0.06	28.48	0.12	28.48	0.29	28.48	0.23	28.42
50.88	-0.06	-40.14	-0.06	0	-0.18	0	-0.06	21.39	0.35	21.39	-12.72	-0.06	-23.03	-0.06	-27.01	0.06	21.39	0.12	28.3	-2.05	28.36	-1.11	28.65	-4.16	-0.06	-25.72	0	-25.96	-0.06	28.48	-0.06	28.65	0.12	28.48	0.18	28.42
50.912	-0.06	-38.56	-0.06	0	-0.06	0	-0.06	21.39	0.41	21.39	-10.02	0	-21.39	-0.06	-33.17	0.18	0.29	0.23	28.3	-1.7	28.48	-0.82	28.65	-3.28	-0.06	-23.44	0	-92.35	-0.18	0.29	0	28.48	0.06	28.24	0.12	28.48
50.944	-0.06	-35.74	-0.06	0	-0.18	0	-0.06	21.39	0.35	21.27	-7.62	0.12	-19.69	-0.06	-35.86	0.12	0	0.23	28.54	-1.52	28.42	-0.53	28.59	-2.29	0	-20.98	-0.18	-58.24	0	0.12	0	3.16	0.06	28.42	0.12	28.48
50.976	-0.06	-33.75	-0.06	0	-0.06	0	-0.18	21.39	0.47	21.21	-5.51	0	-18.05	-0.18	-32.76	0.12	0	0.29	28.54	-1.05	28.65	-0.35	29.06	-1.88	-0.06	-19.45	0	-48.99	-0.06	0	-0.06	0.12	0	0.88	0.12	28.42
51.008	-0.06	-31.17	-0.06	0	-0.18	0	-0.18	21.56	0.47	21.21	-3.16	0.06	-16.17	-0.06	-29.59	0.06	0	0.23	28.42	-0.76	28.65	-0.23	28.3	-1.29	0	-17.4	-0.06	-43.24	-0.18	0.06	0	0	0.12	0.12	0	0.29
51.04	-0.06	-30.12	-0.06	0	-0.06	0	-0.06	21.39	0.41	21.39	-1.99	0	-14.41	-0.06	-28.07	0.06	0	0.23	28.36	-0.53	28.42	-0.29	28.54	-0.94	8.26	-15.35	-0.06	-37.38	-0.18	0	-0.06	0	0	0	0.12	0.12
51.072	-0.18	-28.18	-0.06	0	-0.06	0	-0.06	21.39	0.47	21.39	-0.76	3.4	-12.6	0	-27.31	-0.06	0	0.23	28.54	-0.41	28.54	-0.23	28.83	-0.7	15.65	-13.36	-0.06	-37.21	0	0	-0.18	0	0.06	0	0	0
51.104	0	-25.61	-0.06	0	-0.06	0	-0.18	21.39	0.47	21.39	-0.64	11.31	-10.25	-0.06	-25.02	0.06	0	0.18	28.3	-0.29	28.36	-0.41	28.42	-0.41	26.13	-10.72	-0.06	-37.85	-0.18	0	-0.06	0	0.06	0	0.06	0.06
51.136	0	-23.32	-0.06	0	-0.06	0	-0.06	21.39	0.41	21.39	0	16.7	-8.56	0	-23.09	0.06	0	0.23	28.54	-0.23	28.24	-0.23	28.36	-0.29	28.59	-8.91	-0.06	-37.56	0	0	-0.18	0	0	0	0.06	0
51.168	-0.06	-20.98	-0.06	0	-0.06	0	0	19.63	0.29	21.39	0.12	21.68	-6.56	5.74	-21.56	0	0	0.23	28.65	-0.35	28.59	-0.23	28.59	-0.23	28.59	-6.27	-0.06	-35.39	-0.06	0	-0.18	0	0	0	0.06	0
51.2	-0.06	-19.34	-0.06	-34.63	0	0	-0.06	0.12	0.35	21.39	0.18	21.27	-5.04	11.54	-19.63	-0.06	0	0.18	28.36	-0.35	28.54	-0.29	28.54	-0.29	28.42	-4.63	-0.06	-33.58	-0.18	0	-0.06	0	-0.06	0	0.06	0
51.232	0	-17.7	-0.18	-59.18	-0.06	-28.36	-0.06	0	0.18	21.39	0.29	21.33	-3.75	17.17	-18.4	0	0	0.12	28.54	-0.23	28.48	-0.29	28.65	-0.29	28.59	-2.75	-0.06	-31.7	-0.18	0	-0.18	0	-0.06	0	-0.06	0
51.264	-0.06	-15.41	-0.06	-40.43	-0.06	-55.55	-0.06	0	0.23	21.39	0.41	21.39	-2.11	21.45	-16	0	0	0.18	0.18	-0.23	28.65	-0.18	28.36	-0.35	28.3	-1.7	-0.06	-30	-0.18	0	-0.06	0	-0.18	0	-0.06	0
51.296	-0.18	-13.71	-0.18	-39.32	-0.18	-40.78	0.06	0	0.06	21.39	0.41	21.39	-1.52	21.39	-14.41	-0.06	0	0.18	0	-0.29	28.36	-0.29	28.59	-0.18	28.89	-0.88	-0.06	-27.54	-0.18	0	0	0	-0.18	0	-0.06	0
51.328	0.06	-12.07	-0.06	-38.09	-0.06	-39.32	-0.06	0	0.06	21.39	0.41	21.45	-1.05	21.39	-12.77	-0.06	-10.08	0.12	0	-0.41	28.54	-0.06	28.77	-0.29	28.42	-0.29	0	-25.9	-0.06	-0.12	-0.23	0	-0.06	0	-0.06	0
51.36	0	-10.31	-0.06	-35.27	-0.06	-37.97	-0.18	0	0.12	21.39	0.41	21.33	-0.47	21.33	-10.9	0.06	-73.89	0.18	0	-0.23	28.42	-0.18	28.42	-0.23	28.71	-0.29	0	-24.14	-0.06	-89.48	-0.18	0	0	0	-0.06	0
51.392	3.22	-9.61	-0.06	-33.34	-0.06	-35.33	-0.18	0	0	21.56	0.53	21.39	-0.35	21.15	-9.38	-0.06	-53.5	0.18	0	-0.23	28.42	-0.18	28.71	-0.23	28.36	0.06	0	-22.38	-0.18	-56.49	-0.06	-67.44	-0.06	0	-0.06	0
51.424	11.25	-7.44	-0.06	-31.23	-0.06	-33.34	-0.06	0	0.12	21.33	0.41	21.39	-0.06	21.33	-7.03	-0.18	-29.88	0.18	0	-0.23	0.23	-0.18	28.13	-0.18	28.65	0.18	4.45	-20.1	-0.18	-48.69	-0.06	-63.58	-0.06	-89.48	0	-25.67
51.456	16.64	-6.09	-0.06	-29.01	-0.06	-30.94	0.06	0	0	21.33	0.35	21.39	-0.06	21.39	-5.1	-0.06	-30.53	0.06	0	-0.18	0.06	-0.06	14.77	-0.18	28.48	0.23	12.72	-18.34	-0.06	-43.89	-0.06	-37.79	-0.06	-62.23	-0.06	-88.6
51.488	21.74	-4.51	0	-27.01	-0.06	-29.36	-0.06	0	-0.18	21.27	0.35	21.33	0	21.39	-3.87	-0.06	-35.39	0.12	0	-0.23	0	-0.18	0.12	-0.18	28.36	0.23	20.27	-16.29	-0.06	-39.08	-0.06	-29.12	0	-35.51	0	-59.77
51.52	21.5	-3.16	-0.06	-24.9	-0.06	-27.19	-0.06	0	-0.06	21.39	0.29	21.21	0.18	21.33	-2.64	0.06	-34.81	0.23	0	-0.23	0.06	-0.18	0	-0.18	28.42	0.29	28.13	-14	-0.18	-36.68	-0.06	-38.97	-0.06	-29.24	0	-33.75
51.552	21.5	-2.23	-0.06	-22.38	-0.06	-25.2	-0.18	0	-0.06	21.39	0.29	21.27	0.23	21.39	-1.76	-0.06	-32.81	0.23	0	-0.18	0	-0.18	0	-0.23	28.42	0.35	28.59	-11.89	-0.18	-37.56	-0.18	-42.54	-0.06	-39.55	0	-30
51.584	21.5	-1.11	-0.06	-20.39	-0.06	-22.79	-0.18	0.06	-0.06	0.12	0.23	21.33	0.23	21.39	-1.05	0	-29.24	0.12	0	-0.18	0	-0.18	0	-0.18	28.59	0.35	28.36	-10.55	0	-37.85	-0.06	-37.21	0	-41.78	0	-41.25
51.616	21.45	-0.64	0	-18.16	0	-20.51	-0.06	-61.29	-0.06	0	0.18	21.39	0.23	21.39	-0.41	0	-26.84	0.23	0	-0.18	0	-0.18	0	-0.18	28.65	0.29	28.3	-8.44	-0.06	-35.98	-0.06	-34.98	0	-37.97	0	-41.08
51.648	21.45	-0.23	-0.06	-16.58	0	-18.52	-0.18	-61.94	0	0	0.23	21.39	0.18	21.27	-0.29	-0.06	-25.9	0.12	0	-0.18	0	-0.18	0	-0.18	28.3	0.23	28.48	-5.39	0	-33.99	-0.06	-33.28	-0.18	-34.28	-0.06	-37.56
51.68	21.45	-0.23	0	-15.18	0	-16.82	-0.06	-44.65	0	0	0.06	21.39	0.23	21.39	-0.06	-0.06	-25.08	0.12	-30.53	-0.18	0	0	0	-0.18	28.36	0.35	28.65	-3.57	-0.06	-31.76	-0.06	-32.99	0	-33.52	-0.06	-33.75
51.712	21.45	-0.29	-0.06	-13.48	-0.06	-15.59	-0.18	-39.9	-0.06	0	0.18	21.39	0.18	21.27	-0.06	-0.06	-22.97	0.12	-72.48	-0.06	0	-0.18	0	-0.18	28.42	0.35	28.54	-1.82	3.4	-29.53	-0.18	-32.23	0	-32.58	-0.18	-32.81
51.744	21.45	-0.18	-0.06	-11.54	-0.06	-13.3	-0.06	-33.17	-0.06	0	0	21.33	0.18	21.39	0.18	0.06	-20.39	0.06	-46.23	0	0	-0.18	0	-0.18	28.65	0.23	28.48	-1.76	14.18	-28.24	-0.18	-29.24	-0.06	-31.23	-0.06	-32.05
51.776	21.45	-0.29	0.59	-10.25	-0.06	-11.66	-0.18	-32.23	-0.06	0	-0.06	21.27	0.18	21.39	0.29	0	-19.4	0.12	-44.53	-0.18	0	-0.18	0	-0.18	28.65	0.29	28.65	-0.23	21.97	-26.13	-0.06	-27.6	0	-28.83	-0.06	-30.82
51.808	21.45	-0.35	8.26	-8.67	0	-10.66	-0.06	-32.46	-0.18	0	0.06	21.39	0.18	21.27	0.35	1.99	-17.64	0.12	-43.65	0	0	-0.06	0	-0.18	28.48	0.18	28.42	-0.41	28.89	-24.67	-0.18	-26.43	0	-27.72	-0.06	-29.3
51.84	21.39	-0.35	14	-7.44	0	-8.85	-0.06	-31.99	0.06	0	0	21.33	0.18	21.27	0.29	5.8	-15.65	0.18	-41.25	-0.18	-5.39	-0.18	0	-0.06	28.48	0.12	28.42	0.12	28.42	-23.2	0	-25.37	-0.06	-26.13	0	-27.42
51.872	21.45	-0.23	19.63	-5.98	-0.06	-7.44	-0.06	-30.53	-0.06	0	0	21.39	0.23	21.33	0.29	13.59	-14.24	0.18	-40.37	0	-73.42	-0.18	0.06	-0.06	28.59	0.18	28.42	0.18	28.65	-20.1	0	-23.2	0	-24.84	0	-26.43
51.904	21.45	-0.18	21.56	-4.04	0	-5.74	-0.06	-27.83	-0.18	0	-0.06	21.33	0.12	21.39	0.23	19.1	-11.84	0.12	-37.38	-0.06	-52.03	-0.06	-72.83	-0.18	18.52	0	28.48	0.29	28.48	-18.46	-0.06	-21.62	-0.06	-22.38	0	-24.55
51.936	21.5	-0.23	21.45	-2.7	3.4	-4.04	-0.06	-25.31	-0.06	0	-0.06	21.21	0.06	21.39	0.29	21.45	-10.02	0.12	-35.51	-0.06	-45.59	0	-58.77	-0.18	0.12	0	28.48	0.41	28.48	-16.29	-0.06	-19.92	-0.06	-21.09	-0.06	-22.44
51.968	21.45	-0.23	21.45	-1.82	9.67	-2.81	0.06	-23.67	-0.06	0	-0.18	0.12	0.23	21.21	0.29	21.39	-8.56	0.12	-33.81	-0.06	-44.59	-0.06	-44.42	-0.06	0	0	28.71	0.35	28.24	-14.94	-0.06	-18.63	0	-19.86	-0.06	-21.39
52	21.45	-0.23	21.39	-1	15	-1.88	3.34	-21.56	-0.06	-23.32	0	0.06	0.06	21.27	0.29	21.39	-6.5	0.12	-31.82	-0.06	-42.54	-0.06	-46	-0.06	0	0.06	28.36	0.29	28.71	-12.77	-0.06	-16.93	-0.06	-18.34	0	-19.69
52.032	21.45	-0.23	21.45	-0.53	21.91	-1	9.55	-19.63	-0.18	-77.23	0	0	-0.06	21.39	0.29	21.39	-5.33	0.06	-30.29	-0.06	-40.2	-0.06	-43.36	-0.06	0	0.06	28.48	0.35	28.36	-10.31	3.34	-15	-0.06	-16.7	0	-18.16
52.064	21.39	-0.18	21.45	-0.18	21.45	-0.29	16.7	-17.17	-0.06	-47.52	-0.06	0	0.06	0.12	0.18	21.39	-3.52	0.12	-27.48	-0.18	-38.79	-0.06	-41.25	0	0	-0.06	28.65	0.41	28.42	-8.14	14.06	-12.48	0	-14.41	2.99	-15.76
52.096	21.39	-0.29	21.39	-0.23	21.45	-0.06	21.8	-15.41	-0.18	-41.02	-0.18	0	-0.06	0	0.29	21.39	-2.23	0.12	-25.72	-0.06	-36.68	-0.06	-39.55	0	0	0.06	28.65	0.06	28.36	-5.92	21.56	-11.31	2.64	-12.83	11.25	-14.36
52.128	21.45	-0.23	21.45	-0.23	21.45	-0.06	21.39	-13.71	-0.06	-35.51	-0.06	0	-0.06	0	0.18	21.39	-1.17	-0.06	-23.61	-0.06	-35.45	0	-37.03	-0.06	0	0.06	28.48	0.29	28.36	-4.39	29.24	-9.61	10.72	-11.02	18.69	-12.89
52.16	21.39	-0.18	21.45	-0.35	21.45	-0.18	21.39	-11.37	-0.06	-32.17	-0.06	0	0.06	0	0.18	21.45	-1	0	-21.86	-0.06	-32.7	-0.06	-35.45	-0.06	0	0	28.42	0.18	28.3	-2.4	28.54	-8.03	18.16	-9.67	26.37	-11.37
52.192	21.45	-0.18	21.45	-0.35	21.45	-0.41	21.39	-9.2	-0.18	-32.76	-0.06	0	-0.06	0	0.18	21.39	-0.35	-0.06	-19.98	-0.06	-30.47	-0.18	-33.87	-0.06	0	-0.06	28.54	0.12	28.59	-1.41	28.54	-6.21	25.9	-7.79	28.65	-9.55
52.224	21.45	-0.06	21.45	-0.35	21.39	-0.41	21.39	-6.21	-0.06	-32.58	-0.06	0	0	0	0.23	21.39	-0.29	0	-17.81	-0.18	-28.59	0	-31.23	-0.06	0	0	28.54	0.12	28.36	-0.82	28.54	-4.34	28.65	-5.68	29.01	-7.79
52.256	21.39	-0.18	21.45	-0.29	21.45	-0.23	21.39	-4.04	-0.06	-30.94	-0.06	0	0.06	0	0.29	21.33	-0.06	0.06	-16.06	-0.06	-26.31	-0.06	-29.24	-0.06	0	-0.06	28.54	0.18	28.59	-0.35	28.48	-3.11	28.65	-4.39	28.59	-5.68
52.288	0.18	-0.18	21.39	-0.35	21.45	-0.29	21.39	-2.4	0	-29.18	0	0	-0.06	0	0.23	21.33	0.12	0	-14.41	0	-24.79	0.06	-27.36	-0.06	0	0.06	28.59	0.12	28.65	-0.23	28.83	-2.23	28.42	-2.75	28.48	-4.34
52.32	0.06	-0.18	21.5	-0.35	21.5	-0.35	21.39	-1.88	-0.06	-26.72	-0.18	0	-0.06	0	0.06	21.33	0.06	-0.06	-13.18	-0.06	-23.32	-0.18	-25.55	-0.06	0	-0.06	0.29	0.06	28.42	0.06	28.36	-1.41	28.42	-2.05	28.48	-2.64
52.352	0	-0.18	21.45	-0.18	21.39	-0.23	21.39	-0.82	-0.06	-24.43	0	0	0	0	0	21.39	0	3.93	-11.48	0	-19.81	0	-23.85	-0.06	-54.61	-0.18	0.12	0	28.71	0.18	28.54	-0.64	28.48	-1.29	28.65	-2.17
52.384	0	-0.18	21.45	-0.23	21.45	-0.23	21.39	-0.35	-0.06	-22.09	-0.06	-36.74	-0.18	0	0	21.27	0.23	10.2	-9.9	-0.06	-17.99	0	-20.74	0	-68.91	-0.06	0	0	28.59	0.12	28.65	-0.53	28.65	-0.64	28.42	-1.17
52.416	0	-0.18	21.45	-0.29	21.39	-0.18	21.39	-0.06	-0.06	-20.16	-0.06	-70.73	-0.06	0	0.06	21.33	0.29	15.59	-8.67	0	-16.47	0	-18.87	0	-48.87	-0.18	0.06	0.06	28.48	0.18	28.36	0	28.42	-0.59	28.42	-0.47
52.448	0	-0.06	21.45	-0.23	21.45	-0.23	21.39	0.12	-0.06	-18.63	0	-48.22	-0.06	0	0.06	21.39	0.18	21.33	-7.56	0	-15.23	-0.06	-17.81	-0.06	-46.99	-0.06	0	0	28.65	0.29	28.65	-0.18	28.54	-0.35	28.65	-0.41
52.48	0	-0.06	21.45	-0.29	21.45	-0.35	21.39	0.18	0	-16.29	0	-41.9	-0.06	-38.67	0.06	21.27	0.35	21.45	-6.56	0	-13.71	0	-15.76	-0.06	-41.25	-0.06	0	0	28.59	0.29	28.3	0	28.48	0	28.48	-0.18
52.512	0	-0.18	21.45	-0.18	21.39	-0.29	21.39	0.29	-0.06	-14.36	-0.06	-36.27	-0.06	-68.62	0.18	21.27	0.29	21.39	-5.33	0	-11.66	-0.18	-14.24	0	-36.68	0	0	0	28.48	0.35	28.48	0.06	28.54	-0.06	28.36	0
52.544	0	-0.06	21.45	-0.23	21.45	-0.29	21.45	0.41	-0.06	-11.54	-0.06	-31.93	-0.06	-38.67	0.06	21.39	0.29	21.39	-4.1	0	-9.9	3.4	-11.95	-0.06	-37.85	0	0	-0.06	28.42	0.29	28.48	0.06	28.48	0.06	28.42	-0.06
52.576	0	-0.06	21.45	-0.23	21.5	-0.23	21.33	0.47	0	-9.49	0.06	-32.46	-0.18	-27.01	-0.06	21.21	0.29	21.21	-3.57	0	-8.67	11.72	-10.96	0	-37.85	-0.06	0	-0.18	28.59	0.23	28.48	0.12	28.3	0	28.59	0.12
52.608	0	-0.06	21.45	-0.18	21.5	-0.29	21.39	0.29	-0.18	-7.56	-0.06	-32.76	-0.18	-31.47	0	21.45	0.29	21.27	-2.87	4.34	-7.44	19.22	-9.55	-0.06	-36.62	0	0	0	0.29	0.12	28.59	0.18	28.42	0.18	28.48	0.12
52.64	0	0	21.39	-0.18	21.45	-0.18	21.39	0.47	3.75	-5.33	-0.06	-31.11	0	-35.51	0.06	21.21	0.23	21.21	-2.4	12.66	-6.39	26.78	-8.09	0	-35.22	0	0	-0.18	0.06	0.18	28.83	0.23	28.54	0.23	28.59	0.12
52.672	0	-0.06	14.12	-0.23	21.45	-0.18	21.39	0.53	11.66	-3.34	0	-29.06	-0.06	-33.99	0.06	21.21	0.23	21.39	-1.7	20.22	-5.1	28.54	-7.32	0	-32.76	-0.06	0	-0.18	0	0.18	28.48	0.18	28.48	0.18	28.3	0.06
52.704	-29.83	-0.06	0.06	-0.18	21.45	-0.18	21.39	0.53	17.11	-1.7	0.06	-26.13	-0.06	-30.41	0	17.46	0.23	21.33	-1.23	29.06	-4.22	28.3	-5.16	6.27	-30.47	0	0	-0.18	0.06	0.12	28.42	0.12	28.42	0.12	28.42	0.06
52.736	-62.23	-0.06	0	-0.23	21.45	-0.18	21.39	0.47	21.68	-0.94	-0.06	-24.08	-0.06	-27.6	-0.06	0.12	0.18	21.39	-1	28.77	-3.46	28.36	-4.75	14.12	-28.24	-0.06	-20.63	-0.06	0	0	28.42	0.06	28.59	0.18	28.71	0.12
52.768	-45.18	-0.06	0	-0.18	21.45	-0.18	21.33	0.29	21.39	-0.53	0	-22.21	-0.06	-27.19	0	0	0.18	21.45	-0.82	28.48	-2.99	28.65	-3.69	21.91	-26.66	0	-90.59	-0.18	0	0.06	28.36	0.06	28.24	0.18	28.59	0.29
52.8	-40.55	-0.06	0	-0.18	21.39	-0.06	21.39	0.35	21.39	-0.23	-0.06	-20.16	-0.06	-26.13	0.06	0	0.23	21.39	-0.76	28.48	-2.17	28.42	-2.75	29.06	-24.84	-0.06	-58.36	0	0	0	28.65	0.12	28.54	0.29	28.71	0.12
52.832	-39.08	-0.06	0	-0.18	0.12	-0.18	21.39	0.23	21.39	0.18	-0.06	-18.46	-0.06	-24.14	0.06	0	0.23	21.39	-0.53	28.71	-1.52	28.89	-2.23	28.54	-23.67	0	-48.4	0	0	-0.06	28.54	0.06	28.65	0.23	28.48	0.18
52.864	-35.16	0	0	-0.06	0.06	-0.18	21.5	0.18	21.39	0.18	-0.06	-15.94	0	-21.39	-0.06	0	0.18	21.39	-0.53	28.48	-1.29	28.59	-1.52	28.54	-20.98	0	-42.66	-0.06	0	0	28.42	0	28.36	0.12	28.48	0.18
52.896	-33.81	-0.06	0	-0.18	0	-0.06	0.12	0.18	21.45	0.47	0	-14.12	-0.06	-19.69	0	0	0.29	21.33	-0.35	28.36	-0.82	28.59	-0.94	28.59	-18.46	-0.18	-36.62	-0.06	0	0	28.42	0	28.54	0.06	28.42	0.23
52.928	-31.58	-0.06	0	-0.18	0	-0.06	0	0.06	21.39	0.41	-0.06	-12.07	-0.06	-18.4	0	0	0.18	21.15	-0.47	28.77	-0.76	28.59	-0.7	28.36	-16.7	-0.06	-36.97	-0.06	0	0	0.23	-0.06	28.42	0.12	28.54	0.23
52.96	-30	-0.06	0	-0.18	0	-0.06	0	0.23	21.39	0.41	-0.18	-10.02	-0.06	-16.82	0	0	0.18	21.33	-0.41	28.65	-0.47	28.24	-0.53	28.36	-15.18	0	-37.68	0	0	-0.06	0.06	0	28.42	0.12	13.95	0.06
52.992	-28.01	-0.06	0	-0.06	0	-0.06	0.06	0.18	21.39	0.47	-0.06	-7.91	0	-15.06	-0.06	0	0.18	21.33	-0.35	28.48	-0.47	28.65	-0.23	28.36	-13.71	-0.06	-37.91	-0.06	0	0.12	0	0	18.34	0.12	0.12	0.18
53.024	-24.43	-0.06	0	-0.18	0	-0.06	0	0.06	21.39	0.35	3.22	-5.22	0	-12.89	-0.06	0	0.12	21.39	-0.35	28.65	-0.35	28.65	-0.35	28.36	-10.78	-0.06	-35.68	0	-38.38	-0.06	0	-0.06	0.12	-0.06	0	0.12
53.056	-23.03	-0.06	0	-0.18	0	0	0	0	21.39	0.41	9.55	-3.11	0	-11.07	-0.06	0	0.23	21.39	-0.35	28.24	-0.23	28.54	-0.23	28.42	-8.32	0	-33.87	-0.18	-83.26	-0.06	0	-0.06	0	-0.06	0	0.12
53.088	-21.15	-0.06	-0.29	-0.06	0	-0.06	0.06	0.06	21.27	0.35	14.77	-1.88	-0.06	-9.43	-0.06	0	0.12	21.39	-0.35	28.95	-0.29	28.54	-0.18	28.3	-6.21	-0.23	-31.17	0	-55.37	-0.06	0	0	0	0	0	0.12
53.12	-19.45	0	-56.13	-0.18	0	-0.06	0	-0.06	21.39	0.47	20.39	-1.17	-0.06	-7.56	-0.06	0	0.23	21.21	-0.35	28.48	-0.23	28.48	-0.23	28.24	-4.04	6.91	-29.65	-0.06	-48.4	0	0	-0.06	0	0	0	0.23
53.152	-17.05	0	-52.85	-0.06	0	-0.06	0	0.06	21.39	0.47	21.39	-0.59	-0.18	-5.98	-0.06	-60	0.23	21.33	-0.35	28.48	-0.23	28.48	-0.23	28.42	-2.75	14.65	-27.77	-0.18	-44.36	-0.06	0	-0.06	0	-0.06	0	0.23
53.184	-15.23	-0.06	-39.85	0	0	-0.06	0	-0.06	21.33	0.35	21.39	-0.06	-0.06	-3.69	-0.06	-59.94	0	21.33	-0.35	28.65	-0.35	28.54	-0.29	28.42	-1.46	24.84	-25.55	0	-37.38	-0.06	0	-0.23	0	-0.06	0	0.18
53.216	-13.95	0	-38.91	-0.18	0	-0.18	0	0	21.39	0.35	21.39	-0.06	7.21	-2.52	0	-37.62	0.12	21.39	-0.35	29.24	-0.23	28.54	-0.18	28.36	-0.82	28.77	-23.91	0	-37.44	-0.06	0	-0.06	0	-0.06	0	0.06
53.248	-12.13	0.06	-36.86	-0.06	-3.52	-0.06	0	-0.06	21.21	0.29	21.39	0.06	12.89	-1.7	0	-27.13	0.06	0.23	-0.35	28.59	-0.29	28.54	-0.35	28.48	-0.23	28.65	-21.86	-0.06	-38.44	0	0	-0.18	0	0	0	0.06
53.28	-10.78	0	-35.16	-0.18	-62.23	-0.06	0	0	21.39	0.29	21.39	0.35	18.34	-1.17	-0.06	-32.17	0.12	0.06	-0.29	28.65	-0.29	28.48	-0.23	28.54	0	28.54	-20.45	-0.18	-37.79	-0.18	0	-0.06	0	-0.06	0	0.18
53.312	-9.61	0	-32.81	-0.06	-44.36	-0.06	-7.15	-0.06	21.39	0.23	21.33	0.29	21.56	-0.7	-0.06	-35.57	0.12	0	-0.29	28.59	-0.29	28.42	-0.18	28.59	0	28.65	-18.52	0	-35.74	-0.06	0	0	0	0	0	0.12
53.344	-7.38	-0.06	-30.47	-0.18	-39.96	0	-71.66	-0.06	21.33	0.12	21.39	0.35	21.39	-0.47	0	-32.99	0.06	0	-0.18	28.3	-0.18	28.65	-0.18	28.65	0.12	28.3	-16.06	0	-32.99	0	-41.54	-0.06	0	0	0	0
53.376	-6.21	0	-28.48	-0.06	-38.79	-0.06	-47.99	-0.06	21.39	0.06	21.39	0.53	21.33	-0.06	-0.06	-30.35	-0.06	0	-0.18	28.42	-0.18	28.65	-0.18	28.36	0.23	28.54	-14.24	-0.06	-31.64	0	-83.79	-0.18	0	0	-5.57	0.06
53.408	-4.69	-0.18	-26.37	-0.06	-35.98	-0.06	-42.83	-0.06	21.15	0.06	21.39	0.41	21.33	-0.06	0	-27.95	0	0	-0.18	28.36	-0.18	28.77	-0.18	28.54	0.23	28.65	-12.31	0	-29.24	0	-53.21	-0.06	-0.06	-0.06	-86.31	0
53.44	-3.34	-0.06	-24.08	-0.18	-34.98	-0.18	-36.62	-0.06	21.39	-0.06	21.27	0.47	21.39	0.06	-0.06	-27.36	0	0	-0.18	28.65	-0.06	4.51	-0.06	28.59	0.35	28.65	-10.61	-0.06	-27.6	-0.06	-32.4	0	-83.73	0	-64.57	0
53.472	-2.23	1.17	-22.38	-0.06	-31.52	0	-32.46	-0.06	21.45	-0.06	21.21	0.53	21.45	0.06	5.86	-25.55	0	0	-0.18	28.48	-0.18	0.12	-0.06	28.42	0.35	28.48	-8.32	0	-25.61	-0.18	-32.52	-0.18	-69.44	-0.06	-32.4	0.06
53.504	-1.17	11.13	-19.75	0	-30.47	-0.06	-32.99	-0.06	21.09	0	21.39	0.41	21.39	0.06	13.54	-22.62	-0.06	0	-0.18	0.29	-0.18	0	-0.18	28.54	0.35	28.71	-5.51	0	-23.85	0	-42.6	-0.18	-34.63	0	-31.11	-0.18
53.536	-0.64	16.47	-17.58	-0.06	-28.3	-0.06	-32.34	-0.06	0.12	0.06	21.21	0.41	21.33	0.23	19.04	-21.27	0	0	-0.18	0.06	-0.18	0.06	-0.06	28.36	0.29	28.65	-3.57	0	-22.03	0	-40.31	-0.18	-31.52	0	-41.02	0
53.568	-0.18	21.8	-15.94	-0.06	-26.13	-0.06	-31.47	-0.06	0	0	21.33	0.29	21.39	0.18	21.5	-19.86	0.06	0	-0.18	0	-0.06	0	-0.06	28.54	0.29	28.71	-2.17	3.69	-20.1	-0.06	-36.39	-0.18	-40.02	-0.18	-42.07	0
53.6	-0.18	21.5	-14.47	-0.18	-23.61	-0.06	-29.01	-0.06	0	-0.06	21.39	0.35	21.33	0.12	21.45	-18.16	-0.06	0	-0.18	0.06	-0.18	0	-0.06	0.23	0.35	28.65	-1.17	12.07	-18.16	-0.18	-33.69	-0.06	-42.48	-0.18	-38.61	-0.06
53.632	-0.18	21.5	-13.01	-0.06	-20.86	0	-26.84	-0.06	0	0	21.39	0.12	21.39	0.29	21.33	-16.47	0.06	0	-0.18	0	-0.06	0.06	-0.06	0.12	0.29	28.59	-0.82	19.51	-16.47	0	-32.93	-0.18	-38.38	-0.18	-33.4	0
53.664	-0.35	21.45	-10.9	-0.06	-19.04	0	-24.32	-0.06	0	0	21.27	0.06	21.39	0.18	21.39	-14.94	0.06	-22.09	-0.18	0	-0.06	0	-0.06	0	0.23	28.65	0	27.36	-13.59	-0.06	-32.23	-0.23	-33.99	-0.06	-32.46	-0.06
53.696	-0.29	21.45	-9.38	-0.06	-17.23	-0.06	-22.74	-0.06	0	-0.18	21.33	0.18	21.33	0.23	21.33	-12.42	-0.06	-74.07	-0.06	0	-0.18	0	-0.06	0.06	0.29	28.59	-0.18	28.48	-11.66	-0.06	-30.53	-0.06	-32.99	-0.06	-32.64	0
53.728	-0.35	21.5	-8.2	-0.06	-15.7	-0.06	-20.22	-0.06	0	-0.06	21.39	0.18	21.39	0.18	21.39	-11.07	0.06	-50.04	-0.18	0	-0.06	0	-0.06	0	0.29	28.65	0.18	28.59	-10.02	-0.06	-28.48	-0.18	-32.99	-0.18	-31.64	0
53.76	-0.35	21.45	-6.68	-0.06	-14.59	-0.06	-18.16	-0.06	0	-0.06	21.15	0.12	21.27	0.12	21.39	-9.84	0	-32.17	-0.18	0	-0.06	0	-0.06	0	0.23	28.59	0.12	28.65	-7.68	-0.06	-26.9	-0.18	-31.47	-0.06	-29.53	-0.18
53.792	-0.35	21.45	-5.1	-0.06	-11.95	-0.06	-16.58	0	0	-0.06	21.39	0.06	21.15	0.18	21.27	-7.15	0	-29.94	-0.18	0	0	0	-0.06	0	0.23	28.3	0.23	28.42	-5.74	-0.18	-25.61	-0.18	-29.59	-0.18	-27.01	-0.06
53.824	-0.23	21.45	-3.75	-0.06	-10.66	0	-14	0	0	-0.18	21.33	0.12	21.21	0.29	21.39	-5.63	-0.06	-35.39	-0.18	0	0	0	0	0	0.18	28.48	0.35	28.13	-3.28	-0.06	-24.08	-0.18	-26.66	-0.18	-26.25	0
53.856	-0.18	21.45	-2.23	-0.06	-9.32	0	-11.66	-0.06	0	-0.06	21.45	0.06	21.45	0.23	21.39	-3.75	0	-35.22	-0.06	0	0	-3.28	-0.18	0	0.18	28.48	0.35	28.24	-1.93	-0.06	-22.62	-0.06	-26.13	-0.06	-25.08	-0.06
53.888	-0.23	21.45	-1.29	5.68	-7.97	-0.06	-9.9	-0.18	0	-0.18	21.27	0.06	21.39	0.18	21.21	-2.7	-0.06	-31.82	-0.18	0	0	-77.99	-0.06	0	0.12	28.48	0.35	28.59	-1.17	0	-20.57	-0.18	-24.79	-0.06	-22.85	-0.06
53.92	-0.23	21.5	-0.7	11.78	-6.56	4.51	-7.62	-0.06	0	-0.06	0.88	0.06	21.33	0.12	21.39	-1.82	0	-28.83	-0.06	-19.63	0	-58.24	0	0	0.18	28.65	0.47	28.77	-0.7	0	-19.22	-0.06	-22.91	0	-20.98	0.06
53.952	-0.18	21.45	-0.18	17.11	-4.34	10.78	-5.16	-0.18	-39.79	-0.06	0	0.12	21.27	0.12	21.33	-1	-0.06	-27.13	-0.06	-78.34	-0.18	-46.06	-0.06	0	0	28.3	0.29	28.36	-0.35	0	-17.87	-0.06	-21.39	-0.18	-19.45	0
53.984	-0.18	21.45	-0.29	21.62	-3.22	18.16	-3.11	-0.06	-70.84	-0.06	0	0	21.33	0.12	21.45	-0.53	-0.06	-26.49	-0.06	-49.34	-0.06	-45.12	-0.06	0	0.18	25.67	0.29	28.18	-0.18	0	-15.18	-0.18	-19.16	-0.18	-17.87	0
54.016	-0.18	21.45	-0.23	21.5	-2.17	21.62	-1.64	-0.06	-48.52	0	0.06	0	21.39	0.12	21.39	-0.35	3.22	-24.43	-0.18	-45.88	-0.06	-42.48	-0.18	-35.04	0	0.18	0.29	28.59	0.12	2.29	-13.54	0	-17.87	0	-16.17	0
54.048	-0.29	21.45	-0.29	21.45	-1.17	21.5	-1.17	-0.18	-42.01	0	0	0.06	21.33	0.06	21.33	-0.06	9.55	-22.62	-0.18	-43.65	-0.06	-41.37	-0.06	-75.24	0.06	0	0.18	28.54	0.12	9.84	-12.36	0	-16.41	-0.18	-15	0
54.08	-0.18	21.39	-0.29	21.45	-0.59	21.45	-0.47	-0.06	-35.74	-0.06	0	-0.06	21.56	0	21.33	-0.06	14.71	-20.63	-0.06	-41.9	0.06	-39.67	-0.06	-51.15	0	0	0.29	28.65	0.29	17.17	-10.25	8.56	-14.41	-0.06	-13.01	0
54.112	-0.18	21.45	-0.41	21.45	-0.18	21.45	-0.41	-0.18	-31.93	-0.18	0	-0.06	0.12	0	21.39	0	20.57	-19.63	-0.06	-40.37	-0.06	-36.45	-0.06	-46.53	0.06	0	0.18	28.48	0.35	27.42	-8.91	15.7	-13.18	9.14	-10.61	2.46
54.144	-0.06	21.45	-0.41	21.45	-0.06	21.45	0.18	-0.06	-32.58	-0.06	0	-0.06	0	0.06	21.39	0.12	21.39	-17.7	0	-37.33	-0.18	-34.92	0	-44.24	-0.06	0	0.18	28.54	0.29	28.59	-6.62	25.84	-11.13	18.87	-9.32	12.72
54.176	-0.18	21.5	-0.23	21.45	-0.18	21.45	0.12	-0.06	-32.64	-0.06	0	-0.06	0	0.12	21.21	0.18	21.39	-15.76	0	-35.74	-0.06	-33.22	-0.06	-41.19	0	0	0.18	28.59	0.29	28.48	-5.04	28.65	-9.43	26.84	-7.68	20.27
54.208	-0.18	21.39	-0.23	21.45	-0.35	21.45	0.47	-0.06	-30.53	-0.06	0	0	0	0.06	21.39	0.23	21.39	-13.71	-0.06	-34.51	-0.06	-31	-0.06	-39.96	-0.06	0	0.18	28.54	0.29	28.59	-3.4	28.65	-7.97	28.65	-6.33	28.13
54.24	-0.06	21.39	-0.29	21.45	-0.29	21.5	0.41	-0.06	-29.06	0.12	0	-0.06	0	0	21.39	0.12	21.33	-12.13	-0.18	-32.34	-0.06	-29.12	0	-38.5	0	0	0	28.42	0.29	28.54	-2.23	28.65	-6.62	28.42	-4.63	28.71
54.272	-0.18	21.45	-0.18	21.5	-0.41	21.39	0.41	-0.06	-25.9	-0.18	0	-0.06	0	0.06	21.33	0.18	21.39	-10.14	-0.06	-30.82	0	-26.31	-0.06	-37.15	0	0	0.06	28.48	0.23	28.3	-1.52	28.42	-4.75	28.59	-2.75	28.77
54.304	-0.06	21.45	-0.18	21.45	-0.41	21.45	0.53	6.8	-23.85	-0.06	0	-0.06	0	-0.06	21.21	0.12	21.39	-8.67	-0.06	-28.01	0	-24.84	-0.06	-33.75	-0.06	0	0.06	28.65	0.23	28.42	-0.94	28.18	-2.93	28.48	-2.17	28.42
54.336	-0.06	21.39	-0.18	21.45	-0.23	21.5	0.47	12.31	-21.56	0.06	-6.56	-0.18	0	-0.18	17.46	0.18	21.39	-6.68	-0.18	-26.02	0.06	-22.79	0	-32.23	-0.06	0	0.12	28.54	0.18	28.42	-0.41	28.48	-1.99	28.42	-1.41	28.54
54.368	-0.18	0.12	-0.23	21.45	-0.23	21.45	0.47	17.99	-20.39	-0.18	-77	-0.06	0	-0.06	0.12	0.18	21.04	-5.22	4.92	-24.2	0	-20.98	0	-30.59	0	0	0.12	28.48	0.12	28.42	-0.18	28.54	-1.7	28.65	-0.64	28.65
54.4	-0.06	0	-0.23	21.45	-0.23	21.5	0.35	21.56	-17.93	-0.06	-54.2	-0.06	0	-0.06	0	0.12	21.39	-3.63	13.07	-22.33	0	-19.16	0	-28.48	0	0	-0.06	28.59	0	28.48	-0.06	28.48	-0.53	28.48	-0.41	28.65
54.432	-0.18	0	-0.35	21.45	-0.18	21.45	0.47	21.39	-15.29	0	-41.95	-0.06	0	-0.06	0	0.29	21.39	-2.23	20.63	-20.57	-0.06	-16.29	0	-26.6	0	-49.75	-0.06	28.42	0.12	28.48	0.06	28.65	-0.53	28.48	-0.06	28.59
54.464	-0.06	0	-0.23	21.45	-0.29	21.5	0.41	21.39	-14.12	0	-35.98	-0.18	0	-0.06	0	0.12	21.45	-1.46	29.12	-18.16	0	-15.18	0.06	-24.26	-0.06	-70.14	-0.06	1.41	0	28.42	0	28.48	-0.35	28.48	0	28.42
54.496	-0.06	0	-0.18	21.45	-0.23	21.45	0.29	21.39	-11.6	-0.18	-31.93	0	0	-0.06	0	0.18	21.33	-0.82	28.83	-16.29	0	-13.48	0	-22.15	-0.18	-48.87	-0.06	0.12	0	28.42	0.18	28.42	0	28.77	0.06	28.59
54.528	-0.06	0	-0.18	21.45	-0.18	21.45	0.29	21.39	-9.84	-0.06	-32.76	-0.18	-51.45	-0.06	0	0.18	21.39	-0.47	28.48	-14.77	0.64	-12.07	-0.06	-20.39	-0.06	-47.23	-0.06	0	0	28.65	0.18	28.59	0	28.42	0.06	28.54
54.56	-0.18	0	-0.18	21.45	-0.35	21.39	0.23	21.45	-7.62	-0.06	-32.64	0	-63.99	-0.12	0	0.18	21.5	-0.29	28.59	-13.24	10.72	-10.84	1.99	-18.46	-0.06	-41.08	-0.18	0.06	0	28.65	0.18	28.48	-0.06	28.65	0.06	28.42
54.592	-0.06	0	-0.18	21.39	-0.23	21.39	0.18	21.39	-4.45	0.06	-31.11	-0.06	-39.26	-0.06	0	0.12	21.45	-0.06	28.65	-11.84	21.15	-9.32	8.5	-16.47	-0.06	-36.33	0	0	-0.06	28.65	0.18	28.59	0.12	28.48	0.35	28.65
54.624	-0.12	0	-0.18	21.45	-0.23	21.45	0.12	21.39	-2.7	-0.06	-28.95	0	-28.3	-0.06	0	0.18	21.27	-0.06	28.89	-10.37	28.54	-7.85	18.28	-14.65	-0.06	-38.32	0	0	-0.06	28.59	0.18	28.48	0	28.48	0.29	28.48
54.656	-0.06	0	-0.06	21.5	-0.29	21.5	0.06	21.27	-1.99	-0.06	-27.48	-0.06	-33.52	-0.06	0	0.18	21.39	0.12	28.42	-8.85	28.54	-6.56	25.96	-13.24	-0.06	-38.09	0	0	-0.06	28.59	0.12	28.42	0.12	28.48	0.29	28.59
54.688	-0.06	0	-0.18	21.45	-0.18	21.45	0.12	21.39	-0.35	3.75	-24.96	0	-35.68	-0.18	0	0.12	21.74	0.12	28.65	-7.27	28.59	-5.39	28.77	-11.78	0	-36.68	0	0	-0.06	28.59	0.12	28.71	0.23	28.36	0.23	28.42
54.72	-0.06	0	-0.06	21.39	-0.18	21.45	0.06	21.39	-0.64	9.96	-23.15	-0.18	-33.28	-0.06	0	0.12	21.39	0.12	28.83	-6.45	28.59	-4.51	28.65	-10.14	-0.06	-35.1	-0.18	0	-0.06	28.59	0.12	28.71	0.06	28.65	0.18	28.42
54.752	-0.06	0	-0.06	21.5	-0.18	21.5	-0.06	21.33	-0.06	15.18	-20.16	-0.06	-30.35	-0.06	0.06	0.12	21.39	0.12	28.48	-5.16	28.48	-3.22	28.71	-9.02	-0.06	-33.17	0	0	-0.06	28.77	0	28.48	0.23	28.48	0.18	28.13
54.784	-0.06	-23.85	-0.18	0.12	-0.18	21.45	0	21.39	0.18	21.68	-18.16	-0.06	-27.19	-0.06	-63.28	0.18	21.39	0.06	28.65	-4.1	28.59	-2.52	28.65	-7.32	0	-30.94	-0.18	0	-0.06	28.48	0	28.18	0.29	28.83	0.35	28.42
54.816	-0.06	-62.35	-0.18	0	-0.18	0.12	0.06	21.45	0.18	21.45	-16.99	-0.18	-26.72	-0.06	-60.82	0.12	21.39	0.12	28.42	-3.46	28.42	-1.99	28.83	-6.27	0	-29.24	0.06	0	0	28.48	0	28.48	0.18	28.42	0.18	28.48
54.848	-0.06	-46.53	-0.06	0	-0.18	0	0.06	21.39	0.47	21.45	-14.47	-0.06	-25.55	-0.06	-35.8	0.12	21.39	0.23	28.48	-2.64	28.3	-1.52	28.3	-4.86	-0.06	-27.42	0	0	-0.06	28.54	0.06	28.48	0.18	28.48	0.29	28.54
54.88	-0.18	-40.55	-0.18	0.06	-0.18	0	0	21.39	0.41	21.39	-12.77	-0.06	-23.44	-0.06	-27.6	0.18	21.33	0.12	28.95	-2.23	28.48	-1.41	28.18	-4.39	-0.06	-25.43	-0.06	-15.94	-0.06	28.13	0	28.48	0.06	28.48	0.18	28.48
54.912	-0.06	-39.44	-0.06	0	-0.18	0	-0.06	21.39	0.53	21.45	-10.2	-0.06	-21.56	-0.06	-32.58	0.12	1.11	0.18	28.42	-1.7	29.12	-0.64	28.48	-3.28	0	-23.5	0	-92.58	-0.06	0.76	-0.06	28.48	0.12	28.48	0.06	28.42
54.944	0	-34.92	-0.06	0	-0.06	0	0	21.39	0.41	21.45	-7.56	-0.06	-19.75	0	-35.74	0.06	0	0.18	28.48	-1.17	28.59	-0.59	29.12	-2.46	0	-21.15	0	-63.52	-0.06	0.12	0	17.87	0.12	28.48	0.18	28.48
54.976	-0.06	-34.69	-0.06	0	-0.06	0	0	21.39	0.47	21.27	-5.8	0	-18.22	-0.18	-33.46	0.18	0	0.18	28.54	-0.94	28.3	-0.53	28.54	-1.7	-0.06	-19.63	0	-47.99	-0.06	0	-0.18	0.18	0.12	13.71	0.23	28.48
55.008	-0.06	-32.17	0	0	-0.06	0	-0.06	21.39	0.41	21.39	-3.57	0.06	-16.29	0.06	-29.53	0.12	0.06	0.23	28.48	-0.7	28.65	-0.35	28.42	-1.17	-0.18	-17.4	0	-43.48	-0.06	0	0	0	0.12	0.12	0.12	0.29
55.04	-0.06	-29.77	-0.06	0	0	0	-0.06	21.39	0.35	21.21	-2.17	-0.06	-14.53	-0.06	-27.72	0.12	0	0.18	28.36	-0.53	28.48	-0.35	28.48	-0.94	7.32	-15.82	-0.06	-37.91	-0.06	0	-0.18	0	0	0	0.06	0.12
55.072	-0.06	-28.18	-0.18	0	-0.06	0	-0.06	21.39	0.41	21.39	-1.05	2.99	-12.77	-0.06	-27.42	0.06	0	0.18	28.54	-0.35	28.54	-0.29	28.36	-0.53	14.82	-13.71	0	-36.97	0	0	-0.18	0	0.12	0	-0.06	0
55.104	-0.06	-25.31	-0.18	0	-0.06	0	-0.06	21.39	0.35	21.39	-0.7	11.07	-10.72	-0.06	-25.25	0.12	0	0.23	28.42	-0.29	28.36	-0.29	28.48	-0.47	25.31	-10.78	0	-38.15	-0.06	0	-0.06	0	-0.06	0	0	0.06
55.136	0	-23.67	-0.06	0	-0.18	0	-0.06	21.33	0.35	21.39	-0.06	16.47	-9.08	-0.06	-23.09	0	0	0.18	28.83	-0.35	28.59	-0.29	28.48	-0.35	28.59	-9.32	0	-38.44	-0.18	0	-0.18	0	-0.06	0	-0.06	0
55.168	-0.06	-21.21	-0.06	0	-0.06	0	-0.06	21.45	0.29	21.27	0	21.97	-7.38	5.33	-20.98	-0.06	0	0.12	28.42	-0.35	28.65	-0.23	28.36	-0.23	28.48	-6.8	0	-35.86	0	0	-0.18	0	0	0	0.12	0
55.2	-0.06	-18.99	0	-30.29	-0.18	0	-0.18	0.12	0.29	21.39	0.23	21.5	-6.15	11.13	-20.57	-0.06	0	0	28.65	-0.35	28.42	-0.29	28.36	-0.29	28.59	-4.63	0	-34.04	0	0	-0.06	0	0	0	0	0
55.232	-0.06	-17.29	-0.06	-61.12	-0.06	-19.16	-0.18	0	0.23	21.45	0.18	21.45	-4.04	16.64	-18.28	0.06	0	0.18	28.54	-0.41	28.48	-0.23	28.65	-0.35	28.48	-2.75	0	-31.93	-0.06	0	-0.06	0	0	0	0.06	0
55.264	-0.06	-15.06	-0.06	-41.02	-0.06	-58.13	-0.06	0	0.12	21.39	0.35	21.39	-2.29	21.5	-16.11	0	0	0.23	0.23	-0.29	28.77	-0.23	28.48	-0.29	28.48	-1.64	-0.06	-30.47	0	0	-0.06	0	-0.18	0	-0.06	0
55.296	-0.06	-13.89	-0.06	-39.08	-0.18	-42.31	-0.06	0	0.12	21.39	0.35	21.45	-1.52	21.39	-14.47	0.06	0	0.06	0.06	-0.29	28.65	-0.29	28.54	-0.23	28.59	-0.82	0	-28.65	-0.06	0	0	0	-0.06	0	0	0
55.328	0	-12.48	-0.06	-37.85	-0.06	-39.61	-0.18	0	0.06	21.27	0.53	21.39	-1.11	21.39	-12.83	0	-4.28	0.23	0	-0.29	28.65	-0.18	28.83	-0.23	28.42	-0.41	-0.06	-26.13	0	0	-0.06	0	-0.06	0	0	0
55.36	0	-10.61	-0.06	-35.57	-0.06	-38.61	-0.18	0	0.06	21.39	0.41	21.21	-0.59	21.45	-11.37	0	-72.83	0.18	0.06	-0.29	28.48	-0.18	28.65	-0.18	28.95	-0.23	0	-24.14	-0.06	-79.46	-0.06	-0.06	-0.06	0	0	0
55.392	1.23	-9.08	0	-34.16	-0.06	-35.86	-0.18	0	0.06	21.45	0.53	21.39	-0.18	21.39	-9.55	0.06	-55.08	0.23	0	-0.29	28.36	-0.23	28.48	-0.18	28.42	0	0	-22.21	-0.06	-59.71	-0.06	-54.67	0	0.06	-0.06	0
55.424	11.07	-7.79	-0.06	-30.7	-0.06	-33.52	-0.18	0	-0.06	21.39	0.53	21.39	-0.18	21.27	-6.97	0	-29.47	0.12	0	-0.29	0.29	-0.18	28.42	-0.29	28.42	0.23	3.34	-20.74	0	-48.11	-0.06	-69.49	0	-87.72	-0.06	-18.93
55.456	16.41	-6.33	-0.06	-29.12	-0.06	-31.17	-0.18	0	0.12	21.39	0.47	21.21	0	21.21	-5.68	0	-29.24	0.12	0	-0.18	0.12	-0.18	17.34	-0.18	28.65	0.29	11.6	-18.69	-0.06	-45.35	-0.18	-41.66	-0.06	-66.86	-0.06	-89.59
55.488	21.68	-4.51	0	-27.36	-0.06	-29.71	-0.06	0	-0.06	21.39	0.29	21.45	0.12	21.33	-3.75	0	-34.4	0.18	0	-0.18	0	-0.18	0.18	-0.23	28.59	0.29	19.22	-16.06	0	-40.02	-0.18	-29.06	-0.06	-38.44	-0.06	-61.99
55.52	21.39	-3.46	-0.06	-25.37	0	-27.89	-0.06	0	-0.06	21.39	0.35	21.39	0.06	21.39	-2.7	-0.06	-34.98	0.06	0	-0.18	0.06	-0.18	0	-0.18	28.42	0.35	27.01	-14.59	-0.06	-36.39	-0.06	-37.62	-0.06	-29.47	-0.18	-34.63
55.552	21.39	-2.23	-0.06	-22.62	0	-25.55	-0.18	0	0	21.39	0.29	21.45	0.29	21.33	-1.7	-0.06	-32.93	0.12	0	-0.18	0	-0.18	0	-0.18	28.48	0.35	28.48	-12.36	0	-37.5	-0.06	-43.3	-0.18	-38.91	-0.18	-29.77
55.584	21.5	-1.11	0	-20.39	-0.06	-22.91	-0.18	0	-0.06	0.12	0.23	21.45	0.18	21.39	-0.94	-0.06	-28.13	0.18	0	-0.18	0	-0.18	0	-0.18	28.42	0.29	28.59	-10.37	-0.06	-37.5	-0.18	-38.15	0	-42.42	-0.06	-41.66
55.616	21.45	-0.47	0	-18.52	-0.06	-20.57	-0.18	-51.15	-0.06	0	0.12	21.5	0.29	21.15	-0.64	-0.06	-27.25	0.06	0	-0.18	0	-0.18	0	-0.06	28.48	0.23	28.36	-8.14	0	-36.15	-0.18	-34.98	-0.06	-38.67	0	-41.84
55.648	21.45	-0.06	-0.06	-16.76	-0.18	-18.93	-0.06	-64.51	-0.06	0	0.18	21.39	0.23	21.33	-0.18	-0.06	-26.54	0.18	0	-0.18	0	-0.06	0	-0.18	28.59	0.23	28.42	-5.39	-0.06	-34.04	0	-32.93	-0.06	-34.04	0	-37.68
55.68	21.45	-0.23	0	-15.59	0.06	-17.05	-0.06	-45.65	-0.18	0	0.18	21.27	0.23	21.27	-0.18	-0.06	-25.31	0.12	-17.7	-0.18	0	-0.18	0	-0.06	28.42	0.23	28.42	-3.63	0	-32.17	-0.18	-33.17	-0.18	-32.93	-0.06	-34.04
55.712	21.39	-0.06	-0.06	-13.89	-0.06	-15.29	-0.06	-40.02	-0.06	0	0	21.39	0.23	21.39	-0.06	-0.18	-22.97	0.23	-77.29	-0.06	0	-0.06	0	-0.18	28.59	0.35	28.54	-1.82	2.64	-29.83	-0.06	-32.7	-0.06	-32.93	-0.06	-32.7
55.744	21.45	-0.29	-0.06	-11.13	-0.06	-13.71	-0.18	-33.69	-0.18	0	0.06	21.39	0.12	21.5	-0.18	-0.06	-20.92	0.12	-47.99	-0.18	0	-0.06	0	-0.18	28.59	0.23	28.42	-1.46	13.24	-28.36	-0.06	-29.42	-0.18	-31.76	-0.06	-32.46
55.776	21.39	-0.35	0.23	-10.14	-0.06	-11.84	-0.18	-32.81	-0.06	0	0	21.45	0.23	21.33	0.23	-0.18	-19.69	0.12	-44.59	0	0	-0.06	0	0	28.48	0.06	28.3	-0.7	20.74	-27.01	0	-27.42	-0.06	-29.65	0	-31.64
55.808	21.5	-0.41	7.44	-9.02	-0.06	-10.25	-0.06	-33.34	0	0	0.06	21.39	0.23	21.33	0.23	-0.06	-17.99	0.23	-44.24	-0.06	0	0	0	-0.18	28.48	0.23	28.65	-0.35	29.01	-24.9	-0.18	-26.43	-0.06	-28.3	0	-29.06
55.84	21.5	-0.41	13.13	-7.27	0	-9.14	0	-31.76	-0.06	0	-0.06	21.45	0.23	21.39	0.23	4.92	-15.94	0.18	-42.13	0	-0.76	-0.12	0	-0.18	28.48	0.18	28.65	-0.18	28.65	-22.68	0	-25.67	-0.06	-26.31	-0.06	-27.07
55.872	21.5	-0.41	18.63	-6.15	0	-7.38	-0.18	-30.59	-0.06	0	-0.06	21.39	0.06	21.5	0.29	12.89	-14.24	0.12	-39.85	0	-78.23	-0.06	0	-0.06	28.42	0.18	28.65	0.06	28.65	-20.86	-0.06	-23.85	-0.06	-24.96	0	-26.31
55.904	21.45	-0.18	21.5	-4.1	-0.06	-6.09	-0.06	-27.77	-0.06	0	0	21.39	0.18	21.39	0.35	18.34	-11.89	0.06	-38.09	-0.06	-54.79	-0.06	-69.67	-0.18	23.85	0.12	28.48	0	28.42	-18.87	0	-21.5	-0.06	-22.91	0	-24.55
55.936	21.45	-0.18	21.5	-3.11	0.82	-4.45	-0.18	-25.84	-0.06	0	-0.06	21.39	0.12	21.33	0.29	21.56	-10.08	0.12	-35.57	-0.06	-45.59	-0.06	-60.65	-0.18	0.18	0.06	28.01	0.35	28.65	-16.99	0	-19.81	-0.06	-21.21	-0.06	-22.56
55.968	21.45	-0.23	21.45	-1.99	8.73	-3.22	-0.06	-23.67	-0.06	0	0	0.12	0.18	21.21	0.18	21.39	-9.08	0.12	-34.4	-0.06	-45.29	0	-45.35	0	0	-0.06	28.59	0.29	28.42	-15.06	-0.18	-18.52	-0.18	-19.69	0	-21.27
56	21.45	-0.18	21.5	-1.17	14.36	-1.99	1.46	-21.74	0	-18.46	-0.06	0.06	0.06	21.33	0.23	21.27	-7.38	0.06	-32.93	-0.06	-42.78	-0.06	-45.47	-0.18	0	0.06	28.48	0.29	28.54	-13.24	0.06	-17.17	-0.06	-18.34	0	-19.81
56.032	21.45	-0.23	21.45	-0.53	21.68	-1.05	8.79	-19.98	-0.06	-77.05	-0.06	0	0.06	21.21	0.18	21.39	-5.45	0	-30.18	-0.06	-40.55	-0.06	-44.01	-0.06	0	0.06	28.83	0.29	28.36	-10.66	1.88	-15.23	-0.06	-16.47	0	-18.52
56.064	21.45	-0.23	21.45	-0.18	21.5	-0.53	15.94	-17.23	-0.06	-47.64	-0.06	0	0.06	0.12	0.35	21.39	-3.69	0	-27.95	-0.06	-38.38	-0.06	-41.08	0	0	0.06	28.59	0.29	28.3	-8.32	13.77	-12.89	-0.18	-14.3	2.46	-16.06
56.096	21.5	-0.29	21.45	-0.23	21.5	-0.18	21.5	-15.35	-0.06	-41.02	-0.06	0	0	0	0.29	21.45	-2.29	0.23	-25.67	-0.06	-36.45	-0.06	-39.08	-0.06	0	0	28.54	0.18	28.48	-6.09	21.39	-11.66	0.35	-12.89	10.2	-14.24
56.128	21.45	-0.18	21.45	-0.23	21.45	-0.18	21.45	-13.36	0	-36.04	0	0	-0.06	0	0.18	21.33	-1.52	0.12	-23.91	-0.18	-35.63	0	-37.56	0	0	0.06	28.54	0.23	28.54	-4.28	29.01	-9.84	10.14	-11.48	17.7	-12.72
56.16	21.5	-0.23	21.39	-0.35	21.45	-0.06	21.45	-11.37	-0.06	-31.99	-0.06	0	0.06	0	0.18	21.39	-0.94	0.06	-22.21	-0.18	-33.81	-0.06	-35.22	-0.06	0	0.06	28.48	0.18	28.59	-2.7	28.48	-8.56	17.4	-9.9	25.43	-11.02
56.192	21.45	-0.18	21.45	-0.29	21.45	-0.35	21.39	-9.26	0	-32.58	-0.06	0	0.12	0	0.29	21.5	-0.53	0.12	-20.22	0	-30.7	-0.06	-34.69	-0.06	0	-0.06	28.48	0.12	28.59	-1.46	28.42	-6.62	25.31	-7.79	28.42	-9.49
56.224	21.45	-0.18	21.45	-0.29	21.39	-0.47	21.39	-6.45	0.06	-32.34	0.06	0	0	0	0.23	21.33	-0.29	0.12	-17.75	0.06	-29.06	-0.06	-31.64	-0.18	0	0	28.83	0.12	28.48	-0.82	28.48	-4.45	28.54	-5.86	28.54	-7.79
56.256	21.45	-0.18	21.45	-0.41	21.45	-0.41	21.39	-4.57	-0.06	-30.94	-0.06	0	-0.06	0	0.23	21.39	-0.06	0.12	-16.41	-0.06	-26.31	0	-29.47	-0.06	0	0	28.42	0.06	28.65	-0.29	28.54	-3.16	28.48	-4.63	28.54	-6.21
56.288	0.12	-0.06	21.45	-0.47	21.45	-0.35	21.39	-2.52	-0.06	-29.24	-0.06	0	-0.06	0	0.18	21.21	0	0.12	-14.24	0.06	-24.84	0	-27.83	-0.06	0	0	28.36	0.12	28.59	-0.23	28.65	-2.17	28.54	-3.11	28.48	-4.22
56.32	0.06	-0.18	21.45	-0.23	21.45	-0.41	21.45	-1.76	0.06	-26.78	0	0	-0.06	0	0.12	21.45	-0.06	0.12	-13.48	0	-23.32	-0.18	-25.37	-0.06	0	0	4.45	0	28.65	0.12	28.54	-1.46	28.36	-2.05	28.36	-2.75
56.352	0	-0.18	21.45	-0.23	21.45	-0.41	21.39	-0.76	0.06	-24.9	-0.06	0	-0.06	0	0.06	21.39	0.12	3.75	-11.89	-0.06	-19.86	0	-23.85	0	-47.46	0	0.12	0.06	28.42	0.12	28.48	-0.94	28.3	-0.94	28.36	-2.23
56.384	0	-0.18	21.39	-0.23	21.45	-0.29	21.39	-0.35	-0.06	-22.38	-0.18	-33.52	0	0	0.18	21.27	0.18	9.84	-10.08	0	-18.46	0	-20.92	0	-71.78	-0.06	0	0	28.48	0.29	28.48	-0.41	28.65	-0.94	28.65	-1.17
56.416	0	-0.18	21.39	-0.23	21.45	-0.18	21.39	0.06	0.06	-20.51	-0.06	-72.54	-0.06	0	0.06	21.27	0.12	15.18	-9.02	0	-16.52	0	-19.04	-0.06	-48.63	0	0.06	0	28.48	0.35	28.36	-0.23	28.59	-0.53	28.48	-0.7
56.448	0	-0.18	21.39	-0.23	21.45	-0.18	21.33	0.12	-0.06	-18.69	-0.06	-49.63	0.06	0	0.06	21.21	0.12	21.04	-7.38	-0.06	-15.35	-0.06	-17.29	0	-47.87	-0.06	0	-0.06	28.59	0.29	28.42	-0.29	28.42	-0.41	28.42	-0.53
56.48	0.06	-0.18	21.45	-0.29	21.45	-0.23	21.39	0.23	-0.06	-16.47	-0.06	-41.9	-0.06	-36.74	0.06	21.33	0.23	21.39	-6.45	-0.06	-13.83	0	-15.65	0	-41.66	-0.06	0	0.06	28.89	0.29	28.3	0.06	28.3	0	28.36	-0.35
56.512	0	-0.18	21.45	-0.23	21.45	-0.18	21.45	0.41	0	-14.41	0	-36.33	0	-70.26	0.12	21.15	0.23	21.39	-5.39	-0.06	-11.95	0	-14.3	-0.18	-36.27	-0.06	0	0	28.95	0.29	28.65	0.06	28.42	-0.18	28.42	-0.18
56.544	0	-0.06	21.45	-0.18	21.39	-0.23	21.39	0.47	0	-12.07	-0.06	-32.34	-0.06	-39.67	0	21.39	0.23	21.15	-4.28	0	-10.49	2.7	-12.48	-0.06	-37.03	0	0	0	28.36	0.41	28.65	0.06	28.48	0	28.54	0
56.576	0	-0.18	21.45	-0.18	21.45	-0.23	21.39	0.29	0	-9.55	0.12	-32.81	-0.18	-27.01	0.12	21.15	0.29	21.33	-3.52	0	-9.38	10.78	-10.9	0	-37.56	-0.06	0	-0.06	28.42	0.23	28.65	0.12	28.59	0.12	28.36	0
56.608	0	-0.06	21.45	-0.18	21.45	-0.29	21.45	0.47	0	-7.79	0.06	-32.58	-0.06	-31.7	0.12	21.33	0.29	21.33	-2.93	3.34	-7.79	18.22	-9.79	0.06	-36.92	0	0	-0.06	0.29	0.35	28.65	0.12	28.54	0.18	28.59	0.12
56.64	0	-0.06	21.5	-0.23	21.39	-0.18	21.45	0.35	3.34	-5.63	0	-30.94	-0.06	-35.98	0.06	21.39	0.18	21.39	-2.52	11.66	-6.68	26.02	-8.09	-0.06	-35.33	0	0	-0.06	0.12	0.12	28.48	0.18	28.42	0.06	28.65	0
56.672	0	-0.06	20.22	-0.06	21.45	-0.18	21.45	0.47	11.25	-3.52	-0.18	-28.95	0.06	-34.28	-0.06	21.33	0.35	21.33	-1.76	19.34	-5.22	28.65	-7.32	-0.06	-33.28	-0.06	0	-0.06	0	0.18	28.59	0.18	28.48	0.23	28.59	0.12
56.704	-27.07	-0.18	0.06	-0.18	21.39	-0.23	21.39	0.35	16.7	-1.7	0.06	-26.6	-0.18	-30	-0.06	21.21	0.12	21.39	-1.46	29.42	-4.28	28.3	-5.51	5.04	-30.59	-0.06	0	-0.06	0.06	0.06	28.24	0.18	28.59	0.18	28.54	0.06
56.736	-62.64	-0.06	0	-0.06	21.5	-0.18	21.39	0.47	21.62	-0.94	-0.06	-24.32	-0.06	-27.54	0.06	0.12	0.18	21.39	-1.23	28.54	-3.52	28.65	-4.39	13.07	-28.48	-0.06	-5.86	-0.06	0	0.06	28.48	0.06	28.59	0	28.42	0.12
56.768	-46.06	-0.06	0	-0.18	21.45	-0.18	21.33	0.29	21.45	-0.7	0	-22.79	-0.18	-27.6	0.06	0	0.23	21.39	-0.82	28.48	-2.81	28.65	-3.93	20.8	-27.19	0	-92.76	0	0	0.12	28.36	0.12	28.18	0.06	28.42	0.12
56.8	-40.02	-0.06	0	-0.12	21.45	-0.18	21.39	0.29	21.45	-0.18	0	-20.51	0	-26.13	-0.06	0	0.23	21.39	-0.76	28.65	-2.17	28.59	-3.11	28.83	-25.61	0	-61.82	0	0	0.06	28.65	0.06	28.59	0.06	28.48	0.12
56.832	-38.79	-0.06	0	-0.18	0.12	-0.06	21.39	0.29	21.45	0	-0.06	-18.69	-0.18	-24.32	0.06	0	0.12	21.39	-0.59	28.59	-1.52	28.71	-2.23	28.65	-23.67	0	-47.93	-0.06	0	0	28.83	0	28.18	0.06	28.48	0.18
56.864	-35.74	-0.18	0	-0.18	0.06	-0.18	21.39	0.29	21.39	0.23	-0.06	-16.17	-0.06	-21.27	-0.06	0	0.18	21.33	-0.41	28.18	-1.46	28.59	-1.64	28.48	-21.33	0	-43.89	-0.06	0	0.06	28.42	0	28.42	0.12	28.42	0.06
56.896	-34.51	-0.06	0	-0.06	0	-0.18	0.12	0.06	21.39	0.47	-0.06	-13.89	-0.06	-19.63	-0.06	0	0.23	21.39	-0.35	28.59	-1.05	28.3	-1.17	28.42	-19.4	-0.06	-38.15	0	0	0	28.48	0	28.42	0.12	28.42	0.18
56.928	-32.23	-0.06	0	-0.18	0	-0.18	0.06	0.23	21.33	0.47	-0.06	-11.84	0	-18.69	-0.06	0	0.12	21.33	-0.47	28.24	-0.94	28.89	-0.94	28.65	-17.4	0	-37.21	-0.18	0	-0.06	0.23	0	28.77	0.06	28.48	0.12
56.96	-30.06	-0.06	0	-0.06	0	-0.18	0	0.12	21.39	0.53	-0.06	-10.08	-0.06	-17.05	-0.06	0	0.12	21.39	-0.35	28.65	-0.7	28.48	-0.59	28.65	-15.65	-0.06	-38.2	0	0	-0.06	0.12	0	28.3	0	23.26	0.23
56.992	-27.95	0	0	-0.18	0	-0.18	0.06	0.18	21.39	0.47	-0.06	-7.79	-0.18	-15.18	-0.06	0	0.12	21.33	-0.35	28.48	-0.41	28.42	-0.53	28.65	-13.48	0	-37.85	0	0	-0.18	0	-0.06	23.85	0.12	0.12	0.06
57.024	-25.08	-0.06	0	-0.18	0	-0.06	0	0.12	21.45	0.41	2.99	-5.1	-0.23	-12.89	-0.06	0	0.18	21.33	-0.47	28.59	-0.35	28.54	-0.23	28.65	-11.02	-0.06	-34.92	0	-23.03	0.06	0	-0.06	0.12	0	0	0.12
57.056	-23.85	-0.06	0	-0.06	0	-0.06	0	0	21.45	0.35	9.32	-3.11	-0.18	-11.31	-0.18	0	0.18	21.39	-0.29	28.42	-0.41	28.83	-0.23	28.24	-8.56	-0.06	-33.75	0	-90.59	-0.06	0	-0.06	0	0.06	0.06	0.12
57.088	-21.27	0	0	-0.06	0	-0.06	0	0	21.39	0.47	14.41	-1.7	-0.06	-9.43	-0.06	0	0.23	21.39	-0.41	28.48	-0.35	28.3	-0.35	28.59	-6.86	-0.06	-32.23	0	-58.48	0	0	-0.06	0	0.06	0	0.18
57.12	-19.45	-0.06	-47.23	-0.18	0	-0.06	0	0	21.45	0.41	20.39	-0.94	-0.06	-7.79	-0.18	0	0.12	21.39	-0.23	28.18	-0.35	28.13	-0.35	28.89	-4.98	5.68	-29.77	-0.06	-49.04	-0.06	0	-0.18	0	0.06	0	0.12
57.152	-17.58	-0.06	-54.9	-0.06	0	-0.06	0	-0.06	21.39	0.35	21.39	-0.53	-0.18	-6.33	-0.06	-50.74	0.23	21.39	-0.29	28.42	-0.23	28.65	-0.23	28.83	-3.22	13.65	-28.54	-0.06	-44.36	0	0	-0.18	0	0	0	0.12
57.184	-15.23	-0.06	-40.02	-0.06	0	-0.06	0	-0.06	21.39	0.41	21.39	-0.18	-0.06	-3.75	-0.06	-62.35	0.12	21.39	-0.23	28.71	-0.35	28.48	-0.18	28.3	-1.99	23.85	-26.13	-0.06	-37.38	0	0	-0.06	0	0	0	0
57.216	-14	-0.06	-39.32	-0.18	0	-0.06	0	0.06	21.39	0.23	21.39	0.06	6.27	-2.64	-0.06	-39.73	0.12	21.39	-0.29	28.54	-0.23	28.65	-0.35	28.3	-0.94	28.71	-24.32	-0.18	-37.15	-0.06	0	-0.18	0	-0.06	0	0.12
57.248	-12.13	-0.06	-37.03	-0.18	-0.18	-0.06	0	0.06	21.39	0.29	21.33	0.23	11.89	-1.99	-0.06	-27.83	0.18	0.23	-0.23	28.77	-0.18	28.54	-0.18	28.48	-0.23	28.71	-22.33	-0.06	-37.68	-0.06	0	-0.06	0	0	0	0.12
57.28	-11.02	-0.06	-35.39	-0.06	-56.55	-0.06	0	-0.06	21.39	0.29	21.39	0.35	17.52	-1	-0.06	-30.94	0.12	0.06	-0.23	28.48	-0.23	28.42	-0.18	28.59	-0.06	28.48	-20.39	-0.06	-37.44	-0.18	0	-0.18	0	0	0	0
57.312	-9.43	-0.06	-33.34	0	-46.64	-0.06	-1.52	0.12	21.39	0.35	21.39	0.35	21.62	-0.76	-0.06	-35.92	0.23	0	-0.23	28.54	-0.23	28.65	-0.18	28.42	0.12	28.65	-18.4	-0.06	-36.21	-0.06	0	-0.06	0	0	0	0.06
57.344	-7.27	0.06	-30.53	-0.06	-40.14	-0.06	-74.18	0.06	21.21	0	21.33	0.47	21.39	-0.35	-0.06	-33.46	0.12	0.06	-0.18	28.59	-0.23	28.48	-0.18	28.48	0.12	28.18	-16.47	-0.06	-33.81	-0.06	-36.51	-0.18	0	0	0	0.18
57.376	-6.33	-0.06	-28.36	-0.06	-39.08	-0.06	-49.63	-0.06	21.39	0	21.33	0.41	21.39	-0.18	-0.06	-29.83	0.12	0	-0.23	28.48	-0.18	28.71	-0.18	28.07	0.35	28.65	-14.71	0	-31.47	-0.18	-86.78	-0.06	0	0	-0.06	0.06
57.408	-4.51	0	-26.13	-0.18	-37.21	-0.06	-42.83	-0.06	21.39	0.12	21.39	0.47	21.33	-0.18	-0.06	-28.01	0.12	0	-0.23	28.54	-0.18	28.77	-0.06	28.54	0.35	29.01	-12.19	-0.06	-29.65	0	-55.43	-0.18	-0.06	-0.18	-75.24	0
57.44	-3.46	0	-24.55	-0.06	-34.98	-0.06	-37.21	-0.06	21.39	-0.06	21.45	0.53	21.39	0	-0.06	-27.01	0.12	0	-0.23	28.59	-0.18	18.75	-0.18	28.65	0.47	28.59	-10.37	-0.06	-28.07	0	-33.34	-0.06	-79.28	-0.06	-70.96	0
57.472	-2.23	0.59	-22.38	-0.06	-32.23	-0.06	-32.93	0.06	21.45	0.12	21.33	0.53	21.39	0.06	5.1	-25.37	0.06	0	-0.18	28.59	-0.06	0.12	-0.06	28.24	0.47	28.65	-8.14	0	-26.6	-0.06	-31.76	-0.18	-72.19	-0.06	-34.69	0
57.504	-1.11	10.43	-19.86	-0.06	-29.77	-0.06	-32.58	-0.06	21.33	-0.06	21.33	0.41	21.39	0.06	12.95	-23.44	-0.06	0	-0.18	0.23	-0.18	0	-0.18	28.36	0.41	28.48	-5.39	-0.06	-24.32	-0.06	-43.07	-0.18	-35.57	0	-29.83	0.12
57.536	-0.53	15.76	-17.93	-0.06	-28.13	-0.06	-32.29	-0.06	0.12	0.12	21.09	0.41	21.33	0.06	18.34	-21.39	-0.06	0	-0.18	0.12	-0.18	0	-0.06	28.42	0.35	28.83	-3.69	0	-22.74	-0.06	-41.84	-0.06	-30.24	-0.06	-40.02	0.06
57.568	-0.18	21.45	-16.47	-0.18	-26.72	-0.06	-31.47	-0.06	0.06	0	21.39	0.41	21.39	0.06	21.62	-20.51	0	0	-0.06	0	-0.18	0	-0.06	27.95	0.35	28.42	-1.88	3.34	-20.63	0	-36.68	-0.18	-40.14	-0.06	-42.89	-0.06
57.6	-0.18	21.5	-14.59	-0.06	-23.97	-0.06	-29.94	-0.18	0	-0.06	21.33	0.29	21.33	0.18	21.39	-18.69	-0.06	0	-0.18	0	-0.18	0	-0.06	0.29	0.35	28.42	-1.64	11.78	-18.4	0	-33.69	-0.06	-42.66	0	-38.79	0
57.632	-0.35	21.5	-13.24	-0.06	-21.68	0	-27.19	-0.18	0	0	21.21	0.29	21.15	0.18	21.33	-16.52	-0.06	0	-0.18	0	-0.06	0	-0.06	0.12	0.35	28.71	-0.59	19.22	-16.7	-0.06	-32.93	-0.06	-38.5	0.06	-33.63	0
57.664	-0.29	21.5	-11.31	0	-19.28	-0.06	-24.26	0	0	-0.06	21.27	0.12	21.39	0.12	21.45	-14.82	-0.06	-17.29	-0.18	0	0	0	-0.18	0	0.35	28.42	-0.18	27.01	-14.36	-0.06	-32.46	-0.18	-34.22	-0.06	-32.7	-0.18
57.696	-0.35	21.45	-9.9	-0.06	-17.64	-0.06	-22.21	-0.06	0	0	21.39	0.18	21.45	0.23	21.27	-13.36	0	-73.25	-0.06	0	-0.06	0	-0.06	0.06	0.47	28.48	-0.18	28.48	-12.36	-0.06	-30.94	-0.18	-32.58	-0.06	-32.81	-0.18
57.728	-0.35	21.45	-8.32	-0.06	-15.7	-0.06	-20.63	0.06	0	-0.06	21.39	0.06	21.15	0.23	21.21	-11.31	0	-51.62	-0.18	0	0	0	-0.06	0	0.29	28.54	0.06	28.36	-10.61	-0.18	-28.83	-0.18	-32.93	-0.06	-31.7	0
57.76	-0.41	21.45	-7.09	-0.06	-14.41	-0.06	-18.69	-0.06	0	-0.06	21.09	0.06	21.15	0.29	21.39	-10.02	0.06	-32.34	-0.06	0	-0.06	0	-0.06	0	0.35	28.48	0.12	28.54	-8.03	-0.06	-27.6	-0.06	-31.99	-0.06	-29.59	-0.06
57.792	-0.35	21.45	-5.45	0	-12.42	0.06	-16.52	-0.18	0	-0.06	21.39	0.12	21.15	0.23	21.27	-7.38	-0.06	-29.77	-0.18	0	0	0	-0.18	0	0.12	28.65	0.41	28.65	-5.86	0.06	-26.02	-0.18	-30	-0.06	-27.36	0
57.824	-0.18	21.45	-3.57	-0.18	-10.96	-0.06	-14.41	-0.06	0	-0.06	21.39	0.06	21.21	0.12	21.39	-5.98	0	-34.86	-0.18	0	-0.06	0	0	0	0.18	28.42	0.29	28.24	-3.4	-0.06	-23.91	-0.06	-27.36	-0.06	-26.72	-0.06
57.856	-0.23	21.45	-2.4	-0.06	-9.67	-0.06	-11.95	-0.06	0	0	21.21	0.06	21.39	0.18	21.04	-4.45	0	-35.27	-0.06	0	-0.06	-0.12	0	0	0.12	28.65	0.35	28.54	-2.17	-0.18	-22.44	-0.18	-26.02	-0.06	-25.08	-0.06
57.888	-0.18	21.39	-1.41	5.45	-8.14	-0.06	-10.2	-0.18	0	0	21.39	0	21.27	0.23	21.27	-3.11	-0.06	-32.05	-0.06	0	-0.06	-72.89	-0.18	0	0.12	28.65	0.29	28.48	-1.29	0	-20.92	0	-25.08	0	-23.15	-0.18
57.92	-0.23	21.45	-0.7	11.48	-6.91	3.93	-7.97	-0.06	0	0	3.93	0.06	21.33	0.12	21.27	-2.23	-0.06	-28.54	-0.06	-7.15	-0.06	-62.64	-0.06	0	0.06	28.48	0.29	28.54	-0.76	0	-18.87	0	-23.56	0	-21.45	-0.06
57.952	-0.23	21.39	-0.35	16.88	-4.63	10.25	-5.98	-0.18	-37.62	-0.06	0.06	0.06	21.39	0.12	21.21	-1.17	-0.06	-27.19	-0.18	-76	-0.06	-45.7	-0.06	0	0.06	28.42	0.23	28.42	-0.18	0	-17.58	0	-21.91	0	-19.69	-0.18
57.984	-0.35	21.45	-0.29	21.62	-3.52	17.52	-3.16	-0.06	-72.95	0	0	0	21.33	0.06	21.15	-0.76	-0.06	-26.37	-0.06	-51.27	0	-45.53	-0.06	0	0	28.65	0.29	28.48	-0.06	0	-15.53	0	-19.63	-0.06	-18.16	-0.18
58.016	-0.23	21.45	-0.18	21.5	-2.29	21.86	-1.64	-0.06	-49.04	-0.18	0	-0.06	21.39	0.06	21.39	-0.35	2.99	-25.2	0	-44.65	-0.06	-42.78	-0.06	-26.08	0.06	0.18	0.29	28.77	0.23	0	-14.06	-0.06	-18.16	0	-16.29	-0.06
58.048	-0.18	21.45	-0.23	21.15	-1.41	21.45	-1.29	-0.06	-42.42	-0.06	0	0	21.21	0	21.39	-0.18	9.38	-22.79	-0.18	-44.24	-0.06	-41.08	-0.06	-79.16	-0.06	0	0.35	28.42	0.12	9.2	-12.01	0	-16.76	-0.06	-15.35	0
58.08	-0.18	21.45	-0.23	21.45	-0.64	21.5	-0.7	-0.06	-36.92	0.06	0	0	21.33	0.06	21.39	-0.18	14.53	-20.98	0	-42.6	0	-39.38	-0.06	-54.2	-0.06	0	0.12	28.65	0.35	16.58	-10.66	6.97	-15.18	-0.06	-13.54	-0.06
58.112	-0.23	21.45	-0.35	21.45	-0.29	21.5	-0.18	-0.06	-32.05	0	0	-0.06	0.12	0	21.39	0.12	20.51	-19.04	-0.06	-41.08	-0.06	-36.86	0	-45.35	-0.06	0	0.12	28.36	0.29	26.84	-9.2	14.71	-13.18	7.79	-11.31	0.06
58.144	-0.18	21.45	-0.23	21.39	-0.18	21.45	-0.06	-0.06	-32.64	-0.06	0	-0.06	0	0	21.33	0.12	21.62	-17.64	-0.18	-38.32	-0.06	-34.98	0	-44.83	-0.06	0	0.18	28.48	0.47	28.65	-7.15	24.84	-11.13	17.64	-9.9	11.78
58.176	-0.18	21.45	-0.35	21.45	-0.18	21.45	0.41	-0.06	-32.29	0	0	0.06	0	0	21.39	0.06	21.39	-15.94	-0.06	-36.27	0.06	-33.05	0.06	-40.9	0	0	0.23	28.71	0.23	28.48	-5.68	28.71	-9.55	25.43	-8.44	19.22
58.208	-0.18	21.45	-0.35	21.5	-0.23	21.5	0.41	-0.18	-31.11	0.06	0	-0.06	0	0.06	21.39	0.29	21.39	-13.83	-0.06	-34.63	0	-31.52	0	-41.25	0	0	0.18	28.48	0.41	28.59	-3.63	28.71	-8.03	28.59	-6.56	27.07
58.24	-0.06	21.45	-0.18	21.45	-0.23	21.45	0.29	-0.06	-29.24	-0.06	0	-0.06	0	-0.06	21.33	0.18	21.39	-12.6	0	-32.4	-0.06	-30	0	-38.79	0	0	0.12	28.42	0.23	28.42	-2.4	28.59	-6.21	28.83	-4.98	28.54
58.272	-0.06	21.45	-0.23	21.45	-0.53	21.45	0.53	-0.06	-26.66	-0.06	0	-0.18	0	-0.06	21.39	0.29	21.45	-10.37	-0.06	-30.53	0	-26.66	0	-37.38	0	0	0.12	28.42	0.29	28.83	-2.17	28.65	-4.75	28.65	-3.16	28.36
58.304	-0.18	21.45	-0.18	21.45	-0.41	21.45	0.35	5.74	-24.61	0	0	-0.06	0.06	-0.06	21.39	0.23	21.33	-7.91	0	-28.77	0	-25.02	0	-34.28	0	0	0	28.59	0.18	28.65	-1.17	28.65	-2.93	28.48	-2.23	28.48
58.336	-0.06	21.45	-0.29	21.45	-0.29	21.45	0.53	11.78	-22.21	0.06	-2.4	-0.06	0	-0.06	21.39	0.18	21.39	-6.56	-0.18	-26.25	0	-22.97	0.06	-32.93	-0.06	0	-0.06	28.48	0.23	28.48	-0.35	28.65	-2.17	28.48	-1.41	28.42
58.368	-0.06	0.23	-0.29	21.45	-0.23	21.39	0.41	17.17	-20.45	0.06	-75.35	-0.06	0	0	0.12	0.23	21.33	-5.39	4.34	-24.32	0.06	-20.92	0.06	-30.35	-0.06	0	0	28.54	0.18	28.42	-0.53	28.42	-1.23	28.42	-1	28.42
58.4	-0.18	0.06	-0.18	21.45	-0.18	21.39	0.47	21.74	-18.16	-0.06	-57.31	-0.06	0	0.06	0	0.35	21.39	-3.75	12.89	-22.56	0	-19.4	0	-29.06	0	0	-0.06	28.42	0.06	28.42	-0.06	28.65	-0.82	28.71	-0.59	28.48
58.432	-0.18	0	-0.23	21.45	-0.29	21.39	0.47	21.5	-15.94	-0.06	-42.25	-0.06	0	-0.06	0	0.23	21.21	-2.23	20.22	-20.45	-0.06	-16.58	-0.06	-26.66	-0.18	-40.78	0	28.48	0.06	28.65	-0.06	28.83	-0.53	28.42	-0.06	28.36
58.464	-0.06	0	-0.23	21.45	-0.23	21.45	0.35	21.5	-14.36	-0.06	-36.45	-0.18	0	-0.12	0	0.23	21.45	-1.7	29.12	-17.75	-0.06	-15.18	0	-24.08	0	-73.25	-0.06	3.34	0	28.65	0.06	28.42	-0.35	28.42	0	28.42
58.496	-0.06	0	-0.23	21.45	-0.29	21.45	0.35	21.39	-11.78	-0.06	-32.64	-0.06	0	0	0	0.18	21.45	-0.7	28.18	-16.23	0	-14.06	0.06	-22.68	0	-51.1	0	0.12	0	28.59	0.12	28.42	-0.12	28.59	0	28.42
58.528	-0.06	0	-0.23	21.39	-0.23	21.45	0.29	21.39	-10.2	0	-32.23	-0.06	-42.13	0	0	0.12	21.15	-0.76	28.65	-14.82	2.29	-12.25	0.06	-20.39	-0.06	-47.76	-0.06	0	0	28.59	0.23	28.42	0.06	28.83	0.23	28.48
58.56	-0.06	0	-0.06	21.39	-0.29	21.45	0.23	21.39	-8.09	0	-32.29	-0.06	-67.03	0	0	0.23	21.39	-0.18	28.48	-13.36	9.9	-11.13	0	-18.46	0.06	-42.66	0	0.06	0.06	28.83	0	28.59	-0.06	28.71	0.12	28.48
58.592	-0.18	0	-0.18	21.45	-0.23	21.39	0.23	21.5	-4.92	0.06	-30.94	-0.06	-41.95	-0.06	0	0.18	21.33	-0.12	28.95	-12.13	19.86	-9.2	6.97	-16.29	-0.06	-37.5	0.06	0	0	28.71	0.12	28.48	0	28.24	0	28.3
58.624	0	0	-0.18	21.5	-0.18	21.45	0.18	21.39	-2.99	0.06	-29.01	0	-27.48	-0.06	0	0.12	21.33	-0.06	28.65	-10.14	27.31	-7.91	17.17	-15.23	-0.06	-37.62	-0.18	0	-0.06	28.13	0.18	28.48	0.23	28.42	0.29	28.3
58.656	0	0	-0.18	21.45	-0.18	21.45	0.12	21.39	-1.88	0.06	-27.25	-0.06	-32.34	-0.06	0	0.12	21.33	0	28.59	-9.14	28.54	-6.45	25.02	-13.65	0.06	-37.91	-0.06	0	0.06	28.36	0.12	28.54	0.12	28.59	0.23	28.07
58.688	-0.06	0	-0.18	21.45	-0.18	21.39	0.12	21.39	-0.76	2.99	-25.02	-0.06	-35.63	-0.06	0	0.23	21.39	0	28.18	-7.91	28.71	-5.57	28.83	-11.54	0	-36.51	-0.18	0	0	28.65	0.06	28.48	0.12	28.3	0.29	28.42
58.72	-0.06	0	-0.06	21.45	-0.18	21.45	0.06	21.39	-0.7	9.32	-23.32	-0.06	-34.1	-0.18	0	0.18	21.21	0	28.48	-6.45	28.59	-4.51	28.83	-10.61	0	-35.16	-0.06	0	-0.06	28.36	0	28.59	0.18	28.59	0.23	28.36
58.752	-0.06	0	-0.18	21.45	-0.18	21.39	0	21.39	-0.06	14.47	-20.92	-0.18	-30.18	0	0	0.29	21.39	0.18	28.54	-5.33	28.42	-3.57	28.65	-9.14	0	-33.46	-0.18	0	-0.18	28.54	0	28.42	0.12	28.54	0.29	28.71
58.784	0	-13.24	-0.06	0.12	-0.18	21.39	0.06	21.39	0.18	21.74	-18.75	-0.06	-27.77	0	-51.92	0.18	21.39	0.06	28.36	-4.22	28.3	-2.99	28.71	-7.32	0.06	-30.59	0	0	0	28.48	0	28.59	0.12	28.18	0.35	28.01
58.816	-0.06	-64.28	-0.06	0	-0.18	0.12	0	21.39	0.47	21.45	-16.99	-0.06	-26.84	0.12	-63.11	0.12	21.39	0.18	28.3	-3.4	28.65	-2.17	28.3	-6.39	-0.06	-29.01	0	0	-0.06	28.42	0.06	28.42	0.12	28.59	0.18	28.42
58.848	-0.18	-47.64	-0.06	0	-0.18	0	0.12	21.27	0.29	21.39	-14.59	-0.18	-25.9	0	-39.02	0.12	21.33	0.23	28.48	-2.87	28.65	-1.46	28.54	-5.16	0	-27.31	0	0	0.06	28.89	0	28.48	0.06	28.18	0.23	28.42
58.88	-0.06	-39.2	-0.06	0	-0.18	0	-0.06	21.27	0.35	21.39	-12.6	-0.06	-23.91	-0.06	-28.13	0.06	21.21	0.12	28.54	-2.23	28.48	-1.29	28.59	-4.04	0	-25.78	0	-8.97	-0.06	28.59	-0.06	28.42	0.12	28.48	0.18	28.24
58.912	-0.06	-39.55	-0.06	0	-0.06	0	0	21.45	0.47	21.39	-9.9	0	-21.68	0	-31.52	0.06	2.46	0.18	28.65	-1.82	28.59	-0.76	28.48	-3.22	0	-23.79	-0.06	-93.34	0	8.97	-0.06	28.48	0.06	28.3	0.18	28.59
58.944	-0.06	-35.33	-0.06	0	-0.06	0	-0.06	21.45	0.41	21.39	-7.56	-0.06	-19.51	-0.06	-35.74	0.06	0.06	0.12	28.65	-1.41	28.71	-0.53	28.3	-2.46	-0.06	-21.62	-0.06	-64.4	-0.06	0.12	-0.06	26.25	0.06	28.48	0.12	28.48
58.976	-0.06	-35.16	0	0	-0.06	0	0.06	21.39	0.47	21.39	-5.63	0.06	-17.99	0	-33.75	0.06	0	0.18	28.3	-1	28.77	-0.41	28.48	-1.93	0	-19.51	-0.06	-47.99	0	0	0	0.18	0.18	23.2	0	28.48
59.008	-0.18	-31.58	-0.18	0	-0.06	0	-0.06	21.39	0.47	21.45	-3.75	0.06	-16.47	-0.06	-30.06	0.12	0	0.23	28.54	-0.76	28.65	-0.35	28.42	-1.41	-0.06	-17.4	-0.06	-44.12	0.06	0	-0.23	0	0.12	0.18	0	3.16
59.04	-0.06	-30	-0.18	0	-0.18	0	-0.06	21.39	0.53	21.45	-1.93	0.06	-14.82	0	-28.36	0.23	0	0.12	28.42	-0.64	28.42	-0.29	28.48	-0.94	6.97	-15.94	-0.06	-38.85	-0.06	0	0	0	0.06	0	0	0.12
59.072	-0.06	-28.48	-0.06	0	0	0	-0.06	21.45	0.29	21.45	-1.05	0.7	-12.83	-0.06	-27.19	-0.06	0	0.12	28.48	-0.47	28.89	-0.29	28.48	-0.76	14.71	-13.77	0	-37.15	0	0	-0.18	0	0.06	0	0.06	0
59.104	-0.06	-26.54	-0.06	0	-0.06	0	-0.18	21.39	0.47	21.39	-0.47	10.31	-10.66	-0.06	-25.08	-0.06	0	0.18	28.65	-0.47	28.59	-0.23	28.54	-0.53	24.9	-11.37	0.06	-38.15	0	0	-0.18	0	0	0	0.06	0.06
59.136	-0.06	-23.44	-0.06	0	0	0	-0.06	21.5	0.29	21.39	-0.18	15.7	-9.32	-0.06	-23.5	0	0	0.18	28.24	-0.47	28.54	-0.29	28.3	-0.35	28.71	-9.43	0	-37.85	-0.06	0	0	0	-0.06	0	0.06	0
59.168	-0.06	-21.39	-0.06	0	0	0	-0.18	21.39	0.35	21.33	0.06	21.56	-7.44	4.98	-21.62	0.06	0	0.23	28.59	-0.35	28.42	-0.29	28.48	-0.35	28.54	-6.68	0.06	-35.92	-0.06	0	-0.18	0	0	0	0.06	0
59.2	-0.06	-19.28	-0.18	-30.7	0	0	-0.18	0.12	0.23	21.27	0.23	21.45	-5.51	10.96	-20.16	0	0	0.23	28.71	-0.35	28.48	-0.23	28.59	-0.23	28.48	-5.1	0	-33.93	-0.06	0	-0.06	0	-0.06	0	0	0
59.232	-0.06	-17.7	-0.06	-61.76	-0.18	-13.83	-0.06	0	0.23	21.39	0.35	21.39	-3.93	16.47	-18.75	0.06	0	0	28.18	-0.18	28.36	-0.23	28.24	-0.29	28.65	-2.93	0	-31.76	-0.06	0	0	0	-0.06	0	0	0
59.264	-0.06	-15.7	-0.06	-40.78	-0.06	-59.71	-0.18	0	0.06	21.39	0.29	21.39	-2.46	21.62	-16.41	0.06	0	0.18	0.23	-0.35	28.48	-0.23	28.42	-0.29	28.07	-1.76	0	-30	-0.06	0	-0.18	0	0	0	0	0
59.296	-0.06	-13.95	-0.06	-39.85	-0.06	-43.19	-0.06	0	0	21.39	0.41	21.39	-1.46	21.39	-14.82	0	0	0.18	0.06	-0.35	28.48	-0.18	28.42	-0.23	28.48	-0.76	-0.06	-28.13	-0.06	0	0	0	-0.18	0	-0.06	0
59.328	-0.06	-12.77	-0.06	-37.97	-0.06	-40.72	-0.06	0	-0.06	21.39	0.47	21.39	-1	21.39	-12.6	-0.06	-2.23	0.18	0	-0.29	28.48	-0.18	28.54	-0.29	28.59	-0.53	0	-26.13	-0.18	0	0	0	0	0	0	0
59.36	0	-11.07	-0.06	-36.33	-0.06	-38.67	-0.06	0	0	21.45	0.53	21.39	-0.41	21.39	-11.66	-0.06	-71.43	0.18	0	-0.23	28.48	-0.18	28.48	-0.18	28.42	-0.18	0	-24.26	-0.06	-75.3	-0.18	-0.06	0	0	0	0
59.392	0.53	-9.84	-0.06	-34.69	0.06	-35.63	-0.18	0.06	-0.06	21.5	0.41	21.33	-0.41	21.39	-9.84	-0.06	-57.48	0.12	0	-0.29	28.42	-0.18	28.42	-0.18	28.95	0	-0.06	-22.44	0	-61.47	-0.06	-45.7	0	0	-0.18	0
59.424	10.2	-7.68	-0.06	-30.59	-0.06	-34.51	0	0	0.12	21.39	0.41	21.33	0	21.33	-7.79	0	-30.18	0.23	0	-0.23	0.76	-0.18	28.42	-0.18	28.65	0.12	1.7	-20.92	-0.18	-47.76	-0.18	-72.54	0	-80.57	0	-2.64
59.456	15.82	-6.33	-0.06	-29.53	-0.06	-31.17	-0.18	0	0	21.39	0.41	21.39	0	21.33	-5.57	-0.06	-28.95	0.23	0	-0.23	0.12	-0.18	25.96	-0.18	28.59	0.23	11.13	-19.16	-0.18	-45.76	-0.18	-43.71	0	-70.73	-0.18	-88.54
59.488	21.5	-4.98	0	-27.42	0	-29.83	-0.18	0	-0.06	21.33	0.29	21.33	0.06	21.39	-3.93	-0.06	-34.51	0.12	0	-0.18	0	-0.18	0.18	-0.18	28.48	0.29	18.52	-16.29	0	-40.49	-0.18	-28.54	0	-40.61	-0.18	-65.45
59.52	21.5	-3.46	-0.06	-25.37	-0.18	-27.95	-0.06	0	0	21.39	0.29	21.39	0	21.33	-2.81	-0.18	-35.33	0.06	0	-0.18	0	-0.18	0	-0.18	28.48	0.29	26.19	-14.53	-0.06	-36.86	-0.06	-35.98	-0.06	-28.59	-0.06	-37.5
59.552	21.5	-2.46	-0.06	-22.85	-0.18	-25.72	-0.18	0	-0.06	21.39	0.23	21.33	0.23	21.33	-1.99	-0.06	-32.76	0.06	0	-0.18	0	-0.06	0	-0.18	28.71	0.29	28.83	-12.36	0	-37.79	-0.06	-43.24	0	-36.97	-0.06	-29.06
59.584	21.45	-1.05	-0.06	-20.22	-0.06	-23.09	-0.06	0.12	0	0.12	0.23	21.15	0.23	21.39	-1.35	-0.06	-28.54	0.18	0	-0.18	0	-0.18	0	-0.18	28.54	0.35	28.65	-10.72	0	-38.09	-0.06	-39.08	-0.06	-42.25	0	-40.9
59.616	21.45	-0.64	-0.06	-18.4	-0.18	-21.09	-0.18	-41.37	-0.06	0	0.18	21.39	0.12	21.39	-0.35	0	-27.31	0.06	0	-0.18	0	-0.18	0	-0.18	28.54	0.23	28.42	-8.32	-0.18	-36.27	-0.06	-35.22	-0.06	-39.14	-0.18	-41.78
59.648	21.45	-0.23	-0.06	-16.88	-0.06	-19.1	-0.06	-68.79	0	0	0.12	21.39	0.12	21.45	-0.18	-0.06	-27.01	0.12	0	-0.18	0	-0.06	0	-0.18	28.42	0.35	28.42	-5.57	-0.06	-34.28	-0.06	-32.93	-0.06	-34.75	-0.06	-38.67
59.68	21.5	-0.23	0	-15	-0.06	-16.99	-0.18	-47.93	0	0	0.06	21.27	0.12	21.33	-0.18	-0.06	-25.43	0.18	-11.07	-0.06	0	-0.18	0	-0.18	28.59	0.29	28.48	-3.57	-0.06	-32.29	-0.06	-32.7	-0.06	-32.76	-0.06	-34.22
59.712	21.45	-0.23	-0.06	-13.71	-0.06	-15.41	-0.18	-41.37	-0.06	0	0.12	21.39	0.23	21.39	0	-0.06	-23.15	0.06	-77.23	-0.06	0	-0.06	0	-0.18	28.59	0.29	28.65	-2.05	0.29	-30.12	-0.06	-32.46	-0.06	-32.76	-0.06	-32.64
59.744	21.45	-0.29	0	-11.66	-0.06	-13.36	-0.06	-34.4	-0.18	0	0.12	21.39	0.23	21.39	0.06	-0.06	-20.86	0.12	-49.34	-0.18	0	-0.18	0	-0.06	28.65	0.35	28.48	-1.64	12.13	-28.48	0	-30.24	-0.06	-32.05	-0.06	-32.7
59.776	21.45	-0.35	-0.06	-10.14	-0.06	-11.72	-0.06	-31.82	-0.06	0	0.06	21.39	0.23	21.33	0.18	-0.06	-19.22	0.23	-45.35	-0.18	0	-0.06	0	-0.18	28.65	0.18	28.48	-0.64	19.81	-26.72	-0.06	-27.77	0	-29.71	-0.06	-31.41
59.808	21.5	-0.29	6.97	-8.85	-0.06	-10.37	-0.18	-32.58	-0.06	0	0.06	21.39	0.18	21.33	0.06	0	-17.99	0.06	-43.89	-0.06	0	-0.18	0	-0.06	28.65	0.18	28.42	-0.18	27.6	-25.31	-0.06	-26.66	0.12	-27.6	0	-29.12
59.84	21.39	-0.35	12.48	-7.56	-0.06	-9.08	-0.06	-32.4	0.06	0	-0.06	21.21	0.12	21.39	0.29	4.45	-15.94	0.06	-41.78	-0.06	0	-0.06	0	-0.06	28.65	0.12	28.48	-0.06	28.77	-23.5	-0.06	-25.61	0	-26.84	-0.06	-27.36
59.872	21.5	-0.29	18.22	-5.92	-0.06	-7.79	-0.06	-31.23	0	0	-0.18	21.39	0.12	21.21	0.23	12.25	-13.95	0.23	-40.78	-0.06	-78.99	-0.18	0	-0.18	28.71	0.18	28.59	0	28.71	-21.09	-0.18	-23.61	-0.06	-25.14	0	-26.49
59.904	21.39	-0.23	21.5	-3.87	-0.06	-5.63	-0.18	-28.48	-0.06	0	-0.06	21.39	0.06	21.39	0.18	17.7	-12.01	0.06	-37.44	-0.06	-56.9	-0.06	-58.95	-0.18	25.49	0.18	28.42	0.12	28.48	-19.16	0	-21.91	0	-23.32	-0.18	-24.55
59.936	21.45	-0.29	21.45	-3.11	0.41	-3.98	-0.18	-25.9	-0.06	0	-0.18	21.39	0.12	21.33	0.23	21.5	-10.31	0.12	-35.63	-0.06	-45	-0.06	-63.52	-0.18	0.18	0.06	28.54	0.12	28.65	-17.23	0	-20.39	-0.06	-21.86	0	-22.91
59.968	21.45	-0.18	21.39	-1.93	8.14	-2.99	-0.18	-23.91	-0.06	0	-0.18	0.23	0.06	21.39	0.18	21.45	-8.91	0.12	-34.69	0	-45.53	0	-45.59	0	0	0	28.42	0.35	28.65	-14.82	0.06	-18.63	-0.18	-20.16	-0.06	-21.97
60	21.45	-0.23	21.5	-1.17	13.71	-2.05	0.41	-22.21	-0.06	-6.86	-0.06	0.06	0	21.33	0.29	21.39	-6.68	0.06	-32.76	-0.06	-43.13	-0.06	-45.7	-0.06	0	-0.18	28.42	0.23	28.59	-13.36	-0.06	-17.4	0	-18.69	0	-19.98
60.032	21.45	-0.23	21.45	-0.59	21.39	-1.17	7.97	-20.27	-0.06	-74.65	0	0	0.12	21.39	0.23	21.27	-5.45	0.18	-29.94	-0.06	-40.78	-0.18	-44.24	-0.18	0	-0.06	28.48	0.29	28.54	-10.66	2.4	-15.59	0	-17.23	-0.06	-18.4
60.064	21.45	-0.18	21.45	-0.18	21.5	-0.41	15.23	-17.75	-0.06	-50.39	-0.06	0	0.06	0.12	0.23	21.45	-3.22	0.12	-27.6	0	-38.56	0	-40.9	0	0	0.06	28.54	0.23	28.48	-8.85	12.6	-13.24	-0.06	-14.71	0.23	-16.41
60.096	21.45	-0.29	21.45	-0.18	21.5	-0.06	20.98	-15.94	-0.18	-41.95	-0.06	0	-0.06	0	0.23	21.39	-2.17	0.06	-26.37	0	-37.33	-0.06	-39.02	-0.06	0	0.06	28.48	0.23	28.48	-6.39	20.45	-11.48	0.23	-13.48	9.61	-14.82
60.128	21.45	-0.23	21.5	-0.23	21.45	-0.06	21.39	-13.71	-0.06	-37.33	-0.06	0	-0.06	0	0.29	21.45	-1.46	0.06	-23.91	-0.06	-34.98	0	-37.56	-0.06	0	-0.06	28.65	0.23	28.3	-4.45	28.24	-10.14	9.96	-11.84	16.99	-13.18
60.16	21.45	-0.23	21.5	-0.29	21.45	-0.18	21.39	-11.66	0.06	-32.05	-0.06	0	0.12	0.06	0.29	21.39	-0.7	0.12	-22.56	0	-33.75	0	-36.68	0	0	-0.06	28.36	0.12	28.42	-2.64	28.83	-8.91	16.99	-10.25	24.67	-11.37
60.192	21.5	-0.18	21.39	-0.29	21.5	-0.23	21.39	-9.79	-0.18	-32.34	0	0	-0.06	0	0.29	21.39	-0.7	0.06	-20.86	0.06	-30.53	0	-33.69	-0.18	0	-0.06	28.42	0.18	28.54	-1.29	28.48	-7.03	25.02	-8.32	28.83	-9.96
60.224	21.45	-0.23	21.39	-0.29	21.45	-0.35	21.33	-6.86	0	-32.17	-0.06	0	0	0	0.18	21.45	-0.06	0.12	-17.7	-0.06	-29.06	0	-31.47	-0.18	0	0	28.42	0.12	28.48	-0.94	28.42	-5.1	28.48	-5.92	28.83	-7.56
60.256	21.45	-0.18	21.45	-0.29	21.5	-0.35	21.39	-4.92	0.06	-30.53	-0.06	0	0.06	0	0.18	21.5	-0.18	0.06	-15.94	0	-27.42	0	-29.83	-0.06	0	0	28.24	0.12	28.48	-0.35	28.36	-3.22	28.48	-4.86	28.18	-5.98
60.288	0.23	-0.18	21.5	-0.41	21.5	-0.29	21.39	-2.75	0	-29.12	-0.06	0	-0.18	0	0.23	21.33	0.06	-0.06	-14.77	0	-25.14	0	-28.18	-0.06	0	0	28.59	0.06	28.18	-0.41	28.65	-2.17	28.59	-3.46	28.65	-4.28
60.32	0.06	-0.06	21.45	-0.23	21.45	-0.23	21.33	-1.93	0	-27.01	-0.06	0	0	0	0.12	21.62	0.06	0	-13.3	0	-23.32	0	-25.37	-0.06	0	-0.06	14.65	0.06	28.42	0.18	28.54	-1.46	28.65	-2.29	28.48	-2.99
60.352	0	-0.18	21.45	-0.23	21.45	-0.18	21.39	-0.76	-0.06	-25.2	0	0	0	0	0.18	21.45	0.06	2.99	-12.13	0.06	-20.57	-0.18	-23.85	-0.06	-43.65	0	0.12	0.12	28.59	0.12	28.89	-1	28.54	-1.52	28.77	-2.23
60.384	0	-0.18	21.45	-0.35	21.45	-0.18	21.39	-0.35	0.06	-22.15	0	-23.44	-0.06	0	0.12	21.39	0.06	9.43	-10.37	-0.06	-18.87	0	-21.5	-0.06	-71.66	-0.06	0	-0.06	28.3	0.12	28.59	-0.47	28.77	-0.82	28.42	-1.05
60.416	0	-0.06	21.45	-0.29	21.45	-0.23	21.33	-0.18	-0.06	-20.45	-0.06	-76.35	-0.06	0	0.18	21.33	0.12	14.47	-9.14	-0.06	-16.7	0	-19.45	-0.06	-48.81	-0.06	0.06	0	28.54	0.23	28.42	-0.23	28.3	-0.59	28.42	-0.7
60.448	0	-0.18	21.45	-0.29	21.39	-0.23	21.39	0.18	0	-18.69	-0.06	-52.15	0	0	0.06	21.39	0.29	20.27	-7.97	-0.06	-15.18	-0.06	-17.4	-0.18	-47.93	0	0	-0.06	28.42	0.41	28.71	-0.18	28.48	-0.29	28.42	-0.53
60.48	0	-0.06	21.39	-0.23	21.45	-0.23	21.33	0.29	-0.06	-16.7	-0.06	-42.6	-0.06	-34.28	0.06	21.39	0.18	21.5	-6.8	0	-13.77	-0.18	-15.7	0	-42.36	0	0	-0.06	28.36	0.29	28.65	0	28.48	-0.18	28.36	-0.18
60.512	0	-0.06	21.39	-0.35	21.39	-0.18	21.39	0.23	0	-14.82	-0.18	-37.33	-0.06	-70.84	0.12	21.39	0.23	21.33	-5.86	-0.06	-11.95	0.06	-14.59	0	-37.21	0	0	-0.06	28.95	0.35	28.48	0.12	28.48	-0.06	28.83	-0.18
60.544	0	-0.06	21.39	-0.29	21.45	-0.18	21.33	0.35	-0.06	-12.07	-0.06	-31.82	0.06	-40.61	0.06	21.33	0.29	21.39	-4.34	-0.06	-11.02	2.29	-12.36	-0.06	-37.21	-0.06	0	0.06	28.48	0.35	28.54	0.12	28.65	0	28.59	0.06
60.576	0	-0.06	21.45	-0.23	21.45	-0.18	21.39	0.47	0.06	-10.14	0	-32.29	-0.06	-27.72	0.06	21.39	0.29	21.39	-3.69	-0.06	-9.26	9.79	-10.84	-0.06	-37.68	0	0	-0.06	28.65	0.18	28.48	0.23	28.59	0.18	28.48	0
60.608	0	-0.06	21.45	-0.23	21.39	-0.23	21.39	0.47	-0.06	-8.03	-0.06	-32.23	-0.06	-31.47	0.12	21.39	0.29	21.39	-2.81	2.64	-8.14	17.23	-9.43	0	-36.86	-0.06	0	-0.18	0.88	0.23	28.42	0.06	28.54	0.12	28.65	0.18
60.64	0	-0.06	21.5	-0.23	21.45	-0.18	21.33	0.47	2.05	-5.63	0.06	-31	-0.06	-35.74	0.12	21.33	0.35	21.27	-2.4	10.84	-7.03	25.14	-8.32	-0.06	-35.45	-0.06	0	0	0.12	0.18	28.54	0.12	28.42	0	28.48	0.18
60.672	0	-0.06	21.45	-0.29	21.39	-0.18	21.39	0.47	10.96	-3.87	-0.06	-29.42	-0.06	-34.98	-0.06	21.39	0.18	21.39	-1.88	18.28	-5.1	28.89	-7.15	-0.06	-33.52	-0.06	0	0	0	0.12	28.48	0.29	28.71	0.12	28.65	0.06
60.704	-17.05	-0.06	0.06	-0.23	21.45	-0.18	21.39	0.29	16.35	-1.88	-0.06	-26.31	-0.06	-30.18	0.06	21.33	0.29	21.33	-1.35	28.89	-4.69	27.95	-5.74	4.28	-30.76	-0.06	0	0	0.06	0.12	28.48	0.12	28.42	0.18	28.42	0.12
60.736	-63.4	-0.06	0	-0.18	21.45	-0.06	21.39	0.41	21.56	-1.41	-0.06	-24.38	-0.18	-27.77	0	0.12	0.18	21.33	-1.05	28.71	-3.52	28.54	-4.63	12.48	-28.54	-0.06	-1.46	-0.18	0	0	28.59	0.18	28.95	0.12	28.36	0.23
60.768	-47.64	-0.06	0	-0.18	21.45	-0.18	21.39	0.29	21.5	-0.53	-0.06	-22.74	-0.06	-26.78	-0.06	0	0.23	21.33	-0.82	28.65	-2.81	28.65	-3.75	20.22	-27.13	0	-91.41	0	0	0.12	28.48	0.12	28.59	0.18	28.59	0.18
60.8	-39.85	0	0	-0.18	21.45	-0.18	21.39	0.41	21.45	-0.18	-0.06	-20.63	-0.06	-26.08	-0.06	0	0.23	21.39	-0.7	28.65	-2.17	28.48	-2.99	28.18	-25.37	-0.06	-65.45	0	0	0	28.54	0.12	28.42	0.18	28.54	0.18
60.832	-39.44	-0.06	0	-0.18	0.23	-0.18	21.39	0.29	21.33	0	-0.06	-18.75	-0.06	-25.08	0.06	0	0.18	21.39	-0.59	28.48	-1.7	28.59	-2.46	28.83	-23.67	0	-48.4	-0.06	0	0.06	28.59	0.06	28.89	0.06	28.42	0.23
60.864	-35.39	-0.06	0	-0.06	0.06	0	21.39	0.23	21.39	0.18	-0.06	-16.29	-0.06	-21.33	-0.06	0	0.18	21.39	-0.59	28.59	-1.29	28.71	-1.82	28.48	-21.33	-0.06	-43.48	0	0	0	28.54	0	28.48	0.23	28.83	0.18
60.896	-34.1	-0.06	0	-0.18	0	-0.06	0.29	0.23	21.39	0.29	-0.06	-14.36	-0.06	-19.92	-0.06	0	0.18	21.33	-0.53	28.59	-0.94	28.54	-1.05	28.65	-18.93	-0.18	-38.32	-0.06	0	0	28.48	0.12	28.48	0.18	28.48	0.18
60.928	-32.29	-0.06	0	-0.18	0	-0.18	0.06	0.12	21.39	0.41	-0.06	-12.48	-0.06	-18.69	-0.06	0	0.18	21.21	-0.41	28.59	-0.76	28.3	-0.7	28.65	-17.52	-0.18	-36.8	-0.18	0	0	0.29	-0.06	28.48	0.12	28.48	0.23
60.96	-30.59	0	0	-0.18	0	-0.18	0	0.18	21.45	0.47	-0.06	-10.02	-0.06	-17.17	-0.18	0	0.18	21.33	-0.41	28.54	-0.59	28.3	-0.59	28.95	-15.65	-0.18	-37.21	-0.06	0	-0.18	0.12	-0.06	28.48	0.12	27.48	0.29
60.992	-28.36	0	0	-0.18	0	-0.06	0.06	0.18	21.39	0.41	-0.06	-8.32	0.06	-15.65	-0.06	0	0.23	21.33	-0.41	28.48	-0.41	28.77	-0.41	28.77	-13.89	-0.06	-38.15	0	0	-0.06	0	-0.06	25.84	0.06	0.12	0.18
61.024	-25.43	-0.06	0	-0.06	0	-0.06	0	0.12	21.39	0.35	1.52	-5.04	0	-12.77	-0.06	0	0.12	21.33	-0.35	28.65	-0.29	28.65	-0.35	28.59	-11.13	-0.18	-36.51	-0.06	-6.21	-0.06	0.06	-0.06	0.12	0.12	0	0.18
61.056	-23.79	-0.06	0	-0.06	0	-0.06	0	0.12	21.39	0.47	9.02	-3.34	0	-11.07	-0.06	0	0.18	21.39	-0.29	28.54	-0.41	28.42	-0.23	28.71	-8.5	-0.06	-34.51	-0.06	-93.28	0	0	-0.06	0	0.12	0	0.23
61.088	-21.45	-0.06	0	0	0	-0.06	0	0	21.39	0.35	14	-1.99	0	-9.84	-0.06	0	0.18	21.39	-0.29	28.95	-0.29	28.65	-0.29	28.59	-6.91	-0.06	-32.23	0	-61.64	-0.06	0	-0.06	0	0.12	0	0.18
61.12	-19.63	-0.06	-41.54	-0.06	0	-0.18	0	0	21.39	0.41	19.75	-1.05	-0.06	-7.91	0	0	0.23	21.39	-0.29	28.59	-0.23	28.89	-0.29	28.65	-4.63	4.39	-30.12	-0.06	-48.52	-0.06	0	-0.18	0	0.06	0	0.12
61.152	-17.46	-0.06	-56.55	-0.06	0	-0.06	0	0	21.39	0.35	21.39	-0.53	-0.18	-5.92	-0.18	-44.47	0.18	21.39	-0.23	28.36	-0.29	28.42	-0.35	28.59	-2.87	12.66	-27.89	0	-45.29	-0.06	0	-0.12	0	0.06	0	0.06
61.184	-15.47	-0.06	-40.61	-0.18	0	-0.06	0	0.06	21.21	0.29	21.45	0	-0.06	-3.93	-0.18	-65.1	0.06	21.39	-0.29	28.18	-0.18	28.89	-0.23	28.54	-1.46	23.03	-26.31	0.06	-37.44	0	0	-0.18	0	0.06	0	0.12
61.216	-14.06	0	-39.44	-0.18	0	-0.06	0	-0.06	21.39	0.35	21.39	0	5.63	-2.52	-0.18	-41.54	0.18	21.39	-0.18	28.54	-0.29	28.48	-0.23	28.48	-0.7	28.83	-24.79	0	-36.8	-0.06	0	-0.18	0	0	0	0.12
61.248	-12.31	-0.06	-37.09	-0.06	-0.18	-0.06	0	-0.06	21.39	0.23	21.33	0.23	11.48	-2.05	-0.18	-28.18	0.18	3.34	-0.23	28.65	-0.18	28.42	-0.18	28.36	-0.53	28.65	-22.38	0	-37.91	0	0	-0.18	0	0.06	0	-0.06
61.28	-10.96	-0.06	-35.63	-0.06	-52.62	-0.06	0	-0.06	21.27	0.23	21.33	0.23	16.99	-1.17	-0.06	-30.53	0.06	0.12	-0.23	28.65	-0.18	28.42	-0.29	28.65	-0.06	28.54	-20.51	-0.06	-37.38	0	0	-0.06	0	0	0	0.06
61.312	-9.49	-0.06	-33.75	-0.06	-47.23	-0.18	-0.06	0	21.33	0.06	21.39	0.41	21.68	-0.53	-0.18	-35.74	0.06	0	-0.23	28.59	-0.18	28.48	-0.18	28.65	0	28.65	-18.75	0	-36.74	0	0	-0.18	0	0	0	0
61.344	-7.62	0	-30.7	-0.06	-40.08	-0.06	-77.35	-0.06	21.39	0.06	21.33	0.53	21.33	-0.35	-0.06	-34.1	0.12	0	-0.29	28.42	-0.18	28.36	-0.18	28.77	0.06	28.42	-16.58	-0.06	-33.99	0	-23.09	0	0	0.06	0	0.06
61.376	-6.15	0	-28.89	-0.18	-39.38	-0.18	-52.44	0	21.39	0	21.39	0.53	21.39	-0.12	-0.06	-30.24	0.06	0	-0.23	28.42	-0.18	28.54	-0.06	28.48	0.41	28.65	-14.71	0	-31.76	0	-90.53	-0.18	0	0	0	0.06
61.408	-4.75	0	-27.25	-0.06	-36.86	0	-42.89	-0.06	21.39	0	21.39	0.35	21.33	0	-0.06	-28.01	-0.06	0	-0.18	28.54	-0.18	28.54	-0.18	28.54	0.29	28.65	-12.77	-0.06	-30.18	-0.06	-59.06	-0.06	0.12	0	-70.78	0
61.44	-3.52	0.06	-24.43	-0.06	-35.45	-0.06	-37.38	0	21.5	0	21.39	0.47	21.33	0.18	0	-27.31	0	0	-0.23	28.89	-0.18	25.61	-0.06	28.48	0.23	28.24	-10.49	-0.06	-28.01	-0.06	-34.86	-0.18	-74.83	0	-71.55	-0.06
61.472	-2.46	2.11	-23.32	0	-32.23	-0.06	-32.99	0	21.15	0	21.39	0.41	21.39	-0.06	4.16	-25.72	0.06	0	-0.06	28.65	-0.18	0.12	-0.23	28.48	0.29	28.54	-8.56	0	-26.72	-0.06	-30.18	-0.18	-72.83	-0.06	-36.1	0
61.504	-1.17	9.49	-19.81	-0.06	-30	-0.06	-32.23	-0.06	21.27	0.06	21.45	0.41	21.39	0.18	11.95	-23.79	0.06	0	-0.18	0.29	-0.23	0	-0.06	28.48	0.41	28.65	-5.57	-0.06	-24.14	0	-42.6	-0.18	-36.86	-0.18	-30.06	0
61.536	-0.53	15.18	-18.05	-0.06	-28.54	-0.06	-31.76	-0.06	0.12	0.06	21.39	0.35	21.39	0.23	17.52	-21.62	-0.06	0	-0.23	0.12	-0.18	0	-0.06	28.42	0.35	28.59	-3.75	-0.06	-22.62	-0.18	-42.01	-0.06	-30.24	-0.18	-39.79	-0.18
61.568	-0.18	20.74	-16.47	-0.18	-26.66	-0.06	-31.23	-0.18	0.06	-0.06	21.45	0.29	21.39	0.23	21.56	-19.92	-0.06	0	-0.06	0	-0.06	0	0	28.42	0.35	28.48	-2.05	0.94	-21.09	0	-37.15	-0.18	-39.9	-0.06	-42.42	-0.06
61.6	-0.18	21.5	-14.65	-0.06	-24.08	-0.06	-29.94	-0.06	0	0	21.39	0.29	21.39	0.35	21.33	-18.87	-0.06	0	-0.18	0.06	-0.06	0	-0.18	0.29	0.29	28.13	-1.7	10.78	-18.87	0	-34.22	-0.06	-42.42	-0.06	-39.08	0
61.632	-0.23	21.5	-13.3	-0.06	-21.56	0	-27.95	-0.06	0	0	21.27	0.29	21.39	0.35	21.45	-16.76	-0.06	0	-0.18	0	-0.18	0	-0.18	0.12	0.35	28.48	-0.7	18.22	-16.99	-0.18	-32.93	-0.06	-38.85	-0.06	-34.63	0
61.664	-0.35	21.45	-10.96	-0.06	-19.45	0.06	-24.84	-0.06	0	-0.06	21.39	0.18	21.39	0.23	21.33	-14.94	-0.06	-6.5	-0.06	0	-0.06	0	-0.06	0	0.23	28.54	-0.23	25.96	-14.36	0	-32.76	-0.06	-33.99	-0.06	-32.93	0
61.696	-0.35	21.45	-9.67	-0.06	-17.58	-0.06	-22.62	-0.06	0	-0.06	21.39	0.18	21.39	0.29	21.33	-13.3	-0.06	-70.08	-0.18	0	-0.06	0	0	0.06	0.35	28.36	0	28.59	-12.6	0.06	-31.11	-0.06	-33.34	-0.18	-32.93	0
61.728	-0.35	21.45	-8.56	-0.06	-16.11	-0.06	-20.98	-0.06	0	-0.06	21.39	0.18	21.39	0.35	21.33	-11.84	0.06	-54.44	-0.06	0	-0.18	0	-0.06	0	0.29	28.65	0	28.48	-10.55	-0.18	-28.71	-0.18	-33.05	-0.06	-31.76	-0.18
61.76	-0.35	21.45	-6.97	-0.18	-14.41	-0.06	-18.93	0	0	-0.06	21.39	0.06	21.56	0.35	21.33	-10.08	-0.06	-35.45	-0.06	0	-0.06	0	0.06	0	0.23	28.48	0.12	28.42	-8.56	0	-27.54	-0.06	-31.99	0	-29.36	-0.06
61.792	-0.29	21.45	-5.51	-0.18	-12.77	-0.06	-17.05	-0.06	0	-0.06	21.45	0	21.39	0.18	21.33	-7.97	0.06	-29.06	-0.06	0	-0.18	0	-0.06	0	0.12	28.48	0.23	28.71	-6.62	0	-26.08	-0.06	-30.24	-0.06	-27.07	-0.06
61.824	-0.18	21.5	-3.75	-0.06	-11.37	-0.06	-14.47	0	0	0	21.39	0	21.45	0.35	21.09	-6.21	-0.06	-34.22	-0.18	0	0	0	-0.06	0	0.12	28.48	0.29	28.3	-3.87	0	-23.85	-0.06	-26.9	0	-26.13	0
61.856	-0.23	21.45	-2.4	-0.06	-9.43	-0.06	-12.48	-0.06	0	0	21.39	0	21.33	0.06	21.09	-4.45	-0.06	-35.22	-0.06	0	-0.18	0.06	-0.18	0	0.06	28.48	0.23	28.42	-1.93	0	-22.85	-0.18	-25.78	0	-25.31	-0.06
61.888	-0.18	21.45	-1.41	4.63	-8.32	0	-10.2	-0.06	0	-0.06	21.39	0	21.39	0.23	21.21	-3.22	-0.06	-33.28	-0.18	0	-0.06	-63.75	-0.06	0	0.12	28.65	0.35	28.36	-1.46	-0.06	-21.09	-0.06	-24.84	-0.06	-23.5	-0.06
61.92	-0.18	21.39	-0.82	10.9	-6.86	3.75	-8.14	-0.06	0	-0.18	11.37	0.12	21.39	0.06	21.39	-1.76	-0.06	-29.47	-0.06	-1.23	-0.06	-65.39	-0.06	0	0.12	28.48	0.35	28.42	-0.94	-0.06	-18.87	-0.06	-23.32	0	-21.68	0
61.952	-0.29	21.45	-0.64	16.06	-4.92	10.02	-5.98	0	-35.63	0	0.06	0.12	21.39	0.12	21.39	-1.23	-0.06	-27.36	-0.18	-69.91	-0.06	-44.3	-0.06	0	0	28.65	0.35	28.42	-0.18	0	-17.7	-0.18	-21.86	0	-19.75	0
61.984	-0.29	21.45	-0.23	21.62	-3.87	17.23	-3.22	-0.06	-73.48	0	0	-0.06	21.33	0.06	21.33	-0.76	-0.06	-26.9	-0.06	-52.97	-0.06	-45.47	-0.06	0	0.06	28.48	0.18	28.54	-0.18	0	-15.41	0	-19.69	0	-18.16	0
62.016	-0.23	21.39	-0.29	21.39	-2.52	21.74	-1.88	-0.06	-49.22	0	0	0	21.39	0	21.33	-0.35	2.46	-25.37	-0.18	-44.53	-0.06	-42.78	0	-15.53	0	0.29	0.29	28.65	0.18	-0.06	-13.77	0	-18.52	-0.06	-16.23	-0.06
62.048	-0.18	21.45	-0.35	21.45	-1.64	21.62	-1.23	-0.18	-41.78	-0.18	0	0.12	21.15	0.06	21.33	-0.23	8.56	-22.97	-0.18	-45.53	0	-41.13	0	-79.05	0	0.06	0.23	28.59	0.18	9.2	-12.42	-0.06	-16.7	0	-15	-0.06
62.08	-0.18	21.45	-0.41	21.45	-0.82	21.45	-0.64	-0.06	-36.45	0.06	0	0.06	21.39	-0.06	21.33	0	13.83	-20.92	-0.06	-42.95	0	-38.67	-0.06	-56.9	0	0	0.23	28.71	0.23	16.11	-10.84	6.09	-14.77	-0.06	-13.48	0
62.112	-0.18	21.45	-0.47	21.45	-0.29	21.45	-0.18	-0.06	-32.4	0	0	-0.06	0.12	0.06	21.33	0.12	19.4	-19.28	-0.06	-40.37	0	-37.33	-0.06	-45.35	0	0.06	0.12	28.42	0.47	26.43	-9.38	13.95	-13.24	6.33	-11.02	0
62.144	-0.29	21.39	-0.41	21.45	-0.18	21.5	0.12	0.12	-32.76	-0.06	0	-0.06	0	0.06	21.33	0.06	21.45	-17.64	-0.06	-38.56	-0.06	-35.57	-0.06	-44.42	-0.06	0	0.18	28.42	0.35	28.77	-6.91	24.2	-11.13	16.64	-9.84	10.72
62.176	-0.23	21.45	-0.35	21.45	-0.23	21.45	0.18	0	-32.58	-0.06	0	-0.06	0	0	21.27	0.12	21.39	-15.94	-0.06	-36.33	-0.06	-33.52	-0.06	-42.19	0	0	0.06	28.65	0.29	28.42	-5.16	28.77	-9.43	24.2	-8.14	18.16
62.208	-0.06	21.45	-0.29	21.45	-0.35	21.45	0.35	0	-31.23	0	0	-0.06	0	-0.06	21.45	0.23	21.33	-14.36	-0.06	-34.86	0	-31.64	0	-40.84	0	0	0.06	28.48	0.29	28.54	-3.87	28.65	-8.32	28.83	-6.33	25.96
62.24	-0.18	21.45	-0.29	21.39	-0.35	21.45	0.41	0.06	-29.12	0.06	0	0	0	0	21.39	0.23	21.33	-12.54	0	-33.05	-0.06	-29.24	-0.06	-38.91	0	0	0.06	28.59	0.41	28.42	-2.46	28.42	-6.09	28.48	-4.8	28.54
62.272	-0.23	21.45	-0.29	21.45	-0.41	21.5	0.41	0.06	-26.08	0.06	0	-0.06	0	-0.06	21.33	0.18	21.33	-10.61	-0.06	-30.82	-0.06	-27.01	0	-36.68	0	0	0	28.48	0.29	28.65	-1.93	28.24	-4.86	28.54	-2.99	28.54
62.304	-0.18	21.39	-0.29	21.39	-0.47	21.45	0.41	5.22	-24.08	-0.06	0	-0.06	0	0	21.33	0.23	21.33	-8.61	-0.06	-28.54	0	-25.37	0	-35.33	-0.06	0	0	28.65	0.18	28.42	-1	28.48	-2.75	28.48	-2.23	28.48
62.336	-0.18	21.45	-0.18	21.45	-0.29	21.45	0.47	11.25	-22.09	0	-0.82	-0.06	0	-0.06	21.33	0.29	21.33	-6.91	-0.06	-26.6	-0.06	-23.56	0.06	-32.99	-0.06	0	-0.06	28.42	0.12	28.65	-0.64	28.42	-2.17	28.42	-1.46	28.48
62.368	-0.18	0.64	-0.29	21.45	-0.35	21.45	0.29	16.7	-20.63	-0.06	-73.66	-0.18	0	-0.06	0.12	0.29	21.39	-5.39	3.98	-25.02	0.06	-20.86	-0.06	-31.06	-0.18	0	0.12	28.77	0.18	28.36	-0.47	28.48	-1.17	28.42	-0.82	28.36
62.4	-0.18	0.06	-0.29	21.5	-0.18	21.5	0.47	21.62	-18.46	-0.06	-58.3	-0.18	0	0	0	0.18	21.39	-3.46	12.19	-23.15	-0.06	-19.45	-0.06	-28.89	0	0	-0.18	28.42	0.06	28.65	-0.06	28.48	-0.7	28.48	-0.47	28.3
62.432	-0.06	0	-0.23	21.45	-0.23	21.45	0.47	21.39	-15.76	0.06	-43.48	-0.18	0	0	0	0.23	21.45	-2.23	19.75	-20.86	0	-16.99	0	-27.6	0	-26.31	0.06	28.48	0.12	28.18	-0.06	28.54	-0.64	28.48	-0.18	28.65
62.464	-0.18	0	-0.29	21.45	-0.29	21.45	0.47	21.39	-14	-0.06	-36.39	-0.06	0	0	0	0.18	21.21	-1.7	29.24	-18.63	0.06	-15.29	0.06	-24.38	-0.06	-78.46	0	17.64	-0.06	28.65	-0.06	28.65	-0.29	28.48	-0.23	28.42
62.496	-0.06	0	-0.23	21.5	-0.23	21.45	0.35	21.39	-12.31	-0.06	-32.52	-0.06	-0.06	-0.06	0	0.18	21.33	-0.76	28.65	-16.7	-0.06	-14.36	-0.06	-22.38	-0.06	-53.21	0	0.18	-0.06	28.59	0.18	28.65	-0.06	28.71	-0.18	28.42
62.528	-0.18	0	-0.18	21.45	-0.29	21.45	0.29	21.33	-10.25	-0.06	-31.82	0.06	-38.73	0.06	0	0.18	21.15	-0.64	28.3	-15.35	1.99	-12.6	-0.06	-20.86	-0.06	-48.22	0	0	0.06	28.48	0.18	28.48	-0.06	28.83	0.18	28.71
62.56	-0.18	0	-0.18	21.45	-0.35	21.45	0.29	21.33	-8.14	0	-31.99	-0.18	-68.21	0.06	0	0.23	21.33	-0.29	28.65	-13.83	9.32	-11.13	0.06	-18.93	-0.06	-43.89	0	0.06	0.12	28.65	0.12	28.65	0.06	28.59	0.06	28.48
62.592	-0.06	0	-0.18	21.45	-0.29	21.45	0.23	21.39	-4.92	0	-30.76	-0.06	-44.18	-0.06	0	0.12	21.39	-0.18	28.71	-12.07	19.16	-9.49	5.68	-17.05	0	-37.79	-0.06	0	-0.18	28.65	0.12	28.36	0.06	28.36	0	28.24
62.624	-0.06	0	-0.06	21.45	-0.29	21.45	0.18	21.21	-2.99	-0.06	-29.59	0	-27.01	0	0	0.18	21.39	-0.06	28.65	-10.55	26.72	-8.14	16.11	-14.82	0	-37.15	0	0	-0.06	28.59	0.12	28.42	0	28.59	0.12	28.65
62.656	-0.18	0	-0.18	21.39	-0.23	21.39	0.23	21.39	-1.88	-0.06	-27.36	-0.06	-32.46	0	0	0.12	21.45	0.12	28.59	-9.14	28.83	-6.91	23.79	-13.59	-0.06	-38.44	0	0	0	28.42	0.18	28.59	0.12	28.48	0.18	28.59
62.688	-0.06	0	-0.06	21.45	-0.23	21.45	0	21.39	-1.23	0.88	-25.55	-0.06	-35.98	-0.06	0	0.12	21.39	0.12	28.54	-7.97	28.65	-5.63	28.71	-12.36	-0.06	-37.79	-0.06	0	-0.18	28.71	0.06	28.48	0.29	28.18	0.18	28.42
62.72	-0.06	0	-0.18	21.45	-0.18	21.39	0	21.39	-0.23	8.79	-23.67	-0.06	-33.69	-0.06	0	0.29	21.39	0.06	28.65	-6.68	28.65	-4.8	28.65	-10.84	0	-36.27	-0.06	0	0.06	28.42	0.06	28.42	0.23	28.18	0.18	28.48
62.752	-0.06	0	-0.06	21.45	-0.18	21.39	0.12	21.39	-0.18	14.12	-20.74	0	-30.12	0.06	0	0.18	21.33	0.18	28.42	-5.33	28.42	-3.63	28.59	-9.08	0	-33.17	-0.06	0	-0.06	28.65	0	28.59	0.23	28.42	0.12	28.48
62.784	-0.06	-3.52	-0.06	0.12	-0.23	21.39	-0.06	21.39	0.35	21.56	-18.75	0	-27.6	-0.06	-43.89	0.18	21.33	0.29	28.89	-4.39	28.48	-2.99	28.71	-7.44	-0.18	-31.17	0	0	0	28.54	0	28.48	0.18	28.54	0.12	28.48
62.816	-0.06	-62.11	-0.06	0	-0.06	0.18	0	21.33	0.29	21.39	-17.29	-0.06	-27.07	-0.18	-65.51	0.18	21.39	0.29	28.83	-3.52	28.3	-2.17	28.83	-6.5	0	-28.83	-0.06	0	0	28.48	-0.06	28.18	0.12	28.77	0.12	28.42
62.848	-0.06	-50.74	-0.06	0	-0.18	0	0	21.39	0.29	21.39	-15.18	-0.06	-25.78	-0.06	-41.84	0.23	21.39	0.29	28.65	-2.93	28.54	-1.7	28.65	-5.33	-0.06	-27.36	0	0	0	28.54	0.06	28.65	0.18	28.48	0.12	28.36
62.88	-0.06	-40.31	-0.18	0.06	-0.18	0	0	21.39	0.35	21.39	-12.95	-0.06	-23.56	-0.06	-27.83	0.12	21.39	0.29	28.59	-2.4	28.59	-1.29	28.65	-4.34	0	-25.67	-0.06	-1.23	0	28.48	0.06	28.13	0.12	28.48	0.12	28.36
62.912	-0.06	-39.61	-0.06	0	-0.18	0.06	-0.06	21.45	0.35	21.39	-10.37	0	-21.68	-0.06	-30.94	0.18	13.54	0.29	28.18	-1.82	28.71	-0.76	28.77	-3.28	-0.06	-23.91	-0.06	-87.84	-0.18	13.95	0	28.48	0.06	28.48	0.18	28.48
62.944	0	-35.74	-0.06	0	-0.06	0	0	21.33	0.53	21.39	-8.2	0.12	-19.98	-0.06	-35.63	0.12	0.06	0.23	28.48	-1.29	28.36	-0.7	28.42	-2.75	-0.06	-21.09	0	-68.56	0	0.12	0	28.59	0.06	28.48	0.12	28.42
62.976	-0.06	-34.63	-0.18	0.06	-0.18	0	-0.06	21.39	0.53	21.39	-6.15	-0.06	-18.46	-0.06	-33.93	0.06	0	0.23	28.71	-1.05	28.59	-0.29	28.54	-2.11	-0.06	-19.4	-0.23	-48.58	-0.06	0	0	0.23	0	28.48	0.12	28.48
63.008	0	-32.93	-0.18	0	-0.06	0	-0.06	21.27	0.53	21.39	-3.93	-0.06	-16.88	-0.06	-30.24	0.12	0	0.23	29.12	-0.94	28.54	-0.23	28.36	-1.46	-0.06	-17.64	-0.18	-44.24	0	0	-0.06	0	0.06	0.18	0.06	17.93
63.04	-0.06	-29.77	-0.06	0	-0.06	0	-0.18	21.27	0.47	21.39	-1.99	0.06	-15	0	-27.95	0.06	0	0.18	28.54	-0.7	28.54	-0.29	28.48	-0.94	5.68	-16.47	-0.18	-39.2	-0.06	0	-0.06	0	0.12	0	0.18	0.18
63.072	-0.06	-29.01	-0.06	0	-0.18	0	-0.06	21.27	0.47	21.39	-1.41	2.23	-12.89	-0.18	-26.72	0.06	0	0.23	28.65	-0.47	28.48	-0.35	28.48	-0.76	13.71	-14.3	-0.18	-36.8	0.06	0	-0.06	0	-0.06	0	0.06	0
63.104	-0.18	-25.9	-0.06	0	-0.06	0	-0.06	21.33	0.41	21.39	-0.7	9.55	-10.9	0	-26.31	0.06	0	0.35	28.65	-0.29	28.59	-0.29	28.54	-0.59	23.97	-11.48	0	-37.79	-0.18	0	-0.18	0	-0.06	0	0.06	0.06
63.136	-0.18	-23.85	-0.06	0	-0.06	0	-0.06	21.39	0.29	21.45	-0.18	14.77	-9.08	-0.18	-24.08	0.06	0	0.12	28.54	-0.47	28.83	-0.35	28.48	-0.41	28.71	-9.61	0	-38.15	-0.06	0	-0.06	0	-0.06	0	0.12	0
63.168	-0.06	-21.86	-0.06	0	-0.06	0	-0.18	21.33	0.35	21.27	-0.18	20.45	-7.62	4.22	-21.68	0.06	0	0.18	28.65	-0.41	28.59	-0.29	28.18	-0.41	28.48	-7.21	-0.06	-35.92	-0.06	0	-0.18	0	-0.06	0	0.06	0
63.2	-0.06	-20.1	-0.18	-24.14	-0.18	0	-0.18	0.12	0.35	21.27	0.29	21.39	-5.92	10.2	-20.45	0.12	0	0.18	28.54	-0.35	28.48	-0.29	28.77	-0.23	28.59	-5.22	-0.06	-33.63	-0.18	0	0	0	0	0	0	0
63.232	0	-17.58	0	-63.28	0	-8.61	-0.18	0.06	0.12	21.39	0.41	21.39	-4.16	15.65	-19.4	0.06	0	0.12	28.48	-0.29	28.59	-0.29	28.59	-0.23	28.48	-3.4	-0.06	-31.99	0.06	0	-0.18	0	0	0	-0.06	0
63.264	-0.06	-15.76	-0.06	-43.13	-0.18	-61.23	-0.18	0	0.23	21.39	0.35	21.39	-2.29	21.74	-16.7	0.06	0	0.23	0.23	-0.29	28.59	-0.23	28.18	-0.23	28.42	-1.99	-0.06	-30.53	0	0	-0.06	0	-0.06	0	0.06	0
63.296	-0.06	-14.06	-0.06	-40.08	-0.06	-43.65	-0.18	0	0.18	21.45	0.53	21.39	-1.46	21.45	-15	0	0	0.23	0.06	-0.35	28.48	-0.18	28.48	-0.29	28.65	-1.05	-0.18	-28.65	-0.06	0	0	0	-0.06	0	0.06	0
63.328	-0.06	-12.77	-0.06	-37.85	-0.06	-40.37	-0.18	0	0.06	21.39	0.47	21.39	-1.17	21.33	-13.13	0.06	-0.12	0.23	0	-0.29	28.42	-0.18	28.48	-0.18	28.59	-0.59	-0.18	-26.02	0	0	-0.18	0	0	0	-0.06	0
63.36	-0.06	-11.07	-0.06	-35.63	-0.06	-38.85	-0.06	0	-0.06	21.39	0.41	21.39	-0.41	21.39	-11.48	-0.06	-65.74	0.23	0	-0.23	28.48	-0.23	28.59	-0.18	28.59	-0.23	0	-24.61	0	-69.67	-0.18	0	-0.06	0	0	0
63.392	2.11	-9.84	-0.06	-34.63	-0.06	-35.86	-0.18	0	0.06	21.39	0.41	21.39	-0.35	21.33	-10.08	0	-59.94	0.23	0	-0.18	28.42	-0.18	28.42	-0.29	28.48	-0.06	-0.06	-22.68	0	-62.99	-0.18	-40.08	0	0	0	0
63.424	9.43	-7.62	-0.06	-31.64	-0.06	-33.87	-0.06	0	0.06	21.39	0.47	21.27	-0.06	21.39	-7.44	0	-31.99	0.29	0	-0.23	9.08	-0.18	28.65	-0.23	28.59	0.18	2.64	-20.86	-0.06	-48.28	-0.06	-74.42	-0.06	-67.74	-0.18	-0.12
63.456	14.88	-6.45	0	-29.42	-0.06	-31.76	-0.18	0	0	21.27	0.41	21.33	0	21.39	-5.98	0	-28.89	0.18	0	-0.18	0.12	-0.18	28.65	-0.18	28.48	0.06	10.9	-18.69	0	-45.12	0	-47.11	-0.06	-75.76	-0.06	-82.5
63.488	20.63	-4.98	0.06	-27.31	-0.06	-30	-0.18	0	0	21.39	0.41	21.15	0.06	21.39	-4.28	0.06	-34.45	0.23	0	-0.18	0	-0.18	0.18	-0.18	28.3	0.23	18.22	-16.52	0	-40.14	0	-29.01	-0.18	-44.71	0	-70.26
63.52	21.5	-3.63	-0.06	-25.78	-0.06	-27.77	-0.06	0	-0.06	21.39	0.41	21.39	0.12	21.33	-2.87	0.06	-35.39	0.23	0	-0.23	0	-0.18	0	-0.18	28.71	0.35	26.25	-14.53	0	-36.92	-0.18	-35.27	-0.06	-29.42	0	-40.37
63.552	21.56	-2.52	-0.06	-23.32	-0.06	-26.31	-0.06	0	0.06	21.5	0.35	21.39	0.12	21.33	-2.05	0.06	-33.4	0.18	0	-0.18	0	-0.18	0	-0.18	28.48	0.53	28.65	-13.18	0	-37.91	-0.06	-43.07	-0.06	-35.16	0	-28.71
63.584	21.45	-1.29	-0.06	-20.92	0	-23.09	0	0	0	0.12	0.29	21.45	0.29	21.33	-1.23	-0.06	-28.71	0.18	0	-0.18	0	-0.06	0	-0.18	28.65	0.35	28.3	-10.78	-0.06	-37.74	-0.23	-38.97	-0.06	-42.13	0	-39.61
63.616	21.45	-0.82	0	-18.69	-0.06	-21.27	-0.18	-32.81	-0.06	0.06	0.29	21.39	0.35	21.45	-0.29	-0.18	-27.48	0.12	0	-0.18	0	-0.23	0	-0.18	28.59	0.53	28.59	-8.91	0	-36.51	0	-35.92	-0.06	-39.61	-0.18	-41.49
63.648	21.45	-0.29	0	-17.05	-0.06	-19.16	-0.18	-71.49	0	0	0.29	21.33	0.23	21.5	-0.29	0	-26.84	0.18	0	-0.18	0	-0.18	0	-0.18	28.65	0.35	28.48	-5.86	-0.06	-34.63	0	-33.22	-0.06	-34.98	-0.06	-38.67
63.68	21.45	-0.18	0.06	-15.18	-0.06	-17.17	-0.06	-49.69	-0.06	0	0.12	21.39	0.35	21.39	-0.23	-0.06	-25.02	0.18	-6.45	-0.06	0	-0.18	0	-0.23	28.48	0.41	28.59	-4.28	0	-32.17	-0.06	-33.11	0	-32.81	-0.18	-34.98
63.712	21.5	-0.18	0	-13.77	-0.06	-15.7	-0.18	-42.31	-0.18	0	0.12	21.15	0.18	21.39	0	0	-23.38	0.18	-76.94	-0.18	0	-0.18	0	-0.18	28.48	0.29	28.42	-2.23	1.99	-30.29	-0.06	-32.64	0.06	-32.34	0	-33.4
[truncated: 2,104 more rows]

## Sheet: Measured Pressure
	Airway Pressure cmH2O
[truncated: 4,098 more rows]

## Sheet: Comparison
Measured Static Method			First Trial TV = 300 PEEP = 0						Second Trial TV = 300 PEEP = 5						Third Trial TV = 300 PEEP = 10						Fourth Trial TV = 400 PEEP = 0						Fifth Trial TV = 400 PEEP = 5						Sixth Trial TV = 400 PEEP = 10					C	C	Difference		R	R	Difference		Plateau	Plateau	Difference
[truncated: 77 more rows]
